# Supplementary material for: Repetitive neuronal activation regulates cellular maturation state via nuclear reprogramming
Source: Nat Commun. 2026 Jul 17;17:5881. doi: 10.1038/s41467-026-74202-w (PMC13379389; doi:10.1038/s41467-026-74202-w)
Supplement: Supplementary file 2 — Supplementary Dataset 1 [file 41467_2026_74202_MOESM2_ESM.xlsx]

## Sheet: Supplementary Data 1
Gene	Description	Fold Change
Aldh1a2	aldehyde dehydrogenase family 1, subfamily A2	-5.5179
Col18a1	collagen, type XVIII, alpha 1	3.8895
Gal	galanin	3.4594
Acvr1c	activin A receptor, type IC	3.0722
Tnfrsf12a	tumor necrosis factor receptor superfamily, member 12a	3.0064
Gadd45a	growth arrest and DNA-damage-inducible 45 alpha	2.8759
Ret	ret proto-oncogene	2.627
Nkx3-1	NK-3 transcription factor, locus 1 (Drosophila)	-2.5039
Hrk	harakiri, BCL2 interacting protein (contains only BH3 domain)	-2.3603
Ngfr	nerve growth factor receptor (TNFR superfamily, member 16)	-2.345
Pparg	peroxisome proliferator activated receptor gamma	2.3219
Fndc1	fibronectin type III domain containing 1	-2.2945
Bcl6	B cell leukemia/lymphoma 6	-2.0762
Gadd45b	growth arrest and DNA-damage-inducible 45 beta	2.0509
Tnfrsf8	tumor necrosis factor receptor superfamily, member 8	2.0252
Bmp7	bone morphogenetic protein 7	-2.0251
Cd24a	CD24a antigen	2.0247
Frzb	frizzled-related protein	-1.9671
Sox4	SRY-box containing gene 4	1.9205
Sfrp4	secreted frizzled-related protein 4	1.8548
Lck	lymphocyte protein tyrosine kinase	-1.7857
Zbtb16	zinc finger and BTB domain containing 16	-1.7653
Tgfb3	transforming growth factor, beta 3	1.7438
Bcl2l11	BCL2-like 11 (apoptosis facilitator)	1.7366
Top2a	topoisomerase (DNA) II alpha	1.7267
Prkcd	protein kinase C, delta	-1.7007
Trp63	transformation related protein 63	-1.6785
Hmox1	heme oxygenase (decycling) 1	1.6763
Ptgs2	prostaglandin-endoperoxide synthase 2	1.6481
Hpgd	hydroxyprostaglandin dehydrogenase 15 (NAD)	1.6311
Cyp1b1	cytochrome P450, family 1, subfamily b, polypeptide 1	-1.6001
Bok	BCL2-related ovarian killer protein	1.5943
Ltk	leukocyte tyrosine kinase	-1.584
Dapk1	death associated protein kinase 1	-1.5838
Stpg1	sperm tail PG rich repeat containing 1	-1.5816
Adamtsl4	ADAMTS-like 4	1.5765
E2f1	E2F transcription factor 1	1.5615
Zmat3	zinc finger matrin type 3	1.5344
Sfrp1	secreted frizzled-related protein 1	1.4783
Cck	cholecystokinin	1.4693
Bid	BH3 interacting domain death agonist	1.4672
Txnip	thioredoxin interacting protein	-1.46
Rps6ka2	ribosomal protein S6 kinase, polypeptide 2	-1.456
Xbp1	X-box binding protein 1	1.4516
Phlda1	pleckstrin homology-like domain, family A, member 1	1.4513
Lrrk2	leucine-rich repeat kinase 2	1.4445
Zc3h8	zinc finger CCCH type containing 8	1.4415
Map3k5	mitogen-activated protein kinase kinase kinase 5	-1.4233
Lpar1	lysophosphatidic acid receptor 1	1.4192
Ppp2r2b	protein phosphatase 2 (formerly 2A), regulatory subunit B (PR 52), beta isoform	1.408
Rps29	ribosomal protein S29	-1.4078
Camk2d	calcium/calmodulin-dependent protein kinase II, delta	1.4067
Unc5c	unc-5 homolog C (C. elegans)	1.4006
Nr4a3	nuclear receptor subfamily 4, group A, member 3	1.3986
Sh3glb1	SH3-domain GRB2-like B1 (endophilin)	1.3859
Dusp6	dual specificity phosphatase 6	1.3782
Itga6	integrin alpha 6	1.3774
Tgfbr1	transforming growth factor, beta receptor I	-1.3739
Lats2	large tumor suppressor 2	1.3669
Ripk2	receptor (TNFRSF)-interacting serine-threonine kinase 2	-1.36
Foxo1	forkhead box O1	-1.3583
Hdac1	histone deacetylase 1	-1.358
Camk2a	calcium/calmodulin-dependent protein kinase II alpha	-1.3534
Ptpn2	protein tyrosine phosphatase, non-receptor type 2	1.3423
Ntrk3	neurotrophic tyrosine kinase, receptor, type 3	-1.339
E2f3	E2F transcription factor 3	1.3375
Hdac4	histone deacetylase 4	1.3234
Tgfb2	transforming growth factor, beta 2	-1.3208
Mal	myelin and lymphocyte protein, T cell differentiation protein	1.316
Unc13b	unc-13 homolog B (C. elegans)	1.3144
Stk3	serine/threonine kinase 3	1.3099
Phlda3	pleckstrin homology-like domain, family A, member 3	1.305
Uaca	uveal autoantigen with coiled-coil domains and ankyrin repeats	-1.3047
Camk2b	calcium/calmodulin-dependent protein kinase II, beta	-1.2972
Apc	adenomatosis polyposis coli	1.2948
Map3k20	RIKEN cDNA B230120H23 gene	-1.284
Map3k9	mitogen-activated protein kinase kinase kinase 9	1.2777
Ppif	peptidylprolyl isomerase F (cyclophilin F)	-1.2751
Casp3	caspase 3	1.2742
Mllt11	myeloid/lymphoid or mixed-lineage leukemia (trithorax homolog, Drosophila); translocated to, 11	1.2691
Ralbp1	ralA binding protein 1	1.2689
Dnaja1	DnaJ (Hsp40) homolog, subfamily A, member 1	1.2615
Ip6k2	inositol hexaphosphate kinase 2	-1.2595
Nr3c1	nuclear receptor subfamily 3, group C, member 1	-1.2594
Tpd52l1	tumor protein D52-like 1	-1.2545
Ctnnbl1	catenin, beta like 1	-1.2431
Btg1	B cell translocation gene 1, anti-proliferative	1.2427
Mcl1	myeloid cell leukemia sequence 1	1.2413
Fnip1	folliculin interacting protein 1	1.239
Robo1	roundabout homolog 1 (Drosophila)	1.2389
Grin2a	glutamate receptor, ionotropic, NMDA2A (epsilon 1)	-1.2377
Pdcd6	programmed cell death 6	1.2322
Ppargc1a	peroxisome proliferative activated receptor, gamma, coactivator 1 alpha	1.231
Jmy	junction-mediating and regulatory protein	1.2253
Eif2s1	eukaryotic translation initiation factor 2, subunit 1 alpha	1.2248
Traf7	TNF receptor-associated factor 7	-1.2246
Dcun1d3	DCN1, defective in cullin neddylation 1, domain containing 3 (S. cerevisiae)	1.2232
Degs1	degenerative spermatocyte homolog 1 (Drosophila)	1.2187
Prmt2	protein arginine N-methyltransferase 2	1.2179
Pml	promyelocytic leukemia	-1.2169
Rassf2	Ras association (RalGDS/AF-6) domain family member 2	-1.2168
Pik3cd	phosphatidylinositol 3-kinase catalytic delta polypeptide	1.2145
Hyal2	hyaluronoglucosaminidase 2	-1.2106
Senp1	SUMO1/sentrin specific peptidase 1	-1.2105
Zfp13	zinc finger protein 13	-1.2101
Map3k10	mitogen-activated protein kinase kinase kinase 10	1.2091
Arrb2	arrestin, beta 2	-1.2049
Adrb1	adrenergic receptor, beta 1	1.2039
Bcl2l1	BCL2-like 1	-1.2003
