# Supplementary material for: Repetitive neuronal activation regulates cellular maturation state via nuclear reprogramming
Source: Nat Commun. 2026 Jul 17;17:5881. doi: 10.1038/s41467-026-74202-w (PMC13379389; doi:10.1038/s41467-026-74202-w)
Supplement: Supplementary file 3 — Supplementary Dataset 2 [file 41467_2026_74202_MOESM3_ESM.xlsx]

## Sheet: Genes
				Bioset 1: Stimx10.24hrs_vs_NoStim		Bioset 2: Stimx10.2wks_vs_NoStim		Bioset 3: Patients with ECT+_vs_Healthy Control without ECT		Bioset 4: Patients with ECT+_vs_Patients without ECT
Rank	Gene	EntrezGene ID	Gene Description	p-value	fold change	p-value	fold change	p-value	fold change	p-value	fold change
1	Gpnmb	93695	glycoprotein (transmembrane) nmb	4e-07	2.86616	3e-06	3.13624	0.0008	-3.28809	0.0221	-2.31182
2	Sntg2	268534	syntrophin, gamma 2	2.4e-07	-2.31624	6.3e-05	-1.80902	4.6e-05	-2.95243	0.0002	-2.76686
3	Sorcs1	58178	VPS10 domain receptor protein SORCS 1	3.7e-06	2.15947	6.2e-18	3.64997	0.006	-1.46125	0.0114	-1.51368
4	Mpp7	75739	membrane protein, palmitoylated 7 (MAGUK p55 subfamily member 7)	0.0001	2.86016	1.4e-06	2.06779	0.0002	-1.45877	0.0006	-1.41925
5	Gpr12	14738	G-protein coupled receptor 12	0.0001	-1.91191	6.5e-06	-2.04059	0.0092	-1.58375	0.0352	-1.43484
6	Fam43b	625638	family with sequence similarity 43, member B	0.0001	2.02933	0.0185	1.67976	0.0144	-1.69819	0.0324	-1.55783
7	Kcnh5	238271	potassium voltage-gated channel, subfamily H (eag-related), member 5	3e-08	-2.17715	8e-06	-1.6339	0.0173	-1.53941	0.0206	-1.53705
8	Itpr1	16438	inositol 1,4,5-trisphosphate receptor 1	0.0026	-2.06718	3.8e-16	-2.79233	0.0072	-1.34797	0.009	-1.3428
9	Rasl10a	75668	RAS-like, family 10, member A	0.0001	1.62928	6e-07	1.76406	0.0002	1.57526	0.0001	1.56494
10	Slc26a10	216441	solute carrier family 26, member 10	0.0041	-1.63325	1.2e-08	-3.22869	0.014	-1.32072	0.0085	-1.35421
11	Pdzrn3	55983	PDZ domain containing RING finger 3	0.0065	-1.76635	0.0013	-1.65143	0.0081	-1.56375	0.0362	-1.43112
12	Bcl6	12053	B cell leukemia/lymphoma 6	0.0254	-1.475	5.1e-28	-2.07621	0.0075	-1.49042	0.0066	-1.47944
13	Sh2d5	230863	SH2 domain containing 5	5.8e-08	1.8343	7.1e-22	2.16769	0.0074	1.23732	0.0051	1.25579
14	Eya4	14051	eyes absent 4 homolog (Drosophila)	0.0146	1.29748	0.0043	1.4272	0.0055	-2.01976	0.0182	-1.82531
15	Kcnip1	70357	Kv channel-interacting protein 1	2.5e-05	1.47776	0.0072	1.32145	0.0248	-1.57554	0.0143	-1.63118
16	Wipf3	330319	WAS/WASL interacting protein family, member 3	0.0006	1.48101	0.0245	-1.28152	0.0022	-1.68253	0.0151	-1.49543
17	Slc35f4	75288	solute carrier family 35, member F4	0.0002	1.56102	0.0019	1.32807	0.0385	1.44218	0.0489	1.40264
18	Lmo2	16909	LIM domain only 2	3.6e-05	-1.36747	1.6e-08	-1.57683	0.002	-1.40537	0.0097	-1.31029
19	Hlf	217082	hepatic leukemia factor	0.013	-1.84389	0.0198	-1.60051	0.0014	-1.2027	0.003	-1.17707
20	Mal	17153	myelin and lymphocyte protein, T cell differentiation protein	0.0201	1.4708	0.0141	1.31602	0.0327	-1.35279	0.0074	-1.55887
21	Cops9	66915	myeloma overexpressed 2	4.5e-05	1.53742	0.004	1.39612	0.0024	-1.37828	0.0064	-1.31441
22	Osbpl3	71720	oxysterol binding protein-like 3	0.0409	-1.22902	7.5e-06	-1.39886	0.0017	-1.71746	0.0209	-1.50835
23	Rasgrf2	19418	RAS protein-specific guanine nucleotide-releasing factor 2	0.0101	-1.44884	3.2e-12	-1.94792	6.2e-05	-1.19994	0.0002	-1.17203
24	Tiam2	24001	T cell lymphoma invasion and metastasis 2	0.0185	-1.35746	1.2e-07	-1.40542	0.0135	-1.36605	0.0113	-1.37862
25	Slitrk2	245450	SLIT and NTRK-like family, member 2	0.0184	-1.2517	0.001	-1.33194	0.0003	-1.60809	0.0028	-1.45119
26	Zdhhc2	70546	zinc finger, DHHC domain containing 2	0.0007	1.67406	0.0004	1.46565	0.0299	-1.20203	0.026	-1.20904
27	Ccng2	12452	cyclin G2	0.0003	1.31117	1.8e-05	1.33092	0.0382	-1.42699	0.0416	-1.41765
28	Susd1	634731	sushi domain containing 1	0.0062	-1.35189	0.0001	-1.52234	1.3e-05	-1.29041	6.7e-05	-1.25587
29	Sat1	20229	spermidine/spermine N1-acetyl transferase 1	0.0287	1.21486	0.0088	1.22949	0.0002	-1.50543	0.0006	-1.50191
30	Cep126	234915	cDNA sequence AK129341	0.0001	1.43809	7.1e-05	1.50946	0.0386	-1.1721	0.0358	-1.17728
31	Rap1gap2	380711	RAP1 GTPase activating protein 2	7.4e-09	-1.80328	2.3e-10	-1.27047	0.0162	1.1664	0.0091	1.1915
32	Tmem169	271711	transmembrane protein 169	0.017	1.27485	0.0214	1.24316	0.0162	-1.3704	0.0479	-1.28085
33	Celf3	78784	CUGBP, Elav-like family member 3	1.1e-05	-1.2645	2e-05	-1.30064	0.0447	1.2785	0.0463	1.27496
34	Rfx1	19724	regulatory factor X, 1 (influences HLA class II expression)	0.0101	-1.28898	0.0003	-1.36609	0.0355	1.18623	0.0103	1.26211
35	Syt16	238266	synaptotagmin XVI	6.4e-09	-1.29732	2e-08	-1.30497	0.0031	-1.27959	0.0094	-1.22415
36	Rimbp2	231760	RIMS binding protein 2	0.0017	1.58368	0.0065	1.40732	0.0005	-1.0949	0.0139	-1.05811
37	Ankrd50	99696	ankyrin repeat domain 50	0.017	1.34821	0.0008	1.45599	0.0235	-1.1413	0.0183	-1.15622
38	Zdhhc4	72881	zinc finger, DHHC domain containing 4	0.0285	-1.23647	0.0015	-1.28864	0.0163	-1.31265	0.0352	-1.25875
39	Rab3ip	216363	RAB3A interacting protein	0.0002	1.33369	6.5e-05	1.27303	0.0202	1.16933	0.0047	1.23839
40	D030056L22Rik	225995	RIKEN cDNA D030056L22 gene	1.7e-07	1.35266	9.2e-05	1.28804	0.0186	1.16868	0.0162	1.1775
41	Kri1	215194	KRI1 homolog (S. cerevisiae)	5.1e-05	-1.23969	1.2e-08	-1.31217	0.033	-1.22262	0.0344	-1.22148
42	Mettl4	76781	methyltransferase like 4	0.0001	-1.39023	0.0475	-1.20563	0.001	-1.17796	0.0066	-1.1393
43	Ddah1	69219	dimethylarginine dimethylaminohydrolase 1	1.8e-07	1.25689	0.0047	1.20501	0.0427	-1.2117	0.0246	-1.24045
44	Mettl8	228019	methyltransferase like 8	0.0096	-1.23367	0.0004	-1.33326	0.0122	-1.12823	0.003	-1.16491
45	Atg12	67526	autophagy related 12	1.4e-06	1.25625	1.6e-15	1.30938	0.031	-1.14116	0.0349	-1.13803
46	Snx3	54198	sorting nexin 3	3e-09	1.34816	0.0002	1.23127	0.0002	-1.1389	0.0015	-1.10779
47	Sdr39u1	654795	short chain dehydrogenase/reductase family 39U, member 1	0.0013	-1.22652	6.6e-06	-1.30998	0.0008	-1.16364	0.0494	-1.08173
48	Cacna1e	12290	calcium channel, voltage-dependent, R type, alpha 1E subunit	0.0004	-1.27114	0.0009	-1.22907	0.0317	1.11163	0.0211	1.12511
49	Lrfn5	238205	leucine rich repeat and fibronectin type III domain containing 5	1.8e-07	-1.28243	0.0007	-1.21722	0.0466	-1.08781	0.0133	-1.11812
50	Usf3	207806	predicted gene 608	3.3e-06	-1.25182	4.1e-11	-1.23866	0.0499	-1.05971	0.004	-1.10236
51	Nfasc	269116	neurofascin	0.0085	1.20445	0.0133	1.21601	0.0296	1.07457	0.0449	1.06781
52	Aldh1a2	19378	aldehyde dehydrogenase family 1, subfamily A2			9.6e-05	-5.51789	0.0006	-2.07288	0.0012	-1.98173
53	Otof	83762	otoferlin	5.3e-05	-2.61611	1.8e-06	-2.75495	0.0416	-1.88478
54	Slc38a11	320106	solute carrier family 38, member 11			0.0008	-1.85355	0.003	-2.21499	0.001	-2.45719
55	Col11a1	12814	collagen, type XI, alpha 1	0.0037	1.82988			0.0003	-2.62612	0.0037	-2.16347
56	Cpne8	66871	copine VIII			0.0099	1.46735	3.6e-08	-2.90104	6.4e-06	-2.65051
57	Adamts6	108154	a disintegrin-like and metallopeptidase (reprolysin type) with thrombospondin type 1 motif, 6	0.0013	2.24921	0.0494	1.77716	0.0274	-1.87229
58	Mocos	68591	molybdenum cofactor sulfurase			0.0221	1.42463	0.0018	-3.17565	0.0002	-2.79699
59	Ubxn10	212190	UBX domain protein 10			0.0347	-1.85285	0.0204	-1.50786	0.0369	-1.43808
60	Kcnh7	170738	potassium voltage-gated channel, subfamily H (eag-related), member 7			8.9e-06	-1.534	0.0143	-1.67087	0.0126	-1.704
61	Dysf	26903	dysferlin	0.0103	1.86443			0.0162	-1.43066	0.0257	-1.39514
62	Tmem200c	622645	transmembrane protein 200C			0.0081	1.74644	0.0387	-1.41906	0.0456	-1.40165
63	Hspa1b	15511	heat shock protein 1B	0.0128	1.55416	5.6e-10	2.02097	0.0063	-1.96117
64	Mid2	23947	midline 2	1.5e-05	-1.27244			1.6e-05	-2.40259	5e-05	-2.33192
65	Fmn1	14260	formin 1			0.0013	1.44447	0.0037	-1.50005	0.0009	-1.60875
66	Trim36	28105	tripartite motif-containing 36			7.3e-06	1.59165	4.7e-05	-1.52458	0.0024	-1.35457
67	Kcnk2	16526	potassium channel, subfamily K, member 2			8.1e-05	-1.55195	0.0014	-1.49606	0.0043	-1.40778
68	Brinp3	215378	family with sequence similarity 5, member C	1.9e-05	-1.46096			3.6e-06	-1.89795	0.0422	-1.30305
69	Adamts1	11504	a disintegrin-like and metallopeptidase (reprolysin type) with thrombospondin type 1 motif, 1	1.9e-05	-1.70761	0.0091	-1.96322	0.0299	-1.44826
70	1700016K19Rik	74230	RIKEN cDNA 1700016K19 gene	0.0047	2.50356			0.0004	-1.2933	0.0052	-1.21696
71	Parm1	231440	prostate androgen-regulated mucin-like protein 1	2.2e-07	-2.14978	4.5e-12	-1.69307	0.0242	-1.36845
72	Iqca	74918	IQ motif containing with AAA domain			0.0037	-3.43288	0.0112	1.21856	0.0248	1.18214
73	Entpd3	215446	ectonucleoside triphosphate diphosphohydrolase 3	0.0034	-1.36834			0.0466	-1.45104	0.0325	-1.51009
74	Ptprt	19281	protein tyrosine phosphatase, receptor type, T			0.0253	1.22024	0.0031	-1.71972	0.0004	-2.0356
75	Hspa1a	193740	heat shock protein 1A	0.0299	1.44561	2.6e-05	1.72323	0.0203	-2.16204
76	Smim18	72632	RIKEN cDNA 2700090O03 gene	0.038	1.38331			0.0338	-1.44895	0.0495	-1.40515
77	Gas2l3	237436	growth arrest-specific 2 like 3	0.0179	1.34142			1.1e-05	-1.54303	0.0071	-1.35322
78	Ccnd2	12444	cyclin D2			0.0003	1.27244	0.01	1.69298	0.0493	1.38941
79	Dpp10	269109	dipeptidylpeptidase 10			0.0057	1.49242	0.0435	-1.33559	0.0396	-1.34624
80	Chga	12652	chromogranin A	0.0079	1.60542	0.033	1.40741	0.0091	-2.0364
81	Ubtd1	226122	ubiquitin domain containing 1	2.4e-06	1.79024	0.0007	1.58443			0.0453	1.28451
82	Jdp2	81703	Jun dimerization protein 2			0.0002	-1.29584	0.0074	-1.48342	0.0207	-1.3959
83	Ankrd29	225187	ankyrin repeat domain 29			0.0001	1.36205	0.0006	-1.3481	0.0005	-1.40439
84	Ptgr1	67103	prostaglandin reductase 1			0.0236	-1.54389	0.0102	-1.29491	0.0156	-1.26828
85	Pls1	102502	plastin 1 (I-isoform)	0.002	-1.42			3.9e-05	-1.47102	0.029	-1.21361
86	Htra1	56213	HtrA serine peptidase 1	6e-06	1.35163			0.026	-1.33725	0.0152	-1.36689
87	Gsap	212167	pigeon homolog (Drosophila)	0.0028	-1.28518			0.0368	-1.40104	0.0395	-1.39715
88	Scml2	107815	sex comb on midleg-like 2 (Drosophila)	0.0101	-1.79236			0.0007	1.21386	0.0014	1.19206
89	Cck	12424	cholecystokinin	0.0003	1.59513	7.1e-05	1.46929	0.0328	-1.47251
90	Tgfb3	21809	transforming growth factor, beta 3	0.0034	1.60331	6.8e-05	1.74375			0.0424	-1.21032
91	Nhsl1	215819	NHS-like 1			5.3e-05	-1.22873	0.0069	-1.51995	0.0261	-1.3909
92	Hmgcll1	208982	3-hydroxymethyl-3-methylglutaryl-Coenzyme A lyase-like 1			0.0239	1.2413	0.0115	-1.42123	0.008	-1.44869
93	Paqr9	75552	progestin and adipoQ receptor family member IX			0.0002	1.28159	0.001	-1.493	0.018	-1.30399
94	Erich3	209601	RIKEN cDNA 4922501L14 gene	3.7e-10	-2.13226	0.0005	-1.46447	0.0493	-1.18811
95	Mrps24	64660	mitochondrial ribosomal protein S24	1.2e-06	1.59136	0.0075	1.40119			0.0404	-1.41721
96	Ppp2r2b	72930	protein phosphatase 2 (formerly 2A), regulatory subunit B (PR 52), beta isoform			0.0088	1.40803	0.0306	-1.27198	0.0187	-1.30688
97	Sytl5	236643	synaptotagmin-like 5	0.0021	-1.43843			0.0059	-1.2921	0.0271	-1.22852
98	Ptprg	19270	protein tyrosine phosphatase, receptor type, G			0.0024	1.29178	0.0152	1.34506	0.0144	1.34902
99	Abhd3	106861	abhydrolase domain containing 3			0.0154	1.26915	0.0162	-1.40084	0.041	-1.32158
100	Dnajc28	246738	DnaJ (Hsp40) homolog, subfamily C, member 28			0.0013	1.3341	0.0151	-1.3334	0.0267	-1.29144
101	Cdh22	104010	cadherin 22	0.0036	1.45267	0.0138	1.46037			0.0332	1.40745
102	Maml2	270118	mastermind like 2 (Drosophila)			4.2e-12	-1.82564	0.0229	-1.12191	0.0038	-1.16843
103	Ache	11423	acetylcholinesterase	0.0015	1.54985	0.0002	1.57237	0.0207	-1.28558
104	Tle4	21888	transducin-like enhancer of split 4, homolog of Drosophila E(spl)			1.7e-06	1.29135	0.0177	-1.33315	0.0189	-1.32823
105	Dlg5	71228	discs, large homolog 5 (Drosophila)	0.0063	-1.28534			0.0117	1.35722	0.0274	1.27579
106	Dock10	210293	dedicator of cytokinesis 10			0.0026	-1.31438	0.0427	-1.29222	0.0346	-1.30962
107	Elavl4	15572	ELAV (embryonic lethal, abnormal vision, Drosophila)-like 4 (Hu antigen D)			0.0149	1.46233	6.5e-07	-1.24896	7.2e-05	-1.19468
108	Sntg1	71096	syntrophin, gamma 1			0.0003	-1.23686	0.0171	-1.31461	0.007	-1.37653
109	Ctsl	13039	cathepsin L	0.0003	1.20645			0.0385	-1.301	0.0129	-1.39281
110	Kansl1l	68691	KAT8 regulatory NSL complex subunit 1-like			0.0003	-1.36864	0.0163	-1.27507	0.0382	-1.23313
111	Fam13a	58909	family with sequence similarity 13, member A	0.0022	-1.38449	4.3e-05	-1.59946			0.0074	-1.26605
112	Arhgef25	52666	Rho guanine nucleotide exchange factor (GEF) 25			0.0001	-1.26995	0.0287	-1.30595	0.0429	-1.27521
113	Ltbp4	108075	latent transforming growth factor beta binding protein 4			0.0171	-1.24895	0.0311	1.28925	0.0279	1.29972
114	Eps15	13858	epidermal growth factor receptor pathway substrate 15			1.5e-06	1.30482	0.0083	-1.25529	0.0089	-1.2495
115	Jun	16476	Jun oncogene	0.0217	-1.32038			0.0412	1.20635	0.0263	1.24201
116	Ube2s	77891	ubiquitin-conjugating enzyme E2S	9.2e-06	1.28439			0.0186	1.1773	0.0012	1.31366
117	Grik4	110637	glutamate receptor, ionotropic, kainate 4			0.001	1.36979	0.0061	1.18557	0.0025	1.22271
118	Chd5	269610	chromodomain helicase DNA binding protein 5	0.039	-1.21982			0.0103	1.25594	0.0065	1.28819
119	Camkk2	207565	calcium/calmodulin-dependent protein kinase kinase 2, beta	2.6e-11	-1.64118	0.0018	-1.34459			0.0482	-1.19836
120	Hs6st3	50787	heparan sulfate 6-O-sulfotransferase 3			0.0252	1.27366	0.0028	-1.29542	0.0229	-1.19899
121	Rida	15473	heat-responsive protein 12	0.0054	1.58262	0.0378	1.35008			0.0477	-1.22297
122	Clcn5	12728	chloride channel 5			0.0053	1.31777	0.0364	-1.19933	0.0207	-1.23051
123	Ccdc25	67179	coiled-coil domain containing 25	0.0406	1.21649			0.0338	-1.26236	0.0313	-1.26758
124	Tbc1d30	74694	TBC1 domain family, member 30	1.1e-05	-1.23279			0.0082	-1.27452	0.0166	-1.23392
125	Cpne4	74020	copine IV	0.0179	-1.252			0.0037	-1.29157	0.0496	-1.17533
126	Ppp1r16b	228852	protein phosphatase 1, regulatory (inhibitor) subunit 16B			0.0012	-1.34884	0.0343	1.15657	0.0089	1.22685
127	Zmat3	22401	zinc finger matrin type 3	0.0007	1.36402	1.6e-07	1.53435	0.0246	-1.21424
128	Inpp5a	212111	inositol polyphosphate-5-phosphatase A	0.004	1.36491	6.3e-05	1.48242	0.025	-1.23384
129	Gdpd1	66569	glycerophosphodiester phosphodiesterase domain containing 1	0.0007	1.20798			0.0173	-1.23334	0.0133	-1.24664
130	Ldha	16828	lactate dehydrogenase A	0.0281	1.35668			0.015	-1.15189	0.0151	-1.15522
131	Slc36a1	215335	solute carrier family 36 (proton/amino acid symporter), member 1			0.0007	1.24931	1.3e-08	-1.35963	0.0267	-1.10607
132	Tpd52	21985	tumor protein D52			0.0001	1.25347	0.0201	-1.23466	0.0418	-1.20115
133	Cox5a	12858	cytochrome c oxidase, subunit Va	5.5e-17	1.66729	5.1e-05	1.33728	0.0341	1.12508
134	Crtc1	382056	CREB regulated transcription coactivator 1	0.0001	-1.20701			0.0228	1.23551	0.0314	1.2136
135	Stk39	53416	serine/threonine kinase 39			3.3e-05	1.23331	0.0172	-1.23838	0.0334	-1.20202
136	Cdkl5	382253	cyclin-dependent kinase-like 5	0.0386	-1.27813			7.2e-05	-1.18063	0.0002	-1.16608
137	Phlpp1	98432	PH domain and leucine rich repeat protein phosphatase 1	0.0004	-1.2014			0.015	1.21719	0.0122	1.22899
138	Ndufaf2	75597	NADH dehydrogenase (ubiquinone) 1 alpha subcomplex, assembly factor 2	0.0263	1.27889			0.029	-1.17129	0.0268	-1.1745
139	Strip2	320609	family with sequence similarity 40, member B	0.0489	1.43703	0.0087	1.42838			0.0496	-1.11372
140	Pid1	98496	phosphotyrosine interaction domain containing 1	0.0175	1.31401	0.0057	1.30839	0.0363	-1.3888
141	Dcaf15	212123	DDB1 and CUL4 associated factor 15			0.0007	-1.28657	0.012	1.1527	0.0066	1.17333
142	Kif5c	16574	kinesin family member 5C			2e-08	1.28985	0.0005	-1.15847	0.0004	-1.15499
143	Trpc5	22067	transient receptor potential cation channel, subfamily C, member 5	0.0048	-1.44355	0.0001	-1.33632	0.0488	-1.18484
144	Efnb3	13643	ephrin B3			7.9e-06	-1.35956	0.001	1.13577	0.0094	1.09531
145	Rcan2	53901	regulator of calcineurin 2			0.0303	1.22664	0.0294	-1.17592	0.0172	-1.1935
146	Setd7	73251	SET domain containing (lysine methyltransferase) 7			0.0011	1.27236	0.0048	-1.16882	0.0116	-1.14272
147	Ppm1d	53892	protein phosphatase 1D magnesium-dependent, delta isoform			0.0007	-1.2069	0.0339	1.19676	0.0419	1.1843
148	Cap2	67252	CAP, adenylate cyclase-associated protein, 2 (yeast)			4.8e-09	-1.36978	0.0187	-1.10648	0.0358	-1.09348
149	Xab2	67439	XPA binding protein 2			6.1e-08	-1.25516	0.0002	1.14838	4.3e-05	1.17321
150	Fgd1	14163	FYVE, RhoGEF and PH domain containing 1	0.0007	-1.21405			0.0161	1.17382	0.0168	1.17151
151	Lmo3	109593	LIM domain only 3	0.0011	-1.28487	5.1e-07	-1.31473	0.0417	-1.34104
152	Unc13b	22249	unc-13 homolog B (C. elegans)	0.0027	1.29183	5.2e-08	1.31441	0.0073	1.32908
153	Gramd1b	235283	GRAM domain containing 1B	4.6e-08	-1.30803			0.0016	-1.13031	0.0232	-1.08229
154	Sh3bgrl2	212531	SH3 domain binding glutamic acid-rich protein like 2			0.0169	-1.24307	0.0139	-1.13813	0.0052	-1.1668
155	Ttl	69737	tubulin tyrosine ligase			1.1e-05	1.37235	0.0014	-1.07471	0.006	-1.06689
156	Acot2	171210	acyl-CoA thioesterase 2	0.0031	1.38411	0.0116	1.28276	0.0312	1.23663
157	Tmem41a	66664	transmembrane protein 41a			0.0033	1.31472	0.0441	-1.08942	0.0467	-1.09068
158	Rps21	66481	ribosomal protein S21			3.4e-05	-1.28666	0.0251	-1.1188	0.0396	-1.10469
159	Arid1a	93760	AT rich interactive domain 1A (SWI-like)	0.0002	-1.21112			0.0207	1.13454	0.0147	1.14655
160	Lmo4	16911	LIM domain only 4			0.006	1.29881	0.0372	-1.10902	0.0475	-1.08516
161	Slc12a2	20496	solute carrier family 12, member 2			0.0002	1.21806	0.0247	-1.15132	0.0345	-1.14043
162	Tuba1a	22142	tubulin, alpha 1A	9.1e-05	1.37262	0.0005	1.28575	0.0286	1.19744
163	Akt3	23797	thymoma viral proto-oncogene 3	5.6e-05	-1.2207			0.0171	-1.13718	0.0324	-1.11747
164	Bsn	12217	bassoon			0.0003	1.22354	0.0247	1.12236	0.0125	1.14451
165	Ptk2b	19229	PTK2 protein tyrosine kinase 2 beta	0.0005	-1.30027	3.3e-08	-1.37353	0.0123	-1.16425
166	Cox7b	66142	cytochrome c oxidase subunit VIIb	0.0015	1.20148			0.0075	1.15126	0.0248	1.11413
167	Tacc1	320165	transforming, acidic coiled-coil containing protein 1	0.029	1.21323			0.0218	-1.12245	0.0195	-1.12614
168	Tnik	665113	TRAF2 and NCK interacting kinase	0.0001	-1.23431			0.0115	-1.10909	0.0159	-1.10509
169	Bicd1	12121	bicaudal D homolog 1 (Drosophila)			3.5e-06	1.20399	0.0152	-1.14691	0.0401	-1.11724
170	Ttbk2	140810	tau tubulin kinase 2			5.8e-09	1.23527	0.0076	-1.08374	0.0008	-1.11778
171	Dcaf6	74106	DDB1 and CUL4 associated factor 6	2.3e-07	-1.20142			0.0085	-1.11938	0.0475	-1.08171
172	Mecp2	17257	methyl CpG binding protein 2	4.9e-07	-1.21787			0.0341	1.0735	0.0442	1.06911
173	Cetn2	26370	centrin 2	6.4e-08	1.31775	0.0002	1.29919	0.0324	-1.09782
174	Ankib1	70797	ankyrin repeat and IBR domain containing 1			2.6e-05	1.21412	0.0437	-1.05595	0.0172	-1.07027
175	Dcun1d5	76863	DCN1, defective in cullin neddylation 1, domain containing 5 (S. cerevisiae)	4.9e-05	1.33715	0.0043	1.26824			0.0324	-1.06119
176	Ralbp1	19765	ralA binding protein 1	0.0002	1.2188	4.8e-09	1.26886			0.0145	-1.18139
177	Gde1	56209	glycerophosphodiester phosphodiesterase 1	1.3e-06	1.35914	7.1e-05	1.22529	0.0375	-1.09566
178	Cmas	12764	cytidine monophospho-N-acetylneuraminic acid synthetase	8.5e-05	1.26966	0.0012	1.21605	0.0453	-1.15052
179	Cltb	74325	clathrin, light polypeptide (Lcb)	0.0026	1.27155	0.0459	1.20275			0.0165	1.12859
180	Fars2	69955	phenylalanine-tRNA synthetase 2 (mitochondrial)	0.0081	-1.22983	0.0039	-1.25954			0.0421	1.10901
181	Ube2h	22214	ubiquitin-conjugating enzyme E2H	1.3e-12	1.24925	7.5e-06	1.20213			0.0249	-1.08113
182	GALNT5	11227	UDP-N-acetyl-alpha-D-galactosamine:polypeptide N-acetylgalactosaminyltransferase 5 (GalNAc-T5)					0.0007	-5.75864	0.0063	-3.07006
183	PTPRD-AS1	101929407						0.0006	-2.46857	0.0001	-2.77177
184	Trpa1	277328	transient receptor potential cation channel, subfamily A, member 1	1.9e-07	-10.3904	9.2e-10	-19.6865
185	Ly6g6e	70274	lymphocyte antigen 6 complex, locus G6E	3.3e-10	29.7284	0.0036	11.535
186	Ccdc68	381175	coiled-coil domain containing 68	0.0021	14.2151	0.0008	10.3137
187	Shisa8	435145	expressed sequence AI848285	2.4e-05	12.0792	1e-05	11.6237
188	Gm13749	433315	predicted gene 13749	0.0058	12.8659	0.0198	10.5418
189	CHRNA1	1134	cholinergic receptor, nicotinic, alpha 1 (muscle)					2.9e-05	-2.58256	0.0013	-2.09138
190	Cldn3	12739	claudin 3	0.0027	12.3059	0.0153	9.15862
191	GDF7	151449	growth differentiation factor 7					0.0004	-2.53658	0.0074	-2.0488
192	Penk	18619	preproenkephalin	3.9e-06	7.76522	4.6e-26	11.7795
193	RNU6-530P	106479801						0.0014	-2.1118	0.0004	-2.28742
194	LINC00865	643529	hCG2024094					2.1e-07	-2.36525	1.3e-05	-2.03605
195	Drd4	13491	dopamine receptor D4	0.0005	13.6801	0.0102	6.78884
196	LINC00473	90632	long intergenic non-protein coding RNA 473					0.0022	-2.42176	0.0006	-1.9923
197	NPIPA5	100288332	NPIP-like protein 1-like					0.0253	-2.06838	0.0106	-2.29057
198	PDLIM5	10611	PDZ and LIM domain 5					1.6e-05	-2.10694	3.5e-05	-2.14671
199	Serpina9	71907	serine (or cysteine) peptidase inhibitor, clade A (alpha-1 antiproteinase, antitrypsin), member 9	0.0411	6.61868	0.0029	9.36269
200	RN7SL767P	106481131						0.0033	-1.91813	0.0003	-2.27548
201	Rtl3	213436	zinc finger, CCHC domain containing 5	2.5e-05	-4.48801	1e-12	-12.1309
202	RPL5P21	100270838	ribosomal protein L5 pseudogene 21					7.1e-05	-1.88747	2e-06	-2.17502
203	TCAF2	285966	family with sequence similarity 115, member C					0.0089	-1.92706	0.0054	-2.00615
204	EPB41L4A	64097	erythrocyte membrane protein band 4.1 like 4A					0.0176	-2.04318	0.0369	-1.885
205	SOX1-OT	100505996	long intergenic non-protein coding RNA 403					0.0001	-2.01429	0.0007	-1.93503
206	Prlr	19116	prolactin receptor	1.4e-08	7.22752	3.2e-09	5.84656
207	Vwa3a	233813	von Willebrand factor A domain containing 3A	4.3e-08	-6.36227	8.9e-06	-6.53989
208	Stac	20840	src homology three (SH3) and cysteine rich domain	0.0016	8.48259	0.0002	5.40019
209	Pcdhb1	93872	protocadherin beta 1	0.0013	-11.0967	0.0067	-5.00434
210	Oit3	18302	oncoprotein induced transcript 3	0.0002	4.90119	8.1e-11	7.77158
211	Lefty2	320202	left-right determination factor 2	0.0007	4.92345	4.6e-05	6.58219
212	Rmrp	19782	RNA component of mitochondrial RNAase P	0.0241	7.73152	0.0485	5.0537
213	Gm16551	100503019	predicted gene 16551	2.6e-09	-5.95039	1.9e-09	-5.46975
214	Agmat	75986	agmatine ureohydrolase (agmatinase)	0.0174	4.72532	0.0018	6.56445
215	Aplnr	23796	apelin receptor	0.0062	8.59391	0.0336	4.40904
216	FAM105A	54491	family with sequence similarity 105, member A					4.9e-05	-1.82911	2.8e-05	-1.87873
217	RNU6ATAC42P	106481173						0.0011	-1.83791	0.0007	-1.85405
218	Rbp3	19661	retinol binding protein 3, interstitial	0.0002	8.4859	0.041	4.30677
219	RSPO3	84870	R-spondin 3					0.0113	-1.90802	0.0396	-1.71839
220	SNORD15B	114599	small nucleolar RNA, C/D box 15B					0.0231	-1.86317	0.0183	-1.74073
221	SNHG4	724102	small nucleolar RNA host gene 4 (non-protein coding)					0.0007	-2.115	4.2e-05	-1.62195
222	ZBTB7C	201501	zinc finger and BTB domain containing 7C					0.0005	-1.75906	0.0004	-1.88987
223	PPP2R2B-IT1	100874361	PPP2R2B intronic transcript 1 (non-protein coding)					0.0016	-1.75487	0.0004	-1.87539
224	Serinc2	230779	serine incorporator 2	2.6e-11	4.75278	4.9e-10	4.59203
225	WIF1	11197	WNT inhibitory factor 1					0.0008	-1.82743	0.0038	-1.71226
226	Vwa5b1	75718	von Willebrand factor A domain containing 5B1	9.1e-05	-3.94185	1.9e-09	-5.32875
227	CORIN	10699	corin, serine peptidase					0.0059	-1.74264	0.0094	-1.79992
228	TAF9P3	163088	TAF9 RNA polymerase II, TATA box binding protein (TBP)-associated factor, 32kDa pseudogene 3					0.0058	-1.76207	0.0075	-1.72196
229	Nptx2	53324	neuronal pentraxin 2	0.0002	5.64364	2e-06	4.19864
230	Cd1d1	12479	CD1d1 antigen	1.9e-05	4.95786	9.7e-05	4.19919
231	Trabd2b	666048	predicted gene 12824	1.3e-12	-3.67891	6.6e-22	-5.49944
232	OR7M1P	81352	olfactory receptor, family 7, subfamily M, member 1 pseudogene					0.0013	-1.85512	0.0096	-1.63962
233	Tac2	21334	tachykinin 2	7.6e-09	8.95266	5.7e-05	3.44396
234	MRC1	4360	mannose receptor, C type 1					2.8e-05	-1.69137	6.2e-05	-1.72292
235	MIR7-2	407044	microRNA 7-2					0.0148	-1.71356	0.0146	-1.7185
236	MTND4LP19	107075241						0.0367	-1.64376	0.0061	-1.94821
237	SNORD115-48	100033822	small nucleolar RNA, C/D box 115-48					0.0281	-1.63672	0.0031	-1.97604
238	Sema3a	20346	sema domain, immunoglobulin domain (Ig), short basic domain, secreted, (semaphorin) 3A	1e-07	4.84124	6.9e-05	3.52611
239	NUDT1	4521	nudix (nucleoside diphosphate linked moiety X)-type motif 1					3.1e-06	-1.73636	3.8e-05	-1.64185
240	PMS2P5	5383	postmeiotic segregation increased 2 pseudogene 5					0.0489	-1.66259	0.0223	-1.81134
241	LGI2	55203	leucine-rich repeat LGI family, member 2					0.001	-1.7401	0.003	-1.63218
242	Cxcl5	20311	chemokine (C-X-C motif) ligand 5	0.0178	3.62215	0.0003	4.53449
243	Igfbpl1	75426	insulin-like growth factor binding protein-like 1	2.7e-14	4.29212	2e-32	3.72514
244	Pgr15l	245526	G protein-coupled receptor 15-like	0.0023	4.33503	0.0041	3.5723
245	KCNAB1	7881	potassium voltage-gated channel, shaker-related subfamily, beta member 1					0.0007	-1.81356	0.0066	-1.58632
246	KCNJ2	3759	potassium inwardly-rectifying channel, subfamily J, member 2					0.0004	-1.68577	0.0007	-1.66915
247	Ramp3	56089	receptor (calcitonin) activity modifying protein 3	3.8e-06	-3.15191	1.5e-26	-5.31292
248	NRIP2	83714	nuclear receptor interacting protein 2					7.4e-06	-1.82604	0.0006	-1.5627
249	Fbln2	14115	fibulin 2	2e-10	3.85197	3e-05	3.83233
250	Col18a1	12822	collagen, type XVIII, alpha 1	5.5e-09	3.74161	5.7e-12	3.88948
251	EMB	133418	embigin					0.0002	-1.73441	0.0009	-1.59661
252	Gal	14419	galanin	9.3e-05	4.26007	1.3e-08	3.45941
253	Trdn	76757	triadin	0.0058	-4.00445	0.012	-3.57603
254	Cda	72269	cytidine deaminase	0.0001	3.68462	2e-08	3.92855
255	FLCN	201163	folliculin					0.0004	-1.67349	0.0005	-1.65058
256	Igfbp6	16012	insulin-like growth factor binding protein 6	4.3e-07	3.35078	8.8e-23	4.4743
257	Dusp9	75590	dual specificity phosphatase 9	0.0251	3.24135	0.0002	4.60353
258	Rprm	67874	reprimo, TP53 dependent G2 arrest mediator candidate	4e-29	3.33955	4.3e-55	4.34249
259	NBPF14	25832	neuroblastoma breakpoint family, member 14					0.0024	-1.71634	0.0076	-1.59657
260	UST	10090	uronyl-2-sulfotransferase					0.0077	-1.64993	0.0058	-1.68189
261	Drd1	13488	dopamine receptor D1A	5.5e-05	3.19284	7.7e-24	4.31977
262	NOTCH2NL	388677	notch 2 N-terminal like					0.004	-1.82893	0.0404	-1.53441
263	ARL4C	10123	ADP-ribosylation factor-like 4C					0.0216	-1.78051	0.0345	-1.54185
264	ANK1	286	ankyrin 1, erythrocytic					0.0332	-1.62313	0.0327	-1.65372
265	PART1	25859	prostate androgen-regulated transcript 1 (non-protein coding)					0.0153	-1.625	0.014	-1.64895
266	Col27a1	373864	collagen, type XXVII, alpha 1	1.3e-07	3.71076	0.002	3.34336
267	IGSF21	84966	immunoglobin superfamily, member 21					5e-06	1.71906	2.2e-05	1.54911
268	Onecut1	15379	one cut domain, family member 1	7e-08	-3.40532	4.1e-08	-3.52341
269	RNU6-1	26827	RNA, U6 small nuclear 1					0.0199	-1.59637	0.0128	-1.6754
270	Tmem171	380863	transmembrane protein 171	0.0002	-3.17897	5.3e-08	-3.81113
271	Npy	109648	neuropeptide Y	0.0002	4.04427	1.6e-06	3.07749
272	Necab3	56846	N-terminal EF-hand calcium binding protein 3	1.3e-08	3.02722	1.8e-36	3.95342
273	Wisp1	22402	WNT1 inducible signaling pathway protein 1	0.0004	2.811	1.8e-09	4.96916
274	Kcne1l	66240	potassium voltage-gated channel, Isk-related family, member 1-like, pseudogene	5.4e-19	4.44973	5.3e-06	2.85385
275	LITAF	9516	lipopolysaccharide-induced TNF factor					0.0039	-1.71927	0.0224	-1.53054
276	METTL15P1	100130758	methyltransferase like 15 pseudogene 1					0.0256	-1.64581	0.0381	-1.59066
277	MYLK3	91807	myosin light chain kinase 3					9.3e-06	-1.66087	0.0002	-1.57676
278	LINC00504	201853						0.0082	-1.56587	0.0026	-1.68237
279	C630031E19Rik	328075	uncharacterized LOC328075	8.7e-05	-2.95427	0.0002	-4.23233
280	MRPL3P1	359739	mitochondrial ribosomal protein L3 pseudogene 1					0.0049	-1.6893	0.0167	-1.54734
281	Pappa	18491	pregnancy-associated plasma protein A	0.0044	3.86427	1.9e-11	3.04078
282	PCBP2P1	101060045						0.0009	-1.54982	8.2e-05	-1.70718
283	Sphk1	20698	sphingosine kinase 1	0.0093	3.90196	0.035	2.96129
284	Il27ra	50931	interleukin 27 receptor, alpha	3.7e-10	-3.45955	1e-05	-3.21724
285	DISC1-IT1	104472714						0.0098	-1.62157	0.0152	-1.58337
286	SLA2	84174	Src-like-adaptor 2					0.0341	-1.53635	0.0129	-1.71993
287	STK17B	9262	serine/threonine kinase 17b					0.0025	-1.60493	0.0026	-1.59151
288	MIR550A3	100616354	microRNA 550a-3					0.0151	-1.67647	0.0414	-1.53733
289	Tmc6	217353	transmembrane channel-like gene family 6	1.6e-05	2.61989	7.5e-33	5.13665
290	Blnk	17060	B cell linker	0.0021	4.73118	0.0002	2.65176
291	SNORD14E	85391	small nucleolar RNA, C/D box 14E					0.0212	-1.59058	0.047	-1.57706
292	MT1X	4501	metallothionein 1X					0.0083	-1.54497	0.0035	-1.61981
293	DCBLD1	285761	discoidin, CUB and LCCL domain containing 1					0.0091	-1.66576	0.0333	-1.51272
294	Cdh7	241201	cadherin 7, type 2	0.0003	2.7854	1.9e-07	3.85379
295	Clec1a	243653	C-type lectin domain family 1, member a	3.3e-11	-3.22254	4.2e-18	-3.05055
296	RGCC	28984	regulator of cell cycle					0.0022	-1.70168	0.0227	-1.46968
297	Prom2	192212	prominin 2	0.0457	2.82917	0.0058	3.48617
298	HS3ST1	9957	heparan sulfate (glucosamine) 3-O-sulfotransferase 1					0.0063	-1.67082	0.0008	-1.50118
299	THPO	7066	thrombopoietin					0.0125	1.66345	0.0257	1.50615
300	Scand1	19018	SCAN domain-containing 1	1.8e-16	4.21015	0.0002	2.63548
301	Tecta	21683	tectorin alpha	3.3e-05	3.56761	0.0006	2.81229
302	Gmnc	239789	predicted gene 606	1.4e-08	-2.65032	1.9e-25	-4.17886
303	COL14A1	7373	collagen, type XIV, alpha 1					0.0153	-1.66061	0.0471	-1.49274
304	Bmp3	110075	bone morphogenetic protein 3	0.0011	3.648	0.0005	2.70265
305	Plpp4	381925	phosphatidic acid phosphatase type 2 domain containing 1A	5.5e-06	2.85252	6.9e-11	3.25216
306	Smyd1	12180	SET and MYND domain containing 1	0.0026	3.09399	0.0015	2.95991
307	GAS1RR	100506834	uncharacterized LOC100506834					0.0253	-1.51365	0.0136	-1.59953
308	Pclaf	68026	RIKEN cDNA 2810417H13 gene	8.5e-06	3.93035	0.0051	2.57422
309	FAM133DP	728066	family with sequence similarity 133, member A pseudogene					0.0001	-1.52087	3.2e-05	-1.5965
310	ARHGAP18	93663	Rho GTPase activating protein 18					0.0082	-1.54452	0.0071	-1.55677
311	Gadd45a	13197	growth arrest and DNA-damage-inducible 45 alpha	3.8e-10	3.01077	1.7e-07	2.87595
312	Sec14l4	103655	SEC14-like 4 (S. cerevisiae)	0.0015	-3.49343	0.0086	-2.64912
313	Htr5b	15564	5-hydroxytryptamine (serotonin) receptor 5B	0.0005	3.00878	0.0003	2.83901
314	Trib2	217410	tribbles homolog 2 (Drosophila)	0.0038	2.34182			0.0026	-1.78495
315	Pdlim1	54132	PDZ and LIM domain 1 (elfin)	0.0018	3.54338	0.0013	2.60458
316	Pappa2	23850	pappalysin 2	0.0003	2.79946	4.9e-09	3.10054
317	ZEB2-AS1	100303491	ZEB2 antisense RNA 1					0.0295	-1.52488	0.0246	-1.55369
318	RPL23AP49	653236	ribosomal protein L23a pseudogene 49					0.008	-1.65907	0.0497	-1.43943
319	Tdo2	56720	tryptophan 2,3-dioxygenase	0.0277	-2.30588	6.1e-05	-4.64198
320	BCYRN1	618	brain cytoplasmic RNA 1					0.0321	-1.49907	0.0164	-1.58607
321	ATP8B1	5205	ATPase, aminophospholipid transporter, class I, type 8B, member 1					0.012	-1.53817	0.0132	-1.52652
322	Acvr1c	269275	activin A receptor, type IC	0.0003	2.70268	6.6e-08	3.07219
323	MIR590	693175	microRNA 590					0.0172	1.61118	0.0376	1.45354
324	NFKBIZ	64332	nuclear factor of kappa light polypeptide gene enhancer in B-cells inhibitor, zeta					0.0003	-1.48661	3.2e-05	-1.59493
325	Ntf3	18205	neurotrophin 3	4.8e-06	-3.02686	1.2e-07	-2.72007
326	PARP4P2	645771	poly (ADP-ribose) polymerase family, member 4 pseudogene 2					0.0397	-1.5273	0.0431	-1.52363
327	Fbln5	23876	fibulin 5	0.0005	3.47239			0.0046	-1.46949
328	Asic4	241118	amiloride-sensitive cation channel 4, pituitary	1.6e-08	-2.82483	1.9e-12	-2.76685
329	Rgs4	19736	regulator of G-protein signaling 4	1.2e-07	2.80545	6.9e-15	2.77232
330	Igfbp5	16011	insulin-like growth factor binding protein 5	6.9e-17	-2.79	7e-26	-2.78424
331	PPIAP11	5483	peptidylprolyl isomerase A (cyclophilin A) pseudogene 11					0.0464	-1.45659	0.0135	-1.60884
332	COL5A2	1290	collagen, type V, alpha 2					0.0319	-1.40642	0.0038	-1.83013
333	Grp	225642	gastrin releasing peptide	0.009	2.51935	0.0002	3.10383
334	Adamts18	208936	a disintegrin-like and metallopeptidase (reprolysin type) with thrombospondin type 1 motif, 18	0.0005	2.36495	3.8e-11	3.44385
335	Cdca2	108912	cell division cycle associated 2	0.0216	2.85186	0.043	2.62864
336	Lamb3	16780	laminin, beta 3	2.5e-05	-3.57621	0.0015	-2.30451
337	EPHA5	2044	EPH receptor A5					3.7e-07	-1.53663	1.5e-05	-1.46874
338	DISC1	27185	disrupted in schizophrenia 1					0.0035	-1.47296	0.0012	-1.5565
339	NBPF10	100132406	neuroblastoma breakpoint family, member 10					0.0046	-1.61617	0.0363	-1.41382
340	POLR3DP1	100422384	polymerase (RNA) III (DNA directed) polypeptide D, 44kDa pseudogene					0.0003	1.53233	0.0004	1.46657
341	Sox11	20666	SRY-box containing gene 11	1.6e-11	2.5851	1.2e-13	2.82853
342	Fat4	329628	FAT tumor suppressor homolog 4 (Drosophila)	6.5e-11	-2.62032	1e-23	-2.77721
343	KCNAB3	9196	potassium voltage-gated channel, shaker-related subfamily, beta member 3					0.0005	-1.48061	0.0002	-1.53236
344	RPL5P14	100270835	ribosomal protein L5 pseudogene 14					0.0116	-1.50676	0.0178	-1.49179
345	Gfap	14580	glial fibrillary acidic protein	2.5e-12	2.53426	0.0002	2.82453
346	Ptx4	68509	pentraxin 4	0.0112	-2.38649	3e-05	-3.05501
347	Fosb	14282	FBJ osteosarcoma oncogene B	0.0295	3.80332	0.0006	2.17069
348	MED28P1	100420207	mediator complex subunit 28 pseudogene					0.0129	-1.48115	0.0101	-1.50927
349	Piezo2	667742	family with sequence similarity 38, member B	0.0146	2.42143	0.0003	2.91037
350	Capn3	12335	calpain 3	2.7e-16	-2.30561	5.1e-19	-3.2075
351	CHRNA7	1139	cholinergic receptor, nicotinic, alpha 7 (neuronal)					0.0213	-1.50765	0.0344	-1.4594
352	LINC00320	387486	long intergenic non-protein coding RNA 320					0.0007	-1.64583	0.0144	-1.38924
353	MYL12BP1	645094	myosin, light chain 12B, regulatory pseudogene					0.0004	-1.55509	0.0037	-1.41496
354	Icam4	78369	intercellular adhesion molecule 4, Landsteiner-Wiener blood group	0.0124	-2.27771	0.0004	-3.29573
355	Ngb	64242	neuroglobin	0.0348	-2.4658	0.0003	-2.79958
356	Rgs13	246709	regulator of G-protein signaling 13	3.9e-05	-2.36089	1.6e-05	-2.99156
357	WSCD1	23302	WSC domain containing 1					0.0011	1.50877	0.0018	1.45125
358	CADPS2	93664	Ca++-dependent secretion activator 2					0.0394	-1.40015	0.0051	-1.64075
359	Mei1	74369	meiosis defective 1	0.0119	2.54816	0.0003	2.69145
360	POLM	27434	polymerase (DNA directed), mu					0.0093	-1.55488	0.0348	-1.41164
361	BBOX1	8424	butyrobetaine (gamma), 2-oxoglutarate dioxygenase (gamma-butyrobetaine hydroxylase) 1					0.0286	-1.44623	0.011	-1.54761
362	HHIP-AS1	646576	HHIP antisense RNA 1					0.0039	-1.503	0.0071	-1.45676
363	Ror1	26563	receptor tyrosine kinase-like orphan receptor 1	1.5e-10	-2.39081	3.8e-16	-2.82993
364	Wnt9a	216795	wingless-type MMTV integration site 9A	1.2e-05	-2.02527	2.7e-25	-4.99526
365	SNORD116-10	100033422	small nucleolar RNA, C/D box 116-10					0.0405	-1.46156	0.0273	-1.51295
366	Avil	11567	advillin	0.0465	2.71568			0.014	-1.48083
367	Ier5	15939	immediate early response 5	7.3e-09	2.80384	2.8e-13	2.43625
368	Kcng3	225030	potassium voltage-gated channel, subfamily G, member 3	1.8e-15	-3.12849	1.1e-05	-2.23001
369	Gck	103988	glucokinase	0.0001	-2.53613	1.2e-11	-2.63788
370	RELL1	768211	RELT-like 1					0.0062	1.55324	0.0163	1.40675
371	Ccnb1	268697	cyclin B1	0.0017	2.88761	0.0077	2.32448
372	Plekhd1	217682	pleckstrin homology domain containing, family D (with coiled-coil domains) member 1	2.8e-06	-2.29572	1.8e-09	-2.98827
373	Serpina3n	20716	serine (or cysteine) peptidase inhibitor, clade A, member 3N	5.5e-17	2.60764	0.0014	2.53887
374	LPAR3	23566	lysophosphatidic acid receptor 3					0.0377	-1.4678	0.0344	-1.48022
375	CTSC	1075	cathepsin C					0.0058	-1.53397	0.0226	-1.40956
376	Tmem158	72309	transmembrane protein 158	8.9e-16	2.75895	1.3e-07	2.40189
377	Ubald2	319370	family with sequence similarity 100, member B	1.7e-07	2.70856	7.7e-05	2.41887
378	Ret	19713	ret proto-oncogene	0.013	2.47069	1.1e-06	2.62703
379	HMGB3P9	100873879	high mobility group box 3 pseudogene 9					0.0322	-1.42456	0.0111	-1.54175
380	Aspg	104816	asparaginase homolog (S. cerevisiae)	0.0496	2.1153	0.0034	3.48236
381	SCX	642658	scleraxis homolog B (mouse)					0.0302	1.3952	0.0085	1.58181
382	PILRB	29990	paired immunoglobin-like type 2 receptor beta					0.0057	-1.36405	0.0004	-1.64076
383	BICC1	80114	bicaudal C homolog 1 (Drosophila)					0.0183	-1.48141	0.0282	-1.43654
384	Cngb1	333329	cyclic nucleotide gated channel beta 1	0.0161	-2.14315	0.0011	-3.39765
385	MIR569	693154	microRNA 569					0.0275	-1.43356	0.0135	-1.50983
386	Megf11	214058	multiple EGF-like-domains 11	0.038	2.30826	0.0002	2.76675
387	CABP1	9478	calcium binding protein 1					0.0004	-1.44752	0.0002	-1.48016
388	Ctxn3	629147	cortexin 3	0.0031	2.82607	0.0488	2.2361
389	WDR93	56964	WD repeat domain 93					0.0358	-1.44287	0.0254	-1.485
390	GUSBP4	375513	glucuronidase, beta pseudogene 4					0.0447	-1.38062	0.0063	-1.58709
391	Kcnk9	223604	potassium channel, subfamily K, member 9	9.7e-10	-2.63738	5.1e-12	-2.37238
392	LRRC66	339977	leucine rich repeat containing 66					8.1e-05	-1.5895	0.0029	-1.36547
393	DPP3	10072	dipeptidyl-peptidase 3					0.0017	-1.56472	0.0161	-1.37481
394	Eda2r	245527	ectodysplasin A2 receptor	0.0018	2.84229	0.0251	2.21926
395	Spint1	20732	serine protease inhibitor, Kunitz type 1	0.0021	2.37716	5.7e-09	2.58565
396	Neurod4	11923	neurogenic differentiation 4	0.0237	2.41661	0.0032	2.55433
397	Dusp5	240672	dual specificity phosphatase 5	0.0051	2.68592	0.0121	2.31001
398	TTC39C	125488	tetratricopeptide repeat domain 39C					0.0002	-1.51116	0.0031	-1.4023
399	Endou	19011	endonuclease, polyU-specific	0.0009	2.4297	0.0283	2.53544
400	CCDC175	729665	coiled-coil domain containing 175					0.0312	1.44016	0.0255	1.4735
401	Sp9	381373	trans-acting transcription factor 9	0.001	2.59262	0.0004	2.35829
402	Grik3	14807	glutamate receptor, ionotropic, kainate 3	1.1e-22	-2.6825	6.1e-14	-2.27422
403	FAM133CP	728640	family with sequence similarity 133, member A pseudogene					0.0122	-1.47211	0.0223	-1.42353
404	Tnfrsf12a	27279	tumor necrosis factor receptor superfamily, member 12a	0.0118	2.15142	0.0247	3.00638
405	BIRC3	330	baculoviral IAP repeat containing 3					0.0416	-1.44969	0.0476	-1.44612
406	PSMG1	8624	proteasome (prosome, macropain) assembly chaperone 1					0.0011	-1.43757	0.0007	-1.46353
407	Igsf1	209268	immunoglobulin superfamily, member 1	1.9e-11	-2.95622	6.5e-06	-2.1003
408	MRAP2	112609	melanocortin 2 receptor accessory protein 2					4.8e-07	-1.57362	0.0003	-1.35098
409	Umodl1	52020	uromodulin-like 1	0.0011	-2.20881	0.0001	-2.7353
410	Fam160a1	229488	family with sequence similarity 160, member A1	0.0003	-1.88785	1.1e-27	-4.60928
411	TPT1P5	100421420	tumor protein, translationally-controlled 1 pseudogene					0.0055	-1.51476	0.0355	-1.38521
412	PANK1	53354	pantothenate kinase 1					0.0096	-1.45149	0.012	-1.42859
413	TUFT1	7286	tuftelin 1					0.0113	1.50542	0.0241	1.39152
414	Lhfp	108927	lipoma HMGIC fusion partner	8.6e-11	2.68807	0.0016	2.21248
415	2025-09-04	5414	septin 4					0.0041	-1.49603	0.0148	-1.39626
416	FARP1	10160	FERM, RhoGEF (ARHGEF) and pleckstrin domain protein 1 (chondrocyte-derived)					0.0072	-1.4213	0.0053	-1.46625
417	Myo1h	231646	myosin 1H	0.0131	-2.03322	4.9e-06	-3.20196
418	RNU6-1010P	106481929						0.0044	-1.46085	0.0082	-1.41608
419	Gm20063	100504101	predicted gene, 20063	1.3e-09	-3.13271	0.0015	-1.99206
420	Scube1	64706	signal peptide, CUB domain, EGF-like 1	0.0284	2.22427	0.0017	2.58851
421	Ecel1	13599	endothelin converting enzyme-like 1	0.0487	2.18365	0.0269	2.64185
422	Ckap2	80986	cytoskeleton associated protein 2	2.7e-05	3.02286	0.0268	2.01687
423	Slc43a3	58207	solute carrier family 43, member 3	0.0322	2.19589	0.0056	2.62241
424	Zfp771	244216	zinc finger protein 771	1.8e-16	2.52503	5e-07	2.22107
425	Mki67	17345	antigen identified by monoclonal antibody Ki 67	8.8e-10	2.97132	1.3e-05	2.00793
426	STMP1	647087	chromosome 7 open reading frame 73					0.001	-1.43858	0.0009	-1.42133
427	FBLN7	129804	fibulin 7					0.0335	-1.38778	0.0117	-1.4926
428	Draxin	70433	dorsal inhibitory axon guidance protein	2.5e-10	2.89598	1.8e-06	2.02107
429	Ecm2	407800	extracellular matrix protein 2, female organ and adipocyte specific	0.0005	-2.25398	1.9e-09	-2.47295
430	Pdyn	18610	prodynorphin	1.3e-10	-2.20241	2.6e-08	-2.54216
431	ST8SIA1	6489	ST8 alpha-N-acetyl-neuraminide alpha-2,8-sialyltransferase 1					2.2e-05	-1.40915	8e-06	-1.44629
432	PROS1	5627	protein S (alpha)					0.0005	1.49572	0.0017	1.37086
433	ALPK1	80216	alpha-kinase 1					0.0117	-1.44669	0.018	-1.40806
434	Zfp703	353310	zinc finger protein 703	7.3e-16	2.3765	4.1e-05	2.27289
435	HELLPAR	101101692						0.0004	-1.52346	0.0057	-1.34724
436	Ccnb2	12442	cyclin B2	0.0047	2.72083	0.0411	2.04488
437	GPSM2	29899	G-protein signaling modulator 2					0.0125	-1.41314	0.0099	-1.43261
438	SIGLEC10	89790	sialic acid binding Ig-like lectin 10					0.0071	-1.47164	0.0214	-1.38746
439	Ghsr	208188	growth hormone secretagogue receptor	4.3e-09	2.19783	3.2e-14	2.48407
440	Bhlhe41	79362	basic helix-loop-helix family, member e41	1.5e-06	2.18829	2.1e-11	2.49052
441	DAPK1-IT1	100506897	DAPK1 intronic transcript 1 (non-protein coding)					0.0203	-1.44053	0.0286	-1.40418
442	VAT1L	57687	vesicle amine transport protein 1 homolog (T. californica)-like					0.0169	-1.3458	0.0019	-1.52053
443	ASAH2B	653308	N-acylsphingosine amidohydrolase (non-lysosomal ceramidase) 2B					0.0021	-1.47674	0.0084	-1.37085
444	Arc	11838	activity regulated cytoskeletal-associated protein	0.0309	2.56995	0.0271	2.08753
445	Il20rb	213208	interleukin 20 receptor beta			0.0018	-1.89218			0.0084	-1.57935
446	DNAH12	201625	dynein, axonemal, heavy chain 12					0.0002	1.50675	0.0019	1.34814
447	NXPE3	91775	neurexophilin and PC-esterase domain family, member 3					0.0047	-1.44574	0.0081	-1.39941
448	Egln3	112407	EGL nine homolog 3 (C. elegans)	0.0001	2.39893	0.0001	2.21125
449	Nptxr	73340	neuronal pentraxin receptor	0.0059	2.21528	6.5e-08	2.39468
450	LRRC75A	388341	family with sequence similarity 211, member A					0.0045	-1.53087	0.0431	-1.32559
451	MAN2A1	4124	mannosidase, alpha, class 2A, member 1					0.0086	1.47381	0.0195	1.36609
452	Ralgapa2	241694	Ral GTPase activating protein, alpha subunit 2 (catalytic)	1.4e-15	-2.19214	6.1e-19	-2.41259
453	Pla2g4e	329502	phospholipase A2, group IVE	3.3e-05	-2.10301	8.8e-07	-2.57473
454	Ppl	19041	periplakin	6.3e-06	2.14362	7.7e-12	2.52384
455	Adra2c	11553	adrenergic receptor, alpha 2c	1.4e-10	2.16574	4.5e-11	2.4548
456	Fbn1	14118	fibrillin 1	0.0007	-1.89199	5.1e-20	-3.23334
457	Upp1	22271	uridine phosphorylase 1	0.0002	-2.15339	3.8e-06	-2.49734
458	PABPC5-AS1	102724167						0.0419	-1.3662	0.0175	-1.45731
459	Catsperg1	320225	cation channel, sperm-associated, gamma 1	0.0149	-2.16019	0.0109	-2.4063
460	Mamdc2	71738	MAM domain containing 2	2.4e-05	2.34469	0.0077	2.16285
461	P4ha3	320452	procollagen-proline, 2-oxoglutarate 4-dioxygenase (proline 4-hydroxylase), alpha polypeptide III	0.0055	2.27818	0.006	2.22656
462	Cdhr3	68764	cadherin-related family member 3	0.0235	-2.36263	0.0293	-2.13619
463	Wnt10a	22409	wingless related MMTV integration site 10a	0.002	2.22355	0.0001	2.26868
464	Kif4	16571	kinesin family member 4	0.0009	1.98629	4.6e-05	2.66469
465	Ngfr	18053	nerve growth factor receptor (TNFR superfamily, member 16)	0.0485	-2.17734	0.0049	-2.34504
466	CYP1B1-AS1	285154	CYP1B1 antisense RNA 1					0.0075	1.52927	0.0408	1.30772
467	Gadd45b	17873	growth arrest and DNA-damage-inducible 45 beta	3.2e-05	2.44955	0.0026	2.0509
468	Sypl2	17306	synaptophysin-like 2	6e-17	-2.32421	3.4e-07	-2.12413
469	FAT1	2195	FAT tumor suppressor homolog 1 (Drosophila)					0.0022	-1.48957	0.0291	-1.32929
470	Trim67	330863	tripartite motif-containing 67	3.1e-06	2.01329	1.2e-22	2.55385
471	Sulf1	240725	sulfatase 1	0.0008	2.31065	0.0124	2.11093
472	Sema3c	20348	sema domain, immunoglobulin domain (Ig), short basic domain, secreted, (semaphorin) 3C	7.6e-14	2.15705	1.6e-19	2.27842
473	Gpr153	100129	G protein-coupled receptor 153			5.4e-07	1.69326	0.0022	-2.03442
474	TNFAIP2	7127	tumor necrosis factor, alpha-induced protein 2					0.0488	1.36164	0.0316	1.42678
475	Prcd	100038570	predicted gene 11744	0.0112	-2.18622	0.0012	-2.21445
476	Shh	20423	sonic hedgehog	0.0153	1.99245	0.0091	2.4873
477	Cacna1g	12291	calcium channel, voltage-dependent, T type, alpha 1G subunit	0.0001	2.70074	0.0259	1.90539
478	Cacng5	140723	calcium channel, voltage-dependent, gamma subunit 5	0.0018	-1.85091	1.1e-20	-2.9574
479	Tnxb	81877	tenascin XB	3.7e-06	-1.97024	2.4e-14	-2.51834
480	SNORA73B	26768	RNA, U105A small nucleolar					0.0457	-1.35334	0.0221	-1.42123
481	Gabrd	14403	gamma-aminobutyric acid (GABA) A receptor, subunit delta	6.4e-10	-2.33086	5.6e-06	-2.03473
482	REP15	387849	RAB15 effector protein					0.0068	-1.47835	0.0468	-1.31896
483	Rara	19401	retinoic acid receptor, alpha	0.0006	2.49166	0.0209	1.96391
484	Tdrd9	74691	tudor domain containing 9			0.0215	8.60888			0.0309	-1.18172
485	Tmem91	320208	transmembrane protein 91	0.0462	2.17063	0.024	2.18987
486	CD163L1	283316	CD163 molecule-like 1					0.0436	-1.39702	0.0476	-1.38613
487	Sec1	56546	secretory blood group 1	2.2e-05	-2.28027	0.0016	-2.0531
488	DLG5-AS1	100128292	uncharacterized LOC100128292					0.0286	1.42204	0.0455	1.35693
489	EFNB1	1947	ephrin-B1					0.0015	1.46562	0.0091	1.31912
490	S100A1	6271	S100 calcium binding protein A1					0.0346	-1.34526	0.0161	-1.41737
491	MCTS2P	100101490	malignant T cell amplified sequence 1 pseudogene					0.0104	-1.36993	0.0069	-1.39749
492	Gpr83	14608	G protein-coupled receptor 83	0.0121	1.78424	1.8e-25	3.16918
493	Lamc2	16782	laminin, gamma 2	0.0161	1.93204	1e-05	2.5013
494	Tll1	21892	tolloid-like	0.0149	2.58336	0.0168	1.88292
495	Oprd1	18386	opioid receptor, delta 1	1.5e-06	1.8496	2.1e-13	2.73817
496	Insm1	53626	insulinoma-associated 1	0.0002	2.16226	6e-05	2.11139
497	Cd24a	12484	CD24a antigen	3.5e-05	2.27245	0.0006	2.02467
498	Hcrtr1	230777	hypocretin (orexin) receptor 1	0.0229	2.14661	0.0066	2.15084
499	MORN5	254956	MORN repeat containing 5					0.0222	-1.41364	0.0453	-1.35025
500	TNNI3K	51086	TNNI3 interacting kinase					0.0138	-1.30816	0.0015	-1.44781
501	GPAM	57678	glycerol-3-phosphate acyltransferase, mitochondrial					0.0449	-1.32639	0.0157	-1.42345
502	Vgf	381677	VGF nerve growth factor inducible	0.0087	2.15369	0.0008	2.10089
503	C4b	12268	complement component 4B (Chido blood group)	1.5e-07	1.9992	6.5e-09	2.23593
504	Asb18	208372	ankyrin repeat and SOCS box-containing 18	0.0462	-1.93139	0.0035	-2.37759
505	TMEM74B	55321	transmembrane protein 74B					0.0016	1.49645	0.0195	1.27738
506	Hmmr	15366	hyaluronan mediated motility receptor (RHAMM)	0.0114	2.24802	0.0177	1.97501
507	LINC01158	100506421	uncharacterized LOC100506421					0.0455	-1.33586	0.0232	-1.40014
508	Tymp	72962	thymidine phosphorylase	1.5e-07	2.12907	0.0006	2.07332
509	ZNF610	162963	zinc finger protein 610					0.004	-1.37609	0.0049	-1.35949
510	HMBS	3145	hydroxymethylbilane synthase					0.0202	-1.36221	0.0185	-1.37042
511	Gm7367	664849	1110014K08Rik pseudogene	0.0001	-1.95982	4.8e-06	-2.23224
512	Bgn	12111	biglycan	9.6e-07	2.67162	0.0022	1.79342
513	PTPN14	5784	protein tyrosine phosphatase, non-receptor type 14					0.0129	-1.3621	0.0135	-1.36721
514	Slc9a5	277973	solute carrier family 9 (sodium/hydrogen exchanger), member 5			1.3e-12	-2.10735	0.0107	-1.39275
515	PTPN3	5774	protein tyrosine phosphatase, non-receptor type 3					0.0105	-1.41464	0.0324	-1.32122
516	HECW1-IT1	100127950	HECW1 intronic transcript 1 (non-protein coding)					0.0255	-1.40362	0.0414	-1.32711
517	SAMHD1	25939	SAM domain and HD domain 1					0.0002	-1.46342	0.006	-1.28109
518	HECW1	23072	HECT, C2 and WW domain containing E3 ubiquitin protein ligase 1					0.01	-1.35609	0.007	-1.36309
519	A230077H06Rik	320210	RIKEN cDNA A230077H06 gene	5e-07	-1.93074	1.9e-10	-2.22711
520	ZNF101P2	730190	zinc finger protein 101 pseudogene					0.0172	-1.31259	0.0046	-1.40039
521	Grm8	14823	glutamate receptor, metabotropic 8			4.7e-06	1.87929	0.0149	1.47046
522	CAPS2	84698	calcyphosine 2					0.0267	-1.3488	0.0224	-1.36466
523	SPTBN5	51332	spectrin, beta, non-erythrocytic 5					0.0267	1.28	0.0046	1.43736
524	Prc1	233406	protein regulator of cytokinesis 1	2.3e-06	2.43002	0.0052	1.82179
525	Hist2h2aa1	15267	histone cluster 2, H2aa1	9.8e-09	2.2966	3.7e-05	1.87782
526	MUM1L1	139221	melanoma associated antigen (mutated) 1-like 1					0.0053	-1.40439	0.0249	-1.31089
527	Trnp1	69539	TMF1-regulated nuclear protein 1	0.0005	2.12194	2.1e-07	1.99099
528	TAS2R7	50837	taste receptor, type 2, member 7					0.0257	-1.24753	0.0002	-1.50727
529	MIR548A3	693127	microRNA 548a-3					0.0019	-1.39843	0.0107	-1.31382
530	Sema3e	20349	sema domain, immunoglobulin domain (Ig), short basic domain, secreted, (semaphorin) 3E	0.019	1.80856	7.4e-06	2.47931
531	Jund	16478	Jun proto-oncogene related gene d	2.8e-14	2.23043	3.5e-08	1.89371
532	Slc4a11	269356	solute carrier family 4, sodium bicarbonate transporter-like, member 11	0.0313	-2.4659			0.0078	-1.27721
533	HULC	728655	highly up-regulated in liver cancer (non-protein coding)					0.0048	-1.31202	0.0012	-1.38856
534	Sstr2	20606	somatostatin receptor 2	0.0004	2.09715	0.0005	1.98396
535	Impg2	224224	interphotoreceptor matrix proteoglycan 2	0.0033	1.96072	0.0017	2.06936
536	SLC35F1	222553	solute carrier family 35, member F1					3.5e-06	-1.41799	0.0003	-1.29155
537	Mmp19	58223	matrix metallopeptidase 19	0.0037	2.22906	0.0009	1.86919
538	PSMB10	5699	proteasome (prosome, macropain) subunit, beta type, 10					0.0042	1.35887	0.0064	1.33587
539	MRO	83876	maestro					0.0469	-1.32922	0.0326	-1.3552
540	Xkrx	331524	X Kell blood group precursor related X linked	0.0426	-1.838	0.0043	-2.28329
541	SCARNA5	677775	small Cajal body-specific RNA 5					0.033	-1.28579	0.0059	-1.40728
542	Tnfrsf25	85030	tumor necrosis factor receptor superfamily, member 25	2.4e-07	2.10277	2.7e-07	1.93674
543	Nkx3-1	18095	NK-3 transcription factor, locus 1 (Drosophila)	0.0413	-1.76682	2.4e-05	-2.50389
544	DCLRE1C	64421	DNA cross-link repair 1C					0.0019	-1.41264	0.0156	-1.28751
545	NSUN5	55695	NOP2/Sun domain family, member 5					0.0041	-1.3903	0.0157	-1.3007
546	CALM2P2	806	calmodulin 2 pseudogene 2					0.0065	-1.36609	0.0148	-1.31397
547	ANKRD20A19P	400110	ankyrin repeat domain 20 family, member A19, pseudogene					0.0071	1.45415	0.0454	1.26061
548	Eomes	13813	eomesodermin homolog (Xenopus laevis)	8.6e-06	2.55933	0.0363	1.71549
549	RARRES3	5920	retinoic acid receptor responder (tazarotene induced) 3					0.0457	-1.32732	0.0495	-1.34493
550	Pgm5	226041	phosphoglucomutase 5	0.0037	-1.85909	0.0002	-2.17526
551	Gfra2	14586	glial cell line derived neurotrophic factor family receptor alpha 2	0.0123	-1.58517	1.4e-37	-3.67111
552	GPR155	151556	G protein-coupled receptor 155					0.0183	-1.35547	0.0292	-1.31886
553	Sox4	20677	SRY-box containing gene 4	9e-11	2.08864	4.9e-11	1.92051
554	Unc5d	210801	unc-5 homolog D (C. elegans)	8.2e-07	1.87046	3.4e-08	2.11444
555	Pcsk1n	30052	proprotein convertase subtilisin/kexin type 1 inhibitor	7.7e-24	2.43519	1.3e-06	1.72979
556	Top2a	21973	topoisomerase (DNA) II alpha	6.1e-08	2.43268	0.0007	1.72665
557	Ano2	243634	anoctamin 2	0.0155	-2.15195	0.004	-1.85266
558	Nyx	236690	nyctalopin	3.9e-05	-2.03681	0.0113	-1.92119
559	Scrt2	545474	scratch homolog 2, zinc finger protein (Drosophila)	4.5e-09	2.02073	4.4e-09	1.92818
560	Chst9	71367	carbohydrate (N-acetylgalactosamine 4-0) sulfotransferase 9	0.0001	-1.98909	7.4e-12	-1.93101
561	CYP7B1	9420	cytochrome P450, family 7, subfamily B, polypeptide 1					0.0153	-1.35931	0.0324	-1.30227
562	Hrk	12123	harakiri, BCL2 interacting protein (contains only BH3 domain)	7e-06	-1.76006	1.4e-20	-2.36034
563	Frzb	20378	frizzled-related protein	0.0005	-1.94901	1.2e-06	-1.96708
564	Pdzd3	170761	PDZ domain containing 3	0.0021	-1.78478	1.2e-05	-2.23823
565	APBB2	323	amyloid beta (A4) precursor protein-binding, family B, member 2					7.4e-07	-1.35056	3.7e-06	-1.30465
566	XRCC3	7517	X-ray repair complementing defective repair in Chinese hamster cells 3					0.0144	1.30316	0.0087	1.34525
567	HLA-F	3134	major histocompatibility complex, class I, F					0.0209	1.35886	0.0363	1.29808
568	Csgalnact1	234356	chondroitin sulfate N-acetylgalactosaminyltransferase 1	5.7e-06	-2.07761	0.0006	-1.87493
569	Zfp934	77117	zinc finger protein 934	4.6e-06	-2.03336	6.6e-05	-1.8938
570	Fam111a	107373	family with sequence similarity 111, member A	0.0016	1.77213	5.1e-05	2.25693
571	FOXG1-AS1	103695363						0.0057	-1.38495	0.0267	-1.27521
572	Neurl2	415115	neuralized-like 2 (Drosophila)	0.0025	-2.31854	0.0476	-1.72265
573	FPGT	8790	fucose-1-phosphate guanylyltransferase					0.0269	-1.34189	0.0438	-1.30176
574	Kif18a	228421	kinesin family member 18A	0.0089	1.80068	0.0046	2.14744
575	Parp3	235587	poly (ADP-ribose) polymerase family, member 3	0.0171	1.74797	0.008	2.2913
576	Smo	319757	smoothened homolog (Drosophila)	1.8e-11	-1.84827	1.2e-15	-2.04971
577	FBXO33	254170	F-box protein 33					0.0014	-1.40133	0.0177	-1.26262
578	Mfap4	76293	microfibrillar-associated protein 4	1.3e-06	2.55262	0.0289	1.66143
579	CCDC184	387856	chromosome 12 open reading frame 68					0.0008	-1.38976	0.0091	-1.26749
580	Tnfrsf22	79202	tumor necrosis factor receptor superfamily, member 22	0.0045	-1.92405	0.0061	-1.92134
581	Cyth4	72318	cytohesin 4	3.2e-06	-1.80269	3.8e-14	-2.08376
582	KIAA1024	23251	KIAA1024					0.0029	-1.3113	0.0032	-1.31382
583	Lpar4	78134	lysophosphatidic acid receptor 4	6.2e-08	-1.85721	8.5e-08	-1.99367
584	Aloxe3	23801	arachidonate lipoxygenase 3	0.0056	-1.79008	8.6e-08	-2.10964
585	Ppp1r3b	244416	protein phosphatase 1, regulatory (inhibitor) subunit 3B	0.0454	-1.61497	7.8e-07	-2.72311
586	Plekhg4	102075	pleckstrin homology domain containing, family G (with RhoGef domain) member 4			0.0002	-2.52245	0.0415	-1.22482
587	Ecm1	13601	extracellular matrix protein 1	0.0002	2.67963	0.0024	1.61335
588	RNA5SP195	100873457	RNA, 5S ribosomal pseudogene 195					0.0189	-1.29698	0.0149	-1.32149
589	Rprml	104582	reprimo-like	2.1e-11	2.56478	0.0207	1.63257
590	EFCAB2	84288	EF-hand calcium binding domain 2					0.0087	-1.31999	0.0116	-1.30161
591	RAB29	8934	RAB7, member RAS oncogene family-like 1					0.0154	-1.32705	0.0241	-1.29593
592	EMX2	2018	empty spiracles homeobox 2					0.0495	-1.30614	0.0422	-1.31149
593	Cdkl1	71091	cyclin-dependent kinase-like 1 (CDC2-related kinase)	3.1e-06	-1.92405	3.7e-07	-1.89226
594	B430212C06Rik	338360	RIKEN cDNA B430212C06 gene	0.002	2.06513	0.0008	1.78844
595	CRYBG3	131544	beta-gamma crystallin domain containing 3					0.0401	-1.28248	0.0191	-1.34041
596	Megf6	230971	multiple EGF-like-domains 6	0.0012	1.90814	3.8e-05	1.90248
597	6430411K18Rik	76880	RIKEN cDNA 6430411K18 gen	0.0077	1.86648	0.0003	1.93846
598	KIAA0355	9710	KIAA0355					0.017	-1.35228	0.0482	-1.27149
599	SMIM17	147670	uncharacterized LOC147670					0.0225	-1.29493	0.0165	-1.31688
600	Erbb4	13869	v-erb-a erythroblastic leukemia viral oncogene homolog 4 (avian)	0.0088	-1.69921					0.0423	-1.37258
601	CEP44	80817	centrosomal protein 44kDa					0.0261	-1.28945	0.0165	-1.32244
602	Zfp580	68992	zinc finger protein 580	2.8e-08	2.08219	0.0004	1.76894
603	Mkx	210719	mohawk homeobox	0.0007	-1.66444	6.4e-12	-2.34654
604	GXYLT1P4	100132441	glucoside xylosyltransferase 1 pseudogene					0.0212	-1.33919	0.0478	-1.27733
605	CPPED1	55313	calcineurin-like phosphoesterase domain containing 1					0.022	-1.31823	0.0303	-1.29468
606	Cntn4	269784	contactin 4			0.0341	1.52468	0.0356	1.67811
607	Cish	12700	cytokine inducible SH2-containing protein	0.0024	1.73139	6.6e-06	2.20039
608	SP140L	93349	SP140 nuclear body protein-like					0.0049	-1.27476	0.0011	-1.34315
609	USP32P3	347716	ubiquitin specific peptidase 32 pseudogene 3					0.0025	-1.29802	0.0021	-1.30972
610	D16Ertd472e	67102	DNA segment, Chr 16, ERATO Doi 472, expressed	2.1e-05	-1.86212	2.7e-15	-1.92814
611	Hspb6	243912	heat shock protein, alpha-crystallin-related, B6	0.0067	1.70085	0.0144	2.22256
612	Ciart	229599	predicted gene 129	5.5e-17	-2.79399	0.0086	-1.57645
613	Gpr17	574402	G protein-coupled receptor 17	8.6e-18	2.07866	0.0277	1.74986
614	Lck	16818	lymphocyte protein tyrosine kinase	0.0017	-1.99046	0.0089	-1.78568
615	Rrm2	20135	ribonucleotide reductase M2	9e-06	2.16513	0.0117	1.71386
616	Vash2	226841	vasohibin 2	0.0003	1.83703	1.6e-05	1.94323
617	RNF139-AS1	101927612						0.0011	1.4641	0.0483	1.18629
618	DBIL5P2	100169989	diazepam binding inhibitor-like 5 pseudogene 2					0.0131	-1.28291	0.0075	-1.31937
619	TRAF3IP2-AS1	643749	TRAF3IP2 antisense RNA 1					0.0035	-1.31059	0.0059	-1.28148
620	Echdc2	52430	enoyl Coenzyme A hydratase domain containing 2	1.3e-09	-1.85184	3.4e-06	-1.9026
621	Krt77	406220	keratin 77	0.0002	-2.29338	0.0114	-1.65128
622	ZEB2	9839	zinc finger E-box binding homeobox 2					0.0091	-1.32882	0.0224	-1.26885
623	SLC25A53	401612	solute carrier family 25, member 53					0.0006	-1.3049	0.0011	-1.28438
624	Rasgrp1	19419	RAS guanyl releasing protein 1	8.6e-05	1.781	1.3e-11	2.00205
625	Mfsd12	73822	major facilitator superfamily domain containing 12	1.3e-09	1.79364	5.2e-24	1.96828
626	Dcx	13193	doublecortin	3.3e-06	1.69671	7.9e-51	2.15052
627	MIR5692C2	100847017	microRNA 5692c-2					0.0393	1.25933	0.0158	1.33899
628	Ryr1	20190	ryanodine receptor 1, skeletal muscle	0.0007	-1.50983	2.1e-14	-3.13644
629	BNIP3	664	BCL2/adenovirus E1B 19kDa interacting protein 3					5.3e-07	-1.33669	1.6e-05	-1.264
630	PABPC1L2B	645974	poly(A) binding protein, cytoplasmic 1-like 2B					0.0323	-1.29248	0.0348	-1.29613
631	MARS2	92935	methionyl-tRNA synthetase 2, mitochondrial					0.0091	-1.31466	0.0174	-1.27471
632	Tacr1	21336	tachykinin receptor 1	0.0311	1.78173	0.0383	1.98254
633	SMIM20	389203	chromosome 4 open reading frame 52					0.0342	-1.26977	0.0172	-1.31967
634	Pcdh8	18530	protocadherin 8	0.0006	2.28185	0.0204	1.63853
635	RNU6-729P	106481410						0.0311	-1.25533	0.008	-1.33946
636	Prkab2	108097	protein kinase, AMP-activated, beta 2 non-catalytic subunit	5.7e-16	1.9234	5.3e-19	1.80443
637	S100a10	20194	S100 calcium binding protein A10 (calpactin)	0.0016	1.65888	0.0487	2.20346
638	Gm10432	100038713	predicted gene 10432	0.0011	-1.80886	0.0006	-1.90826
639	NTM	50863	neurotrimin					0.0037	-1.30669	0.0088	-1.27306
640	Gypc	71683	glycophorin C	0.0436	-1.591	0.0002	-2.46456
641	PTGR2	145482	prostaglandin reductase 2					0.0206	-1.29169	0.0236	-1.28254
642	LRRC8D	55144	leucine rich repeat containing 8 family, member D					0.0286	-1.28792	0.0296	-1.28572
643	Lpin3	64899	lipin 3	0.0052	1.95345	0.0077	1.73845
644	Ccno	218630	cyclin O	0.001	-1.74815	4.3e-08	-1.98354
645	Noxred1	71275	RIKEN cDNA 4933437F05 gene	0.0251	1.74115	0.0063	1.99203
646	Smpdl3b	100340	sphingomyelin phosphodiesterase, acid-like 3B	0.0009	-1.92293	0.0057	-1.75863
647	Tbc1d8b	245638	TBC1 domain family, member 8B	2.5e-08	-1.78439	1.1e-26	-1.91591
648	TNFSF13B	10673	tumor necrosis factor (ligand) superfamily, member 13b					0.0043	-1.24166	0.0014	-1.32922
649	POLI	11201	polymerase (DNA directed) iota					0.0368	-1.26419	0.0215	-1.30237
650	Chsy3	78923	chondroitin sulfate synthase 3	0.0025	1.74096	3e-09	1.97199
651	ATP5PBP1	100422523	ATP synthase, H+ transporting, mitochondrial Fo complex, subunit B1 pseudogene 1					0.0076	-1.31826	0.0248	-1.25073
652	5930430L01Rik	319982	RIKEN cDNA 5930430L01 gene	0.0008	-1.80519	9.5e-06	-1.85019
653	Panx1	55991	pannexin 1	0.0008	1.67652	1.3e-11	2.03928
654	TMEM9B-AS1	493900	TMEM9B antisense RNA 1					0.0301	-1.26398	0.017	-1.30012
655	ACTN4	81	actinin, alpha 4					0.0128	1.26756	0.0086	1.29591
656	TMEM38B	55151	transmembrane protein 38B					0.0399	1.28917	0.0465	1.27466
657	PLOD3	8985	procollagen-lysine, 2-oxoglutarate 5-dioxygenase 3					0.0321	-1.2681	0.0379	-1.29205
658	Olfm4	380924	olfactomedin 4	2.1e-05	2.37424	0.0123	1.57271
659	Colgalt2	269132	glycosyltransferase 25 domain containing 2	0.0001	-1.70005	8.6e-12	-1.99797
660	Nnat	18111	neuronatin	0.0406	1.90301	0.0414	1.74645
661	SLC22A14	9389	solute carrier family 22, member 14					0.0233	-1.2265	0.0042	-1.333
662	Sema5b	20357	sema domain, seven thrombospondin repeats (type 1 and type 1-like), transmembrane domain (TM) and short cytoplasmic domain, (semaphorin) 5B	4.6e-28	-2.13299	0.0013	-1.64689
663	Kcnk12	210741	potassium channel, subfamily K, member 12	1.2e-05	1.8103	4.8e-05	1.83142
664	DHFR	1719	dihydrofolate reductase					0.0031	-1.34224	0.0261	-1.22741
665	NEURL1	9148	neuralized homolog (Drosophila)					0.0029	1.2769	0.0029	1.27569
666	GJA6P	100126825	gap junction protein, alpha 6, pseudogene					0.0187	-1.26142	0.0113	-1.29287
667	TCEANC	170082	transcription elongation factor A (SII) N-terminal and central domain containing					0.0005	-1.29615	0.0016	-1.26037
668	Ddn	13199	dendrin	6.3e-06	-1.73216	7.4e-16	-1.92905
669	PRKN	5071	parkinson protein 2, E3 ubiquitin protein ligase (parkin)					0.0029	-1.29534	0.0071	-1.26064
670	Gm5148	381438	predicted gene 5148	0.0021	-1.79723	0.0006	-1.83613
671	TEDC1	283643	chromosome 14 open reading frame 80					0.0465	1.25533	0.0289	1.30049
672	AMZ1	155185	archaelysin family metallopeptidase 1					1.2e-05	1.3517	0.0029	1.21135
673	Kcnf1	382571	potassium voltage-gated channel, subfamily F, member 1	1e-07	-1.66731	2.8e-13	-2.00511
674	Aspm	12316	asp (abnormal spindle)-like, microcephaly associated (Drosophila)	0.0185	1.9342	0.0199	1.70904
675	BLVRB	645	biliverdin reductase B (flavin reductase (NADPH))					0.0011	1.28799	0.0016	1.26489
676	KCNA1	3736	potassium voltage-gated channel, shaker-related subfamily, member 1 (episodic ataxia with myokymia)					0.0074	-1.31603	0.0273	-1.235
677	PLPPR2	64748	lipid phosphate phosphatase-related protein type 2					0.0392	1.24072	0.0186	1.30624
678	C1qtnf6	72709	C1q and tumor necrosis factor related protein 6	8.4e-05	-1.83767	0.0015	-1.77533
679	OGG1	4968	8-oxoguanine DNA glycosylase					0.0103	1.25697	0.0062	1.28891
680	INTS1	26173	integrator complex subunit 1					3.1e-05	1.25152	6e-06	1.29771
681	Pnck	93843	pregnancy upregulated non-ubiquitously expressed CaM kinase	4.1e-06	-1.98152	2.1e-05	-1.67652
682	Gdf10	14560	growth differentiation factor 10	2.2e-23	-1.95538	1.1e-09	-1.68514
683	Pla2g2d	18782	phospholipase A2, group IID	0.01	1.83591	0.0243	1.76389
684	SMYD2	56950	SET and MYND domain containing 2					0.0028	-1.32646	0.0204	-1.22303
685	Fosl2	14284	fos-like antigen 2	0.0002	1.95684	0.0013	1.67882
686	F730043M19Rik	320046	RIKEN cDNA F730043M19 gene	0.0005	-1.68651	6.5e-06	-1.93564
687	Hsph1	15505	heat shock 105kDa/110kDa protein 1	4.7e-06	1.72358	3.5e-12	1.89588
688	RAP2C-AS1	101928578						0.0325	-1.27743	0.0408	-1.26412
689	Man1a	17155	mannosidase 1, alpha	0.0058	1.72938	3.5e-06	1.88622
690	Spag5	54141	sperm associated antigen 5	1.9e-08	-1.90941	0.0041	-1.69703
691	RAB3C	115827	RAB3C, member RAS oncogene family					0.0191	-1.26539	0.0178	-1.27048
692	E130008D07Rik	545207	RIKEN cDNA E130008D07 gene	0.0022	-1.92187	3.8e-05	-1.69103
693	Egr4	13656	early growth response 4	7.2e-07	2.45414	0.0206	1.51268
694	A330102I10Rik	77920	RIKEN cDNA A330102I10 gene	0.0091	1.74039	0.0096	1.85714
695	Nefm	18040	neurofilament, medium polypeptide	0.0001	2.17749	6e-06	1.5825
696	WSCD2	9671	WSC domain containing 2					4e-05	-1.33969	0.009	-1.20501
697	Tesc	57816	tescalcin	5.9e-09	1.94213	0.0015	1.67352
698	Zdhhc22	238331	zinc finger, DHHC-type containing 22			0.0073	1.51113	0.0138	-1.49865
699	Kl	16591	klotho	1e-06	-1.60069	5.4e-17	-2.08342
700	Ap1g2	11766	adaptor protein complex AP-1, gamma 2 subunit	0.0037	-1.70873	1.4e-06	-1.8835
701	Sertad1	55942	SERTA domain containing 1	0.001	1.83239	0.0011	1.73696
702	FBXW7	55294	F-box and WD repeat domain containing 7, E3 ubiquitin protein ligase					0.004	-1.25601	0.0026	-1.27476
703	Shmt1	20425	serine hydroxymethyltransferase 1 (soluble)	0.0231	-1.62894	5.8e-06	-2.01464
704	Fhad1	329977	forkhead-associated (FHA) phosphopeptide binding domain 1	0.0218	-1.52096	6.5e-08	-2.37887
705	Thsd7b	210417	thrombospondin, type I, domain containing 7B	0.0088	1.7507	2.8e-05	1.82863
706	Kctd14	233529	potassium channel tetramerisation domain containing 14	0.0001	-1.9321	0.0034	-1.66603
707	PJA1	64219	praja ring finger 1, E3 ubiquitin protein ligase					0.0093	1.28787	0.0173	1.24189
708	Mex3a	72640	mex3 homolog A (C. elegans)	0.0001	1.71041	2.5e-09	1.86333
709	CAMKMT	79823	calmodulin-lysine N-methyltransferase					0.0122	-1.25826	0.01	-1.26817
710	Fam129b	227737	family with sequence similarity 129, member B	0.0074	1.64289	4.1e-05	1.94862
711	Adcy1	432530	adenylate cyclase 1	0.0017	-1.53866	3e-12	-2.25377
712	Plekhh2	213556	pleckstrin homology domain containing, family H (with MyTH4 domain) member 2	0.0069	-1.50863	1.6e-23	-2.40663
713	Tspan18	241556	tetraspanin 18	0.0009	-1.69263	1.8e-13	-1.88334
714	9930014A18Rik	320469	RIKEN cDNA 9930014A18 gene	0.0067	-1.59866	1.3e-06	-2.05513
715	LIG1	3978	ligase I, DNA, ATP-dependent					0.0027	1.27276	0.0036	1.25396
716	Cd83	12522	CD83 antigen	0.0002	-1.75313	0.0001	-1.80677
717	Psrc1	56742	proline/serine-rich coiled-coil 1	3.6e-12	-2.23522	0.0017	-1.54176
718	Pde7b	29863	phosphodiesterase 7B	0.0002	-1.73276	0.0068	-1.82359
719	PEX2	5828	peroxisomal biogenesis factor 2					0.0455	-1.26284	0.0475	-1.25992
720	Aifm3	72168	apoptosis-inducing factor, mitochondrion-associated 3	5.8e-08	-2.08469	0.0036	-1.59187
721	Rtl9	209540	retrotransposon gag domain containing 1	0.0033	-1.69807			0.0499	1.30138
722	GBE1	2632	glucan (1,4-alpha-), branching enzyme 1					0.0019	-1.2448	0.0009	-1.27172
723	Clspn	269582	claspin	0.0066	-1.65333	4.8e-05	-1.91146
724	Gpc2	71951	glypican 2 (cerebroglycan)	0.0002	1.98162	0.0003	1.61289
725	Slc16a11	216867	solute carrier family 16 (monocarboxylic acid transporters), member 11	5.6e-06	-1.86925	9e-05	-1.68171
726	CCDC91	55297	coiled-coil domain containing 91					0.0152	-1.2748	0.0265	-1.2412
727	Sap30	60406	sin3 associated polypeptide	0.0005	1.91848	0.0091	1.64846
728	Col5a1	12831	collagen, type V, alpha 1	0.0297	-1.63235	1.9e-09	-1.93462
729	Gm11681	100038732	predicted gene 11681	0.0491	-1.73105	0.0407	-1.80184
730	Stc1	20855	stanniocalcin 1	0.026	-1.78113	0.0281	-1.73939
731	APLF	200558	aprataxin and PNKP like factor					0.0414	-1.25697	0.0415	-1.25851
732	NPIPA7	101059938						0.0078	-1.27255	0.0171	-1.24016
733	Rem2	140743	rad and gem related GTP binding protein 2	0.0157	1.79148	0.0054	1.7267
734	C130036L24Rik	319336	RIKEN cDNA C130036L24 gene	0.0122	-1.78319	0.0117	-1.73461
735	Cldn5	12741	claudin 5	2e-05	1.86971	2.5e-05	1.67273
736	Calb1	12307	calbindin 1	0.0026	-1.51175	2.3e-22	-2.2491
737	Fndc1	68655	fibronectin type III domain containing 1	0.0007	-1.50281	1.3e-13	-2.29447
738	Ranbp3l	223332	RAN binding protein 3-like	0.0249	-1.72656	0.0009	-1.79561
739	Fabp7	12140	fatty acid binding protein 7, brain	0.0025	-1.66087	2.3e-06	-1.8682
740	REEP5	7905	receptor accessory protein 5					0.015	-1.25945	0.0178	-1.24973
741	Csf1	12977	colony stimulating factor 1 (macrophage)	0.0011	-1.61806	3.8e-23	-1.93645
742	CCDC144CP	348254	coiled-coil domain containing 144C					0.0034	-1.24441	0.0039	-1.26365
743	Bdnf	12064	brain derived neurotrophic factor	0.0016	1.96354	6e-05	1.60436
744	Kif17	16559	kinesin family member 17	4.3e-08	1.67462	2.7e-17	1.83567
745	FSCN1	6624	fascin homolog 1, actin-bundling protein (Strongylocentrotus purpuratus)					0.0209	1.21881	0.0082	1.27965
746	Serpinf1	20317	serine (or cysteine) peptidase inhibitor, clade F, member 1	0.0009	1.85045	0.0093	1.67672
747	KCTD9P1	100422273	potassium channel tetramerisation domain containing 9 pseudogene 1					0.0082	-1.22707	0.0028	-1.27042
748	ZNF137P	7696	zinc finger protein 137, pseudogene					0.0179	-1.23582	0.0192	-1.26456
749	Dgkh	380921	diacylglycerol kinase, eta	6.4e-05	-1.6568	2.1e-06	-1.84656
750	Olfm2	244723	olfactomedin 2	0.0087	1.61744	8.4e-07	1.92189
751	Trp53i11	277414	transformation related protein 53 inducible protein 11	1.9e-08	-1.80431	1.6e-09	-1.69643
752	Serf1	20365	small EDRK-rich factor 1	9e-05	1.69082	1.2e-06	1.80982
753	Pik3r1	18708	phosphatidylinositol 3-kinase, regulatory subunit, polypeptide 1 (p85 alpha)	9.5e-12	1.56255	3e-22	2.04101
754	NPAS3	64067	neuronal PAS domain protein 3					0.0243	-1.23102	0.0122	-1.26625
755	Ptgs2	19225	prostaglandin-endoperoxide synthase 2	0.011	1.86853	4e-05	1.64806
756	Trak2	70827	trafficking protein, kinesin binding 2	0.0003	1.78999	4.5e-15	1.71076
757	ZNF521	25925	zinc finger protein 521					0.0109	-1.28056	0.0337	-1.2196
758	Tenm1	23963	teneurin transmembrane protein 1	4.9e-06	-1.80396	3.4e-08	-1.69187
759	Egfem1	75740	EGF-like and EMI domain containing 1	0.002	-1.5668	4e-08	-2.02372
760	TENM2	57451	teneurin transmembrane protein 2					0.001	1.26534	0.0021	1.23038
761	Ccna2	12428	cyclin A2	3.6e-08	2.2341	0.0378	1.50058
762	CHST10	9486	carbohydrate sulfotransferase 10					0.0124	-1.28487	0.0416	-1.21356
763	Mcm9	71567	minichromosome maintenance complex component 9	2e-11	-1.93568	8.6e-06	-1.59944
764	Ar	11835	androgen receptor	1.9e-05	-1.98737	0.0001	-1.5797
765	Chchd10	103172	coiled-coil-helix-coiled-coil-helix domain containing 10	2.3e-13	1.8603	1.8e-12	1.64459
766	Thbs3	21827	thrombospondin 3	2.5e-05	-1.766	1e-05	-1.71848
767	Kif11	16551	kinesin family member 11	3.3e-06	2.11234	0.0064	1.53983
768	Cthrc1	68588	collagen triple helix repeat containing 1	0.0028	2.02607	0.0006	1.56471
769	NUDT4	11163	nudix (nucleoside diphosphate linked moiety X)-type motif 4					0.0136	-1.24513	0.0146	-1.24226
770	ZNF320	162967	zinc finger protein 320					0.0254	-1.26509	0.047	-1.22616
771	RIPOR2	9750	family with sequence similarity 65, member B					0.0133	-1.27642	0.0413	-1.2106
772	Cdkl4	381113	cyclin-dependent kinase-like 4			0.0239	-1.37707			0.0203	-1.56214
773	Asb2	65256	ankyrin repeat and SOCS box-containing 2	0.0119	1.70464	0.0208	1.74397
774	Kcnip3	56461	Kv channel interacting protein 3, calsenilin	0.0002	1.62143	2.6e-06	1.85034
775	Lrrn4	320974	leucine rich repeat neuronal 4	0.0001	-1.79884	8.9e-05	-1.66909
776	TTLL11-IT1	105376261						0.0368	-1.24321	0.042	-1.23696
777	Rnaseh2c	68209	ribonuclease H2, subunit C	8.4e-10	1.85481	0.0002	1.62138
778	Stard13	243362	StAR-related lipid transfer (START) domain containing 13	6.7e-07	-1.58187	4.4e-21	-1.92247
779	Maf	17132	avian musculoaponeurotic fibrosarcoma (v-maf) AS42 oncogene homolog			0.0038	1.37002			0.0229	-1.56134
780	ATRNL1	26033	attractin-like 1					0.0017	-1.24399	0.0022	-1.23245
781	Gm15319	100040599	predicted gene 15319	0.0384	-1.64621	0.0172	-1.78419
782	NIPSNAP2	2631	glioblastoma amplified sequence					0.033	-1.23754	0.0351	-1.23433
783	Sdk1	330222	sidekick homolog 1 (chicken)	0.0222	1.62217			0.0322	-1.29349
784	Accs	329470	1-aminocyclopropane-1-carboxylate synthase (non-functional)	0.0024	-1.67372	0.0007	-1.74213
785	Plxna1	18844	plexin A1			2.7e-06	1.51368			0.0451	1.34419
786	2310030G06Rik	66952	RIKEN cDNA 2310030G06 gene	0.0422	-1.66165	0.0188	-1.74754
787	UBE2F	140739	ubiquitin-conjugating enzyme E2F (putative)					0.0043	-1.21884	0.0019	-1.24732
788	AUTS2	26053	autism susceptibility candidate 2					0.0158	1.22973	0.014	1.23623
789	Spry1	24063	sprouty homolog 1 (Drosophila)			6.2e-05	-1.46792			0.0205	-1.37941
790	SOX6	55553	SRY (sex determining region Y)-box 6					0.0321	-1.22558	0.026	-1.23846
791	Trpm3	226025	transient receptor potential cation channel, subfamily M, member 3	2e-06	-1.6182	4.1e-21	-1.81439
792	SDAD1P1	157489	SDA1 domain containing 1 pseudogene 1					0.0003	-1.27245	0.0072	-1.19554
793	Slc17a6	140919	solute carrier family 17 (sodium-dependent inorganic phosphate cotransporter), member 6	0.0015	1.83044	0.0017	1.61757
794	Abcc8	20927	ATP-binding cassette, sub-family C (CFTR/MRP), member 8	0.0101	-1.59804	2.4e-06	-1.84224
795	Mfsd13b	74466	RIKEN cDNA 4933427G17 gene	6.3e-05	-2.04047	0.01	-1.51531
796	Gm37013	100384868	protocadherin alpha 4-gamma	0.0011	-1.86872	0.0353	-1.58254
797	NDRG3	57446	NDRG family member 3					2.5e-05	-1.254	0.0002	-1.20714
798	HYPK	25764	huntingtin interacting protein K					0.0128	-1.21015	0.0054	-1.24694
799	S100a6	20200	S100 calcium binding protein A6 (calcyclin)	8.3e-05	1.72126	0.0005	1.69017
800	CIC	23152	capicua homolog (Drosophila)					0.0475	1.22099	0.0399	1.23469
801	Asap3	230837	ArfGAP with SH3 domain, ankyrin repeat and PH domain 3	0.0193	1.60875	0.006	1.80795
802	HSCB	150274	HscB iron-sulfur cluster co-chaperone homolog (E. coli)					0.0001	-1.24009	0.0004	-1.21865
803	Gm1604b	381059	predicted gene 1604b	0.001	-1.92484	0.0416	-1.54858
804	JAM3	83700	junctional adhesion molecule 3					0.0076	-1.24789	0.022	-1.20862
805	Ier5l	72500	immediate early response 5-like	0.0006	1.54812	0.0003	1.91896
806	TCF3	6929	transcription factor 3 (E2A immunoglobulin enhancer binding factors E12/E47)					0.0183	1.1826	0.0037	1.26763
807	ZNF578	147660	zinc finger protein 578					0.0236	-1.18459	0.0035	-1.26434
808	AMPH	273	amphiphysin					0.0004	-1.26401	0.0037	-1.18679
809	Miat	330166	myocardial infarction associated transcript (non-protein coding)	3.3e-11	-1.74865	7.6e-05	-1.65985
810	KLHL26	55295	kelch-like 26 (Drosophila)					0.0098	1.19731	0.0033	1.25174
811	Trp53inp2	68728	transformation related protein 53 inducible nuclear protein 2	1.6e-20	1.81283	2e-15	1.59983
812	TMEM14C	51522	transmembrane protein 14C					0.0035	-1.24217	0.0091	-1.20609
813	LIMK2	3985	LIM domain kinase 2					0.0332	-1.21624	0.0252	-1.23123
814	Dmrta2	242620	doublesex and mab-3 related transcription factor like family A2	0.0069	1.75667	0.0429	1.6377
815	Fzd7	14369	frizzled homolog 7 (Drosophila)	0.0208	1.9201	0.0198	1.53665
816	STRBP	55342	spermatid perinuclear RNA binding protein					0.0236	-1.21998	0.0212	-1.22562
817	Mme	17380	membrane metallo endopeptidase	3.9e-07	-2.29562	0.0389	-1.42464
818	SPPL2A	84888	signal peptide peptidase like 2A					0.0019	-1.20954	0.001	-1.23385
819	PPID	5481	peptidylprolyl isomerase D					0.0098	-1.2225	0.0121	-1.21939
820	Pip5k1b	18719	phosphatidylinositol-4-phosphate 5-kinase, type 1 beta	0.009	-1.47615	2.2e-24	-2.02829
821	Phospho1	237928	phosphatase, orphan 1	5.9e-06	1.96106	0.0301	1.49959
822	Tpt1	22070	tumor protein, translationally-controlled 1	1.3e-10	1.87008	0.0002	1.54344
823	Midn	59090	midnolin	0.0011	1.72307	0.0003	1.64328
824	SLC35C2	51006	solute carrier family 35, member C2					0.0327	-1.20781	0.0218	-1.2297
825	SH3KBP1	30011	SH3-domain kinase binding protein 1					0.0004	-1.22474	0.0008	-1.20709
826	Acvr1	11477	activin A receptor, type 1	0.0019	1.66053	2e-05	1.68799
827	Basp1	70350	brain abundant, membrane attached signal protein 1	5.7e-09	1.66076	3.3e-14	1.68771
828	Adcyap1r1	11517	adenylate cyclase activating polypeptide 1 receptor 1	1.2e-05	-1.71664	1.1e-08	-1.64294
829	Gm1673	381633	predicted gene 1673	0.0039	1.70986	0.0445	1.64796
830	Fstl5	213262	follistatin-like 5			0.0008	1.46586			0.045	-1.33696
831	Trp63	22061	transformation related protein 63	0.0194	-1.65919	0.0004	-1.67851
832	ACTR6	64431	ARP6 actin-related protein 6 homolog (yeast)					0.0276	-1.21635	0.0316	-1.20987
833	Stk26	70415	RIKEN cDNA 2610018G03 gene	4.4e-12	-1.7496	6.2e-09	-1.60647
834	Dusp26	66959	dual specificity phosphatase 26 (putative)	0.0027	1.60011	7.2e-05	1.73488
835	Sdf2l1	64136	stromal cell-derived factor 2-like 1	6.9e-07	1.90537	0.0002	1.51066
836	Smarcd2	83796	SWI/SNF related, matrix associated, actin dependent regulator of chromatin, subfamily d, member 2			8.1e-07	-1.47358	0.0424	-1.36955
837	GABRA1	2554	gamma-aminobutyric acid (GABA) A receptor, alpha 1					0.0028	-1.23421	0.0111	-1.18623
838	AGER	177	advanced glycosylation end product-specific receptor					0.0354	-1.1579	0.006	-1.26716
839	Rgs6	50779	regulator of G-protein signaling 6	0.0029	1.52256	2.2e-12	1.84852
840	Spon1	233744	spondin 1, (f-spondin) extracellular matrix protein	0.0002	-1.53012	1.5e-08	-1.83639
841	Gm3893	100042539	predicted gene 3893	0.0245	-1.46108	0.0008	-1.98652
842	Ermn	77767	ermin, ERM-like protein	0.0014	1.47932	1.2e-14	1.9338
843	Flt3	14255	FMS-like tyrosine kinase 3	4.1e-06	-1.62447	0.0008	-1.69634
844	FAAP100	80233	chromosome 17 open reading frame 70					0.0235	1.20132	0.0179	1.21719
845	Gm14057	100043766	Ppp1r14c pseudogene	0.0454	1.56036	0.0005	1.77804
846	Igsf9	93842	immunoglobulin superfamily, member 9	0.0001	1.64457	2e-06	1.67598
847	Trir	68544	RIKEN cDNA 2310036O22 gene	4.6e-28	1.77139	1.5e-07	1.58094
848	Gm3414	100041576	predicted gene 3414	0.0019	-1.76289	0.0023	-1.58328
849	Lrrc55	241528	leucine rich repeat containing 55	0.008	1.5337	5.6e-09	1.823
850	SNORD116-6	100033418	small nucleolar RNA, C/D box 116-6					0.0151	-1.18367	0.005	-1.22805
851	TUBB	203068	tubulin, beta class I					0.0206	1.21348	0.0255	1.20064
852	CPD	1362	carboxypeptidase D					0.0055	-1.23223	0.0241	-1.17355
853	TFCP2	7024	transcription factor CP2					0.0087	-1.23185	0.0307	-1.17396
854	Lcorl	209707	ligand dependent nuclear receptor corepressor-like	3e-05	-1.63656	3e-12	-1.67524
855	2900005J15Rik	67261	RIKEN cDNA 2900005J15 gene	0.0147	-1.54901	0.0003	-1.7741
856	Jph1	57339	junctophilin 1	0.0012	-1.47829	2.6e-08	-1.9081
857	Cdc42ep4	56699	CDC42 effector protein (Rho GTPase binding) 4	4.7e-05	-1.68145	3.5e-06	-1.61962
858	Dpysl3	22240	dihydropyrimidinase-like 3	8.4e-05	1.47253	2.5e-16	1.92008
859	Mfge8	17304	milk fat globule-EGF factor 8 protein	0.0003	-1.74383	7.9e-05	-1.58234
860	PPP4C	5531	protein phosphatase 4, catalytic subunit					0.0203	1.17719	0.007	1.22982
861	Ltk	17005	leukocyte tyrosine kinase	0.0001	-1.7354	0.0003	-1.58404
862	Pcdh7	54216	protocadherin 7	0.0013	1.47621	2.4e-11	1.89839
863	SPECC1	92521	sperm antigen with calponin homology and coiled-coil domains 1					0.0022	-1.18497	0.0007	-1.21244
864	Arhgef28	110596	Rho-guanine nucleotide exchange factor			0.0003	-1.40698	0.0309	1.42425
865	TDP2	51567	tyrosyl-DNA phosphodiesterase 2					0.0045	-1.19228	0.0029	-1.20578
866	CCDC93	54520	coiled-coil domain containing 93					2.6e-09	1.22369	2.2e-07	1.17247
867	Ell2	192657	elongation factor RNA polymerase II 2	2e-05	1.65019	7.5e-07	1.62647
868	Stk40	74178	serine/threonine kinase 40	0.0018	1.56919	0.0237	1.72244
869	ZNF789	285989	zinc finger protein 789					0.0061	1.22603	0.0206	1.16643
870	BIN3	55909	bridging integrator 3					0.0044	1.24508	0.0279	1.15288
871	C1qtnf4	67445	C1q and tumor necrosis factor related protein 4	7.4e-08	1.84004	0.0051	1.501
872	Tmem151b	210573	transmembrane protein 151B	2.1e-11	1.79353	3.2e-11	1.5276
873	SSX2IP	117178	synovial sarcoma, X breakpoint 2 interacting protein					0.0092	-1.21769	0.026	-1.17332
874	TERF1	7013	telomeric repeat binding factor (NIMA-interacting) 1					0.0245	-1.19628	0.0238	-1.19771
875	MRPL52	122704	mitochondrial ribosomal protein L52					0.0443	-1.18887	0.0354	-1.20158
876	Akap13	75547	A kinase (PRKA) anchor protein 13			2.1e-05	1.46789	0.0281	-1.33054
877	Fnip2	329679	folliculin interacting protein 2	0.0113	-1.52426	1.8e-07	-1.76627
878	Magee2	272790	melanoma antigen, family E, 2	0.0008	-1.67126	0.0044	-1.59696
879	Ociad2	433904	OCIA domain containing 2	0.0099	1.56107	2.1e-05	1.71896
880	Mt2	17750	metallothionein 2	2.4e-06	1.86915	0.0246	1.47215
881	Fam117a	215512	family with sequence similarity 117, member A	0.001	-1.63566	0.0004	-1.62986
882	Ccdc3	74186	coiled-coil domain containing 3	0.0107	1.57461	7.6e-06	1.70362
883	Zfp579	68490	zinc finger protein 579	4.5e-09	1.75173	5.8e-08	1.54803
884	Plekha2	83436	pleckstrin homology domain-containing, family A (phosphoinositide binding specific) member 2	0.0001	1.65368					0.0352	-1.15671
885	HIST1H2AE	3012	histone cluster 1, H2ae					0.0029	-1.21173	0.0127	-1.17307
886	MED31	51003	mediator complex subunit 31					0.0114	-1.18268	0.0068	-1.20126
887	TAP2	6891	transporter 2, ATP-binding cassette, sub-family B (MDR/TAP)					0.0372	-1.19348	0.0451	-1.18546
888	LIMCH1	22998	LIM and calponin homology domains 1					0.0217	-1.20089	0.0349	-1.17825
889	Nkx6-2	14912	NK6 homeobox 2	0.0106	1.76212	0.0478	1.53525
890	Mcm6	17219	minichromosome maintenance deficient 6 (MIS5 homolog, S. pombe) (S. cerevisiae)	0.0002	-1.51227	7.6e-06	-1.75763
891	LIN37	55957	lin-37 homolog (C. elegans)					0.0059	-1.21803	0.0277	-1.16189
892	SMIM15	643155	chromosome 5 open reading frame 43					0.0141	-1.1977	0.0224	-1.17863
893	Fgf11	14166	fibroblast growth factor 11	0.0043	1.64914	0.017	1.60008
894	DCUN1D2	55208	DCN1, defective in cullin neddylation 1, domain containing 2 (S. cerevisiae)					0.0397	-1.16512	0.0114	-1.22135
895	Cldn11	18417	claudin 11	1.6e-06	1.62374	1.4e-10	1.62655
896	Mapk4	225724	mitogen-activated protein kinase 4	0.0199	1.77543	9.7e-05	1.52271
897	KCNJ6	3763	potassium inwardly-rectifying channel, subfamily J, member 6					0.0012	-1.22092	0.0103	-1.15763
898	2810029C07Rik	100504687	RIKEN cDNA 2810029C07 gene	0.0039	-1.41083	1.9e-10	-1.9875
899	Hmgcs1	208715	3-hydroxy-3-methylglutaryl-Coenzyme A synthase 1	7.7e-05	1.7986	0.0016	1.4998
900	SNORD116-12	100033424	small nucleolar RNA, C/D box 116-12					0.0258	-1.16304	0.0059	-1.22095
901	Matn2	17181	matrilin 2	0.0308	-1.35339	6.8e-08	-2.24308
902	Csmd3	239420	CUB and Sushi multiple domains 3	2.3e-06	-1.6137	1.8e-16	-1.63346
903	EXTL2	2135	exostoses (multiple)-like 2					0.0017	-1.20062	0.0061	-1.17241
904	Rassf8	71323	Ras association (RalGDS/AF-6) domain family (N-terminal) member 8	0.0236	1.36275	4.7e-17	2.17933
905	Kcnk10	72258	potassium channel, subfamily K, member 10	1.8e-15	-1.9803	0.0009	-1.41309
906	PPIAP31	439953	peptidylprolyl isomerase A (cyclophilin A) pseudogene					0.0246	-1.14515	0.0014	-1.23022
907	UGP2	7360	UDP-glucose pyrophosphorylase 2					0.0145	-1.19322	0.0236	-1.17303
908	Galnt13	271786	UDP-N-acetyl-alpha-D-galactosamine:polypeptide N-acetylgalactosaminyltransferase 13	2.2e-05	-1.74269	0.0004	-1.52686
909	Pald1	27355	phosphatase domain containing, paladin 1	6.9e-13	-1.73544	4.2e-06	-1.53361
910	Rgs14	51791	regulator of G-protein signaling 14	0.0003	-1.51328	1.4e-09	-1.72705
911	Ptchd4	627626	RIKEN cDNA 3110082D06 gene	0.0106	-1.37717	6.5e-12	-2.05562
912	Slc44a5	242259	solute carrier family 44, member 5	0.0015	-1.63991	3.6e-12	-1.59006
913	B3galt5	93961	UDP-Gal:betaGlcNAc beta 1,3-galactosyltransferase, polypeptide 5	0.0173	-1.49214	3.4e-08	-1.74777
914	Ppp1r35	69871	protein phosphatase 1, regulatory subunit 35	0.0013	1.83045	0.0361	1.4653
915	Adamtsl4	229595	ADAMTS-like 4	0.0149	1.65304	0.0323	1.57652
916	Sdk2	237979	sidekick homolog 2 (chicken)	0.0193	-1.30649			0.0086	-1.48495
917	GMPS	8833	guanine monphosphate synthetase					0.0022	-1.17975	0.0021	-1.1782
918	Ndst4	64580	N-deacetylase/N-sulfotransferase (heparin glucosaminyl) 4	6.6e-07	-1.59871	2e-06	-1.62479
919	Kitl	17311	kit ligand	1.1e-13	-1.54838	6e-26	-1.68253
920	Rasd2	75141	RASD family, member 2	0.0002	-1.43612					0.0366	1.27021
921	DGKI	9162	diacylglycerol kinase, iota					0.0132	-1.15847	0.0031	-1.20591
922	Klhdc9	68874	kelch domain containing 9	0.0229	-1.52392	8.4e-05	-1.70743
923	Gucy2e	14919	guanylate cyclase 2e	3.9e-05	-1.60522	4.5e-05	-1.60928
924	Bok	51800	BCL2-related ovarian killer protein	0.0048	1.62153	4.5e-06	1.59428
925	Efr3a	76740	EFR3 homolog A (S. cerevisiae)	0.0034	1.46597	5.9e-11	1.78079
926	Gm7334	654432	B-cell translocation gene 3 pseudogene	8.8e-05	-1.39022	5.6e-29	-1.97862
927	Arhgef15	442801	Rho guanine nucleotide exchange factor (GEF) 15	0.0197	1.43814	1.6e-08	1.84173
928	FGF13	2258	fibroblast growth factor 13					0.0188	-1.19248	0.0409	-1.16034
929	GATS	352954	GATS, stromal antigen 3 opposite strand					0.0051	-1.19307	0.0164	-1.15936
930	Kcnb2	98741	potassium voltage gated channel, Shab-related subfamily, member 2	1.1e-17	-1.94317	1.1e-05	-1.40705
931	ZSCAN16-AS1	100129195	uncharacterized LOC100129195					0.0131	-1.14594	0.0014	-1.20988
932	Filip1	70598	filamin A interacting protein 1	3.3e-10	-1.77847	0.0002	-1.47953
933	Obscn	380698	obscurin, cytoskeletal calmodulin and titin-interacting RhoGEF	0.0021	-1.57611	0.0002	-1.63358
934	Ccnf	12449	cyclin F	0.0128	1.52362	1.6e-07	1.69511
935	Ipw	16353	imprinted gene in the Prader-Willi syndrome region	1.9e-05	-1.59508	0.0012	-1.61021
936	Rsrp1	27981	DNA segment, Chr 4, Wayne State University 53, expressed	9e-10	1.5905	6.5e-09	1.61546
937	Ndufab1	70316	NADH dehydrogenase (ubiquinone) 1, alpha/beta subcomplex, 1	2.4e-15	1.70486	1.6e-11	1.51952
938	CDC14B	8555	CDC14 cell division cycle 14 homolog B (S. cerevisiae)					0.0055	-1.21798	0.0345	-1.1368
939	Klhdc8b	78267	kelch domain containing 8B	0.0032	1.4009	1.3e-11	1.91266
940	Dpysl5	65254	dihydropyrimidinase-like 5	1.4e-06	1.80904	6e-06	1.45342
941	Sfrp1	20377	secreted frizzled-related protein 1	0.0026	1.76142	0.0168	1.47826
942	Gm3002	100040852	alpha-takusan pseudogene	2.2e-05	-1.5443	1.8e-07	-1.65863
943	AW011738	100382	expressed sequence AW011738	9.7e-07	-1.73701	0.0013	-1.49338
944	4930570G19Rik	329782	RIKEN cDNA 4930570G19 gene	0.0036	-1.53598	5.4e-07	-1.66744
945	Dpy19l3	233115	dpy-19-like 3 (C. elegans)	0.0138	1.46921	1.6e-07	1.74259
946	WDR66	144406	WD repeat domain 66					0.0052	-1.19376	0.0216	-1.14978
947	Il15ra	16169	interleukin 15 receptor, alpha chain	0.0286	1.6404	0.0193	1.552
948	SLC9A6	10479	solute carrier family 9, subfamily A (NHE6, cation proton antiporter 6), member 6					0.0204	-1.17889	0.0311	-1.16159
949	Slc41a2	338365	solute carrier family 41, member 2	1.1e-07	1.48348	1.9e-07	1.71415
950	Fam210b	67017	RIKEN cDNA 2010011I20 gene	3.2e-06	1.67018	3.6e-06	1.51968
951	ZBED9	114821	SCAN domain containing 3					0.0394	-1.14884	0.0161	-1.18731
952	MAP1S	55201	microtubule-associated protein 1S					0.0161	1.11666	0.0003	1.22397
953	Cd93	17064	CD93 antigen	0.0158	1.77751	0.0185	1.46056
954	Jup	16480	junction plakoglobin	2e-06	1.50532	3.3e-12	1.68018
955	Lncppara	102800312		0.0056	-1.43965	1.3e-05	-1.77691
956	Atp2b4	381290	ATPase, Ca++ transporting, plasma membrane 4	3.1e-05	-1.7138	1.6e-07	-1.4907
957	GPRIN1	114787	G protein regulated inducer of neurite outgrowth 1					0.0256	1.17248	0.0328	1.16082
958	Appl2	216190	adaptor protein, phosphotyrosine interaction, PH domain and leucine zipper containing 2	6.1e-05	-1.58587	2.6e-06	-1.59085
959	Klf12	16597	Kruppel-like factor 12	7e-08	-1.37206					0.0257	-1.30008
960	TBPL1	9519	TBP-like 1					0.0056	-1.18368	0.0174	-1.14964
961	Sema6d	214968	sema domain, transmembrane domain (TM), and cytoplasmic domain, (semaphorin) 6D	0.0099	-1.23002			0.0015	-1.63695
962	Nt5dc3	103466	5'-nucleotidase domain containing 3	0.0002	1.61951	0.002	1.5558
963	FZR1	51343	fizzy/cell division cycle 20 related 1 (Drosophila)					0.0197	1.16427	0.0177	1.16906
964	Itga8	241226	integrin alpha 8	9.5e-08	-1.59617	8.5e-06	-1.57859
965	SEC23A	10484	Sec23 homolog A (S. cerevisiae)					0.0086	-1.17713	0.018	-1.15538
966	Plat	18791	plasminogen activator, tissue	3.7e-06	1.56462	1e-16	1.60521
967	Ptgfrn	19221	prostaglandin F2 receptor negative regulator	5.9e-06	1.54228	0.0052	1.62684
968	Nr2f6	13864	nuclear receptor subfamily 2, group F, member 6	7.1e-08	1.63055	0.0006	1.53946
969	ATG4A	115201	autophagy related 4A, cysteine peptidase					0.0089	-1.16059	0.0061	-1.17192
970	TBRG1	84897	transforming growth factor beta regulator 1					0.0003	-1.17908	0.0013	-1.15137
971	Bhlhe40	20893	basic helix-loop-helix family, member e40	0.0002	-1.55547	1.3e-07	-1.60972
972	Shisa4	77552	shisa homolog 4 (Xenopus laevis)	2.4e-05	1.51208	9.4e-10	1.65885
973	CBFA2T2	9139	core-binding factor, runt domain, alpha subunit 2; translocated to, 2					0.0043	-1.18361	0.0155	-1.14522
974	CELF5	60680	CUGBP, Elav-like family member 5					0.0296	1.13104	0.0052	1.19974
975	HMGXB4	10042	HMG box domain containing 4					0.0154	1.1811	0.0313	1.14783
976	Tusc1	69136	tumor suppressor candidate 1	0.0303	1.56187	0.0236	1.60229
977	Zfp808	630579	zinc finger protein 80	0.0096	-1.48309	0.0008	-1.69047
978	Sertad4	214791	SERTA domain containing 4			0.0481	-1.20095	0.0396	-1.95497
979	UBE2D1	7321	ubiquitin-conjugating enzyme E2D 1					0.0164	-1.15972	0.0148	-1.16873
980	CCDC159	126075	coiled-coil domain containing 159					0.0001	-1.22519	0.0329	-1.105
981	Parvb	170736	parvin, beta	0.0001	-1.4419	1.9e-16	-1.74153
982	ADAM17	6868	ADAM metallopeptidase domain 17					0.0085	1.19146	0.0352	1.13323
983	STYX	6815	serine/threonine/tyrosine interacting protein					0.0177	1.17904	0.037	1.1476
984	Gss	14854	glutathione synthetase	1.3e-08	-1.47898	2.9e-15	-1.69056
985	Gjc2	118454	gap junction protein, gamma 2	0.0049	1.63853	0.0135	1.52367
986	Srxn1	76650	sulfiredoxin 1 homolog (S. cerevisiae)	3.1e-06	1.59498	1.2e-11	1.5687
987	TMEM184C	55751	transmembrane protein 184C					2.5e-05	-1.19444	0.0003	-1.13083
988	LRP12	29967	low density lipoprotein receptor-related protein 12					0.006	-1.17498	0.0155	-1.15098
989	Mgat5b	268510	mannoside acetylglucosaminyltransferase 5, isoenzyme B	1e-08	-1.56023	5.6e-23	-1.59826
990	Hmox1	15368	heme oxygenase (decycling) 1	0.0041	1.49188	8e-05	1.67625
991	GPD2	2820	glycerol-3-phosphate dehydrogenase 2 (mitochondrial)					0.0237	-1.15556	0.0187	-1.16702
992	Cygb	114886	cytoglobin	0.0001	-1.59013	1.9e-10	-1.57011
993	CTIF	9811	CBP80/20-dependent translation initiation factor					0.0011	1.16773	0.0016	1.15312
994	LZTFL1	54585	leucine zipper transcription factor-like 1					0.0257	-1.17137	0.0443	-1.14926
995	TMLHE	55217	trimethyllysine hydroxylase, epsilon					0.0269	-1.16554	0.037	-1.1552
996	DYNLL1	8655	dynein, light chain, LC8-type 1					0.0097	-1.18188	0.0347	-1.13735
997	Tle3	21887	transducin-like enhancer of split 3, homolog of Drosophila E(spl)	0.0002	1.62628	7.3e-05	1.52164
998	Nek10	674895	NIMA (never in mitosis gene a)- related kinase 10	0.0425	-1.40002	0.0124	-1.81683
999	EIF3G	8666	eukaryotic translation initiation factor 3, subunit G					0.0181	1.13298	0.0048	1.17828
1000	Pde4b	18578	phosphodiesterase 4B, cAMP specific	0.0009	1.35465	1.1e-20	1.94846
1001	Alpl	11647	alkaline phosphatase, liver/bone/kidney	0.0182	-1.60316	0.0034	-1.54208
1002	Ptpn5	19259	protein tyrosine phosphatase, non-receptor type 5	0.0061	1.46461	3.7e-09	1.69218
1003	GPATCH2L	55668	G patch domain containing 2-like					0.0066	-1.1885	0.0413	-1.12698
1004	ABCB7	22	ATP-binding cassette, sub-family B (MDR/TAP), member 7					0.0383	-1.14258	0.0177	-1.17198
1005	CLUH	23277	KIAA0664					0.0395	1.12762	0.0095	1.18542
1006	Polr3gl	69870	polymerase (RNA) III (DNA directed) polypeptide G like			3.3e-09	-1.38704			0.0275	-1.28413
1007	ATP7A	538	ATPase, Cu++ transporting, alpha polypeptide					0.0168	-1.16011	0.02	-1.15608
1008	Arhgap15	76117	Rho GTPase activating protein 15			3.7e-08	-1.39773	0.0384	-1.30628
1009	Spata13	219140	spermatogenesis associated 13	5.3e-05	-1.76388	0.0295	-1.43306
1010	Arhgef3	71704	Rho guanine nucleotide exchange factor (GEF) 3			2.9e-09	-1.62566	0.0469	-1.14563
1011	Usp51	635253	ubiquitin specific protease 51	0.0462	-1.436	0.0028	-1.72666
1012	Sorcs2	81840	sortilin-related VPS10 domain containing receptor 2			6.8e-08	-1.4004	0.0351	1.30321
1013	1110032F04Rik	68725	RIKEN cDNA 1110032F04 gene	0.0004	1.57745	0.0001	1.56375
1014	Frmd4b	232288	FERM domain containing 4B	0.0016	-1.52063	2.3e-05	-1.61232
1015	CAPZA2	830	capping protein (actin filament) muscle Z-line, alpha 2					2.4e-05	-1.16289	0.0002	-1.15258
1016	1700001L05Rik	69291	RIKEN cDNA 1700001L05 gene	0.0002	-1.58057	5.5e-06	-1.56138
1017	Tgfa	21802	transforming growth factor alpha	5.9e-05	-1.54622	4.2e-08	-1.58777
1018	OAT	4942	ornithine aminotransferase					0.0074	-1.16217	0.0106	-1.15151
1019	ZMAT2	153527	zinc finger, matrin-type 2					0.0026	-1.16347	0.0042	-1.14944
1020	Pgp	67078	phosphoglycolate phosphatase	4.4e-11	1.61094	1.8e-10	1.52076
1021	Dok7	231134	docking protein 7	3.3e-06	1.5407	4.3e-06	1.58768
1022	ZCCHC6	79670	zinc finger, CCHC domain containing 6					0.0096	-1.14416	0.0031	-1.16024
1023	St8sia2	20450	ST8 alpha-N-acetyl-neuraminide alpha-2,8-sialyltransferase 2	0.0017	1.45795	4.8e-05	1.68015
1024	GFOD2	81577	glucose-fructose oxidoreductase domain containing 2					0.0111	1.17542	0.0338	1.12961
1025	NAA16	79612	N(alpha)-acetyltransferase 16, NatA auxiliary subunit					0.0108	-1.12112	0.0015	-1.17545
1026	PIP4K2A	5305	phosphatidylinositol-5-phosphate 4-kinase, type II, alpha					0.0089	-1.16713	0.0217	-1.13908
1027	Nefh	380684	neurofilament, heavy polypeptide	0.0016	1.54546	7.7e-09	1.57531
1028	MLLT3	4300	myeloid/lymphoid or mixed-lineage leukemia (trithorax homolog, Drosophila); translocated to, 3					0.0124	-1.15472	0.0147	-1.14892
1029	Clvs2	215890	clavesin 2			3.3e-07	-1.4606			0.04	-1.20581
1030	C3ar1	12267	complement component 3a receptor 1	0.04	1.5748	0.0404	1.54202
1031	Il1rapl1	331461	interleukin 1 receptor accessory protein-like 1	7.1e-15	-1.85718	0.007	-1.3774
1032	UBC	7316	ubiquitin C					0.0027	-1.15858	0.0087	-1.14499
1033	RPL27A	6157	ribosomal protein L27a					0.0098	1.15984	0.0149	1.14293
1034	Lrrc10b	278795	leucine rich repeat containing 10B	1.7e-10	1.95147	0.012	1.34389
1035	Ctdspl	69274	CTD (carboxy-terminal domain, RNA polymerase II, polypeptide A) small phosphatase-like	1.8e-06	-1.58643	6.3e-07	-1.5266
1036	Zfp867	237775	zinc finger protein 867	0.0038	-1.39647	1e-11	-1.75564
1037	Rab27a	11891	RAB27A, member RAS oncogene family	9e-07	-1.56106	2e-06	-1.54981
1038	Slc13a5	237831	solute carrier family 13 (sodium-dependent citrate transporter), member 5	0.0007	-1.60377	0.0101	-1.50428
1039	CNTRL	11064	centriolin					0.0263	1.13117	0.0128	1.15796
1040	TBL3	10607	transducin (beta)-like 3					0.0022	1.13272	0.0008	1.15728
1041	Grasp	56149	GRP1 (general receptor for phosphoinositides 1)-associated scaffold protein	0.0002	1.73869	0.0068	1.42271
1042	Igsf9b	235086	immunoglobulin superfamily, member 9B	0.007	1.5448	0.0003	1.56168
1043	Prkcd	18753	protein kinase C, delta	0.0115	-1.4246	0.0032	-1.7007
1044	ZNF525	170958	zinc finger protein 525					0.0216	-1.16052	0.0489	-1.13291
1045	RASA3	22821	RAS p21 protein activator 3					0.0248	1.14635	0.0279	1.14336
1046	Col4a1	12826	collagen, type IV, alpha 1	0.0002	1.64845	6.7e-05	1.45808
1047	CNTNAP2	26047	contactin associated protein-like 2					0.0023	-1.14671	0.0028	-1.14278
1048	ARHGEF9	23229	Cdc42 guanine nucleotide exchange factor (GEF) 9					0.0001	-1.14877	0.0002	-1.13971
1049	Msmo1	66234	sterol-C4-methyl oxidase-like	6.3e-06	1.69631	0.0054	1.43262
1050	CDK14	5218	cyclin-dependent kinase 14					0.002	-1.16191	0.0091	-1.12959
1051	IQCG	84223	IQ motif containing G					2.6e-05	-1.14593	4.8e-05	-1.14159
1052	RANBP10	57610	RAN binding protein 10					0.0018	1.16806	0.0107	1.11929
1053	Podxl2	319655	podocalyxin-like 2	1.5e-08	1.66206	6.2e-07	1.44508
1054	Rnf182	328234	ring finger protein 182			0.0003	1.27635	0.0382	-1.44889
1055	USPL1	10208	ubiquitin specific peptidase like 1					0.0141	-1.11256	0.0013	-1.16163
1056	Calhm2	72691	calcium homeostasis modulator 2	0.001	-1.59397	0.0082	-1.49585
1057	ZNF343	79175	zinc finger protein 343					0.0135	-1.14734	0.0201	-1.13457
1058	ATP5F1E	514	ATP synthase, H+ transporting, mitochondrial F1 complex, epsilon subunit					0.0365	-1.1209	0.0124	-1.15572
1059	BEND6	221336	BEN domain containing 6					0.016	-1.14827	0.027	-1.13269
1060	Gstm7	68312	glutathione S-transferase, mu 7	2.7e-06	-1.49596	1.3e-05	-1.58271
1061	TCAF1	9747	family with sequence similarity 115, member A					0.0029	-1.1682	0.0227	-1.11609
1062	Reck	53614	reversion-inducing-cysteine-rich protein with kazal motifs			0.0154	-1.38876			0.0267	-1.24732
1063	Gm3558	100041874	predicted gene 3558	0.0414	-1.38815	8.9e-05	-1.7304
1064	Zfhx4	80892	zinc finger homeodomain 4	0.0462	-1.3865	4.6e-07	-1.73415
1065	Cd9	12527	CD9 antigen	5.4e-08	1.51848	0.0141	1.56176
1066	Igsf10	242050	immunoglobulin superfamily, member 10	0.0173	1.41911	0.0002	1.68661
1067	Cxadr	13052	coxsackie virus and adenovirus receptor	6.7e-06	1.46912	1.7e-12	1.60965
1068	PGM2	55276	phosphoglucomutase 2					0.0039	-1.13064	0.0016	-1.14625
1069	EVL	51466	Enah/Vasp-like					0.006	1.1633	0.0232	1.11879
1070	HSPA14	51182	heat shock 70kDa protein 14					0.0383	-1.13501	0.0328	-1.1409
1071	Snrpb	20638	small nuclear ribonucleoprotein B			3.4e-05	-1.46635	0.0499	1.20467
1072	ARL13B	200894	ADP-ribosylation factor-like 13B					0.0086	1.14843	0.0166	1.12758
1073	PTBP1	5725	polypyrimidine tract binding protein 1					0.0259	1.13799	0.0269	1.13755
1074	Ranbp17	66011	RAN binding protein 17	4.5e-05	-1.58196	0.0002	-1.49388
1075	GOLGA5	9950	golgin A5					0.0353	-1.12942	0.0229	-1.14427
1076	UBE2E1	7324	ubiquitin-conjugating enzyme E2E 1					0.0094	-1.13289	0.0075	-1.14045
1077	Sulf2	72043	sulfatase 2			0.0236	1.39487	0.0159	-1.2687
1078	Fam43a	224093	family with sequence similarity 43, member A	1.6e-10	2.20965	0.0418	1.27187
1079	Kif26b	269152	kinesin family member 26B	4.6e-06	-1.88943	0.0068	-1.33821
1080	Vstm2l	277432	V-set and transmembrane domain containing 2-like	1.4e-07	1.66439	8.1e-05	1.4259
1081	Nuak1	77976	NUAK family, SNF1-like kinase, 1			0.0015	1.29153	0.0295	-1.40289
1082	Nrgn	64011	neurogranin	2e-11	1.38541			0.0192	-1.25413
1083	Tcf7l2	21416	transcription factor 7 like 2, T cell specific, HMG box	0.0444	1.46084					0.0244	-1.15516
1084	Rtn4rl1	237847	reticulon 4 receptor-like 1	8.5e-05	1.48128	6.3e-09	1.57813
1085	Fam171a2	217219	family with sequence similarity 171, member A2	6.9e-06	1.41989	2.9e-10	1.66526
1086	RPS9	6203	ribosomal protein S9					0.0072	1.14058	0.0111	1.12812
1087	Npas1	18142	neuronal PAS domain protein 1	0.0182	1.51016	0.0016	1.54684
1088	RBM41	55285	RNA binding motif protein 41					0.0335	-1.09547	0.002	-1.15999
1089	Mapk3	26417	mitogen-activated protein kinase 3	1.2e-08	-1.71399	0.0017	-1.39991
1090	HDDC2	51020	HD domain containing 2					0.0106	-1.14162	0.0203	-1.12355
1091	ZNF221	7638	zinc finger protein 221					0.0329	-1.12652	0.0236	-1.13924
1092	Tpx2	72119	TPX2, microtubule-associated protein homolog (Xenopus laevis)	0.0046	1.68291	0.0463	1.41042
1093	Slc4a4	54403	solute carrier family 4 (anion exchanger), member 4			4.6e-11	-1.45375	0.0347	-1.20538
1094	KCTD10	83892	potassium channel tetramerisation domain containing 10					0.0418	1.12038	0.024	1.14072
1095	CERS6	253782	ceramide synthase 6					0.0375	-1.12077	0.0217	-1.14005
1096	Cirbp	12696	cold inducible RNA binding protein	0.0064	-1.42113	1e-11	-1.64738
1097	Nefl	18039	neurofilament, light polypeptide	2.3e-05	1.62626	1.3e-11	1.44091
1098	Rab11fip1	75767	RAB11 family interacting protein 1 (class I)	0.0153	1.58475	0.0257	1.46857
1099	Vrk1	22367	vaccinia related kinase 1	0.0004	-1.40305	1e-20	-1.67738
1100	Fezf2	54713	Fez family zinc finger 2			0.0374	1.44573	0.0394	-1.2117
1101	1110008P14Rik	73737	RIKEN cDNA 1110008P14 gene	0.0004	1.54529	4.8e-05	1.5014
1102	Dubr	68190	RIKEN cDNA 5330426P16 gene	0.0043	1.49278	0.0056	1.55148
1103	Ankrd9	74251	ankyrin repeat domain 9	0.0007	1.48661	0.0003	1.55636
1104	Pde1b	18574	phosphodiesterase 1B, Ca2+-calmodulin dependent	5.2e-07	-1.65442	0.0016	-1.41511
1105	Sparc	20692	secreted acidic cysteine rich glycoprotein	0.0002	1.55977	1.4e-05	1.48855
1106	Isoc1	66307	isochorismatase domain containing 1	0.0142	-1.34588	7.9e-12	-1.77735
1107	Adamts4	240913	a disintegrin-like and metallopeptidase (reprolysin type) with thrombospondin type 1 motif, 4	0.0132	1.38015	3.6e-06	1.71103
1108	MAP2K4	6416	mitogen-activated protein kinase kinase 4					0.004	-1.13119	0.0079	-1.12471
1109	ALAS1	211	aminolevulinate, delta-, synthase 1					0.0005	-1.1508	0.0045	-1.10783
1110	RNF146	81847	ring finger protein 146					0.0274	-1.12414	0.0241	-1.12891
1111	Gm5796	545007	predicted gene 5796	0.039	-1.46408	0.0125	-1.57801
1112	Grid1	14803	glutamate receptor, ionotropic, delta 1	5.5e-11	-1.51161	2.3e-24	-1.52402
1113	Il16	16170	interleukin 16	0.0203	-1.32251	4.6e-06	-1.8341
1114	Tub	22141	tubby candidate gene	3.9e-07	-1.549	6e-07	-1.48804
1115	Gad2	14417	glutamic acid decarboxylase 2	0.0147	1.43127	0.0003	1.61022
1116	Thsd7a	330267	thrombospondin, type I, domain containing 7A	3.2e-07	-1.61693	4.3e-06	-1.43524
1117	FMN2	56776	formin 2					0.0187	-1.1372	0.0385	-1.11519
1118	Plcg2	234779	phospholipase C, gamma 2	0.0225	-1.39226	1.8e-06	-1.67292
1119	Rell2	225392	RELT-like 2			6.8e-05	1.23815	0.0043	-1.46597
1120	Aif1l	108897	allograft inflammatory factor 1-like	0.0068	-1.51408	0.002	-1.50656
1121	Lag3	16768	lymphocyte-activation gene 3	0.0006	1.54617	0.0044	1.48013
1122	RAP1GDS1	5910	RAP1, GTP-GDP dissociation stimulator 1					0.0079	-1.12695	0.0111	-1.12056
1123	Uchl1	22223	ubiquitin carboxy-terminal hydrolase L1	0.0001	1.55261	5.5e-08	1.472
1124	FAM151B	167555	family with sequence similarity 151, member B					0.032	-1.12698	0.0424	-1.11876
1125	KLHL8	57563	kelch-like 8 (Drosophila)					0.001	-1.12281	0.0015	-1.12014
1126	CISD2	493856	CDGSH iron sulfur domain 2					0.009	-1.14432	0.0474	-1.10268
1127	Racgap1	26934	Rac GTPase-activating protein 1	0.0003	1.79589	0.013	1.34325
1128	TTC3	7267	tetratricopeptide repeat domain 3					0.0098	-1.104	0.0021	-1.1353
1129	2810468N07Rik	72834	RIKEN cDNA 2810468N07 gene	0.0028	-1.45504	0.0075	-1.56849
1130	Heg1	77446	HEG homolog 1 (zebrafish)	0.0008	-1.47992	7.5e-07	-1.53635
1131	Tdg	21665	thymine DNA glycosylase	0.0006	1.53424	0.0003	1.48026
1132	H2afx	15270	H2A histone family, member X	2.7e-14	1.66578	0.003	1.38945
1133	Diaph1	13367	diaphanous homolog 1 (Drosophila)	3.4e-07	-1.56714	2.2e-06	-1.45669
1134	Fbxl15	68431	F-box and leucine-rich repeat protein 15	1.2e-05	1.49699	7.9e-06	1.51206
1135	FNTA	2339	farnesyltransferase, CAAX box, alpha					0.0218	-1.10713	0.0094	-1.12776
1136	Aff2	14266	AF4/FMR2 family, member 2	0.0005	-1.5364	1e-08	-1.47185
1137	Shisa9	72555	shisa homolog 9 (Xenopus laevis)	1.6e-08	-1.61026	2.5e-05	-1.4227
1138	E2f1	13555	E2F transcription factor 1	0.0293	1.45333	0.0003	1.5615
1139	Gng7	14708	guanine nucleotide binding protein (G protein), gamma 7	0.0003	-1.47429	0.0002	-1.5342
1140	SELENOW	6415	selenoprotein W, 1					0.0144	-1.13288	0.0449	-1.10329
1141	TTI1	9675	TELO2 interacting protein 1					0.0227	1.12985	0.047	1.10541
1142	Hfm1	330149	HFM1, ATP-dependent DNA helicase homolog (S. cerevisiae)	0.0069	-1.44191	0.0003	-1.57186
1143	Dgkb	217480	diacylglycerol kinase, beta	0.0143	1.31681	1.2e-16	1.78263
1144	TMEM59	9528	transmembrane protein 59					0.0152	-1.10553	0.007	-1.12276
1145	Foxk1	17425	forkhead box K1	0.0007	-1.39002	4.5e-17	-1.63208
1146	UTP20	27340	UTP20, small subunit (SSU) processome component, homolog (yeast)					0.007	1.11554	0.0088	1.11329
1147	Mreg	381269	melanoregulin	0.0331	1.34789	3.8e-05	1.71265
1148	Syn3	27204	synapsin III	1.8e-05	1.59586	0.0007	1.42279
1149	RPAP2	79871	RNA polymerase II associated protein 2					0.0104	-1.10245	0.0039	-1.12161
1150	TSC22D1	8848	TSC22 domain family, member 1					2.1e-05	-1.1368	0.0014	-1.08858
1151	Adamtsl2	77794	ADAMTS-like 2	1.7e-05	-1.55653	0.0025	-1.45013
1152	Abhd14b	76491	abhydrolase domain containing 14b	0.0323	-1.41591	0.0017	-1.58923
1153	Scn3b	235281	sodium channel, voltage-gated, type III, beta			9.8e-10	-1.5112	0.0167	-1.12168
1154	Tubb2a	22151	tubulin, beta 2A class IIA	0.0274	1.32116					0.0345	1.23405
1155	CHTF8	54921	CTF8, chromosome transmission fidelity factor 8 homolog (S. cerevisiae)					0.0154	1.09538	0.0047	1.122
1156	Stard4	170459	StAR-related lipid transfer (START) domain containing 4	0.0362	1.49586	0.0026	1.49148
1157	GRSF1	2926	G-rich RNA sequence binding factor 1					0.0305	-1.11133	0.0327	-1.10958
1158	ATP5MPL	9556	chromosome 14 open reading frame 2					0.0186	-1.10982	0.0173	-1.11132
1159	Rgs2	19735	regulator of G-protein signaling 2	0.0012	1.63443	0.006	1.39025
1160	Pknox2	208076	Pbx/knotted 1 homeobox 2	6.6e-17	-1.69263	0.0001	-1.36306
1161	LOC100861615	100861615	alpha takusan-like	0.0279	-1.38197	0.0008	-1.62994
1162	Masp1	17174	mannan-binding lectin serine peptidase 1	0.0137	1.4259	4.8e-05	1.57193
1163	Zfp395	380912	zinc finger protein 395	0.0038	-1.44128	9.1e-06	-1.54681
1164	FAM171B	165215	family with sequence similarity 171, member B					0.0133	-1.1098	0.0151	-1.10774
1165	Rlbp1	19771	retinaldehyde binding protein 1	0.0003	-1.53993	0.0003	-1.44938
1166	PCLO	27445	piccolo (presynaptic cytomatrix protein)					0.0366	-1.10678	0.0366	-1.10787
1167	WDR37	22884	WD repeat domain 37					0.035	1.11007	0.0442	1.10352
1168	SUFU	51684	suppressor of fused homolog (Drosophila)					0.0454	1.09435	0.0209	1.11732
1169	Arpp21	74100	cyclic AMP-regulated phosphoprotein, 21	0.019	1.32033	1.1e-12	1.73082
1170	Ovgp1	12659	oviductal glycoprotein 1	0.0063	-1.47122	0.0005	-1.50308
1171	Kctd7	212919	potassium channel tetramerisation domain containing 7	0.0028	1.43982	2.6e-05	1.53922
1172	SAP30BP	29115	SAP30 binding protein					0.0009	1.11102	0.0015	1.10111
1173	NCKAP1	10787	NCK-associated protein 1					0.0234	-1.11144	0.0375	-1.09958
1174	STRIP1	85369	family with sequence similarity 40, member A					0.0288	1.10775	0.0326	1.10484
1175	Cnih3	72978	cornichon homolog 3 (Drosophila)			0.028	-1.37186	0.0428	-1.22491
1176	PPP1CC	5501	protein phosphatase 1, catalytic subunit, gamma isozyme					0.0007	-1.12154	0.0135	-1.08615
1177	Fam241b	69894	RIKEN cDNA 2010107G23 gene			0.026	1.23183	0.0492	-1.42286
1178	Syt12	171180	synaptotagmin XII	0.0304	1.38056	0.0004	1.61675
1179	Zfp711	245595	zinc finger protein 711	0.0024	1.54833	0.0072	1.43508
1180	Dbi	13167	diazepam binding inhibitor	8.7e-05	1.29442					0.034	-1.24803
1181	BBS7	55212	Bardet-Biedl syndrome 7					0.0052	-1.10708	0.0084	-1.10155
1182	Apol8	239552	apolipoprotein L 8	0.0331	-1.48544	0.0079	-1.47669
1183	Chil1	12654	chitinase 3-like 1	0.007	1.35788	0.0006	1.64935
1184	ERC1	23085	ELKS/RAB6-interacting/CAST family member 1					0.0125	1.10856	0.0219	1.09511
1185	Fam174b	100038347	family with sequence similarity 174, member B	1.9e-08	1.27555			0.0284	-1.30049
1186	Ddah2	51793	dimethylarginine dimethylaminohydrolase 2	6.3e-07	1.67785	0.0105	1.35054
1187	Sqle	20775	squalene epoxidase	0.0011	1.60275	0.005	1.39287
1188	Idi1	319554	isopentenyl-diphosphate delta isomerase	9.6e-06	1.66816	0.0304	1.35167
1189	SLC22A23	63027	solute carrier family 22, member 23					0.0323	1.10316	0.0479	1.09338
1190	SSR3	6747	signal sequence receptor, gamma (translocon-associated protein gamma)					0.0023	-1.09447	0.0019	-1.10229
1191	Ankrd13a	68420	ankyrin repeat domain 13a			0.013	-1.21935			0.0148	-1.36478
1192	Fancc	14088	Fanconi anemia, complementation group C	0.0005	-1.53243	0.0024	-1.4304
1193	Iglon5	210094	IgLON family member 5	4.7e-15	1.56771	4.4e-06	1.40441
1194	GRIA3	2892	glutamate receptor, ionotropic, AMPA 3					0.0483	-1.09377	0.0454	-1.09635
1195	Stxbp6	217517	syntaxin binding protein 6 (amisyn)	0.0014	-1.52617	0.0002	-1.43153
1196	Ptpdc1	218232	protein tyrosine phosphatase domain containing 1	1.4e-09	1.5323	7.1e-09	1.42577
1197	Slc7a4	224022	solute carrier family 7 (cationic amino acid transporter, y+ system), member 4	7.5e-08	1.43253	4.1e-21	1.51639
1198	Nedd9	18003	neural precursor cell expressed, developmentally down-regulated gene 9	0.0275	1.44217	0.0089	1.50452
1199	Zdhhc23	332175	zinc finger, DHHC domain containing 23	0.0022	1.59865	0.0073	1.38192
1200	RBSN	64145	zinc finger, FYVE domain containing 20					0.0018	1.11244	0.0182	1.07302
1201	Grin3a	242443	glutamate receptor ionotropic, NMDA3A	0.0041	-1.49324	0.007	-1.45368
1202	ZW10	9183	ZW10, kinetochore associated, homolog (Drosophila)					0.0219	1.09976	0.0428	1.08443
1203	ARCN1	372	archain 1					0.0365	-1.09209	0.0389	-1.09096
1204	Tmem63c	217733	transmembrane protein 63c	0.0029	-1.26949			0.0361	-1.29225
1205	FAM200A	221786	family with sequence similarity 200, member A					0.0196	-1.08943	0.0236	-1.09188
1206	Hist1h2be	319179	histone cluster 1, H2be	0.0158	1.50966	0.0308	1.43654
1207	Tpgs1	110012	predicted gene, Gm16517	4.2e-12	1.58882	2.2e-06	1.38564
1208	Dok3	27261	docking protein 3	0.0144	1.44708	0.0032	1.491
1209	Tgfbr2	21813	transforming growth factor, beta receptor II	0.0003	1.4599	0.0008	1.47296
1210	Ormdl2	66844	ORM1-like 2 (S. cerevisiae)	0.0052	1.53523	0.0114	1.41677
1211	Ppp1r13l	333654	protein phosphatase 1, regulatory (inhibitor) subunit 13 like	0.0379	1.49413	0.0364	1.44761
1212	ATP6V1F	9296	ATPase, H+ transporting, lysosomal 14kDa, V1 subunit F					0.0033	1.0933	0.0075	1.08581
1213	Plekhg3	263406	pleckstrin homology domain containing, family G (with RhoGef domain) member 3	7e-07	-1.59466	0.0004	-1.37764
1214	DYM	54808	dymeclin					0.0172	1.09987	0.0407	1.07907
1215	Dcc	13176	deleted in colorectal carcinoma	0.0035	-1.40333			0.013	1.14721
1216	Cat	12359	catalase	2.3e-08	1.63658	0.0004	1.35141
1217	Prkar1b	19085	protein kinase, cAMP dependent regulatory, type I beta	1.8e-05	1.45942	2.2e-07	1.46909
1218	Dscaml1	114873	Down syndrome cell adhesion molecule like 1	7e-07	-1.4611	4.2e-12	-1.46701
1219	Wdr31	71354	WD repeat domain 31	0.0425	-1.42196	0.0003	-1.51309
1220	Tubb2b	73710	tubulin, beta 2B class IIB	0.0001	1.74865	0.0035	1.3051
1221	RAC1	5879	ras-related C3 botulinum toxin substrate 1 (rho family, small GTP binding protein Rac1)					0.0327	-1.08815	0.0399	-1.08373
1222	Gfra4	14588	glial cell line derived neurotrophic factor family receptor alpha 4	2.6e-11	-1.45908	4.8e-09	-1.466
1223	Slc20a1	20515	solute carrier family 20, member 1	0.0122	1.34599	2.1e-14	1.62028
1224	KLHDC4	54758	kelch domain containing 4					0.022	1.08153	0.0197	1.08631
1225	Taf13	99730	TAF13 RNA polymerase II, TATA box binding protein (TBP)-associated factor	1.1e-06	1.50904	3.2e-06	1.42581
1226	Ndc1	72787	transmembrane protein 48	1e-05	1.35539	2.2e-11	1.60595
1227	Wdsub1	72137	WD repeat, SAM and U-box domain containing 1	0.0013	-1.60151	0.0384	-1.36785
1228	RACK1	10399	guanine nucleotide binding protein (G protein), beta polypeptide 2-like 1					0.0012	1.08357	0.0016	1.0825
1229	Parp8	52552	poly (ADP-ribose) polymerase family, member 8	0.0061	1.34184	1.1e-10	1.62482
1230	BUD13	84811	BUD13 homolog (S. cerevisiae)					0.0077	1.07671	0.0076	1.08836
1231	ANKS1B	56899	ankyrin repeat and sterile alpha motif domain containing 1B					0.0043	-1.08558	0.0064	-1.08069
1232	RNF185	91445	ring finger protein 185					0.0208	-1.09093	0.0452	-1.07591
1233	EHMT1	79813	euchromatic histone-lysine N-methyltransferase 1					0.0015	1.09891	0.0149	1.06531
1234	AMBRA1	55626	autophagy/beclin-1 regulator 1					0.0271	1.07729	0.0187	1.08501
1235	Chst12	59031	carbohydrate sulfotransferase 12	0.0063	-1.37214	0.0006	-1.57262
1236	NCOA6	23054	nuclear receptor coactivator 6					0.0159	-1.0832	0.0198	-1.08046
1237	Itih3	16426	inter-alpha trypsin inhibitor, heavy chain 3	0.0311	1.38072	0.0199	1.55727
1238	TMCC1	23023	transmembrane and coiled-coil domain family 1					0.0406	-1.0574	0.0031	-1.0947
1239	ARF1	375	ADP-ribosylation factor 1					0.0089	1.06845	0.002	1.08882
1240	ASXL2	55252	additional sex combs like 2 (Drosophila)					0.0086	-1.08548	0.017	-1.07476
1241	Fam126b	213056	family with sequence similarity 126, member B	1.5e-05	1.47223	3.5e-12	1.44835
1242	RPS8	6202	ribosomal protein S8					0.0145	1.08898	0.0328	1.07316
1243	CNIH1	10175	cornichon homolog (Drosophila)					0.0035	1.09051	0.0174	1.06921
1244	Tmem164	209497	transmembrane protein 164			0.0024	1.30252	0.0211	1.26155
1245	Cpne6	12891	copine VI	3.2e-06	-1.3703					0.0258	1.13237
1246	NRG3	10718	neuregulin 3					0.0154	-1.08337	0.0302	-1.07276
1247	RPL12	6136	ribosomal protein L12					0.0417	-1.07517	0.0376	-1.07877
1248	DANT2	642776	uncharacterized LOC642776					0.0228	1.08152	0.0373	1.0728
1249	Spock3	72902	sparc/osteonectin, cwcv and kazal-like domains proteoglycan 3	0.0039	1.37937	0.0002	1.54715
1250	ZNF585B	92285	zinc finger protein 585B					0.0457	-1.07068	0.027	-1.08118
1251	PELP1	27043	proline, glutamate and leucine rich protein 1					0.0118	1.07285	0.0074	1.08018
1252	Btg2	12227	B cell translocation gene 2, anti-proliferative	0.0022	-1.34719	3.2e-08	-1.59543
1253	Gucy1a1	60596	guanylate cyclase 1, soluble, alpha 3	1.5e-05	-1.55761	0.0015	-1.37836
1254	Bbs12	241950	Bardet-Biedl syndrome 12 (human)	0.0007	-1.4227	1.2e-05	-1.48547
1255	H2AFY	9555	H2A histone family, member Y					0.007	1.08264	0.0333	1.05867
1256	ATXN7	6314	ataxin 7					0.0002	1.08097	0.003	1.05894
1257	Syndig1	433485	transmembrane protein 90B	4e-05	1.72845	0.0139	1.2953
1258	LARP7	51574	La ribonucleoprotein domain family, member 7					0.0426	-1.07102	0.0385	-1.07407
1259	KLHDC10	23008	kelch domain containing 10					0.0058	1.07698	0.0238	1.05898
1260	DNAJC7	7266	DnaJ (Hsp40) homolog, subfamily C, member 7					0.0173	-1.05829	0.0041	-1.07646
1261	Ppp2r5c	26931	protein phosphatase 2, regulatory subunit B (B56), gamma isoform	0.0003	1.40764	6.8e-09	1.49181
1262	Junb	16477	Jun-B oncogene	2.2e-11	1.57874	0.0009	1.36172
1263	Card10	105844	caspase recruitment domain family, member 10	0.0002	-1.49862	1.3e-06	-1.40784
1264	Amer3	211383	family with sequence similarity 123, member C	0.0077	-1.30386	1.8e-25	-1.66283
1265	Pnpla3	116939	patatin-like phospholipase domain containing 3	0.0065	-1.39003	6.9e-05	-1.51179
1266	SUPT16H	11198	suppressor of Ty 16 homolog (S. cerevisiae)					0.0268	-1.07151	0.049	-1.0631
1267	Plp1	18823	proteolipid protein (myelin) 1	1.7e-05	1.47023	4.3e-05	1.43066
1268	Sun2	223697	Sad1 and UNC84 domain containing 2	0.0425	-1.33531			0.0057	-1.18089
1269	Slc16a2	20502	solute carrier family 16 (monocarboxylic acid transporters), member 2	3.1e-08	-1.59054	0.0003	-1.35003
1270	Pdzrn4	239618	PDZ domain containing RING finger 4	0.0011	-1.41307	6.5e-05	-1.47847
1271	Phgdh	236539	3-phosphoglycerate dehydrogenase	0.0014	-1.43016	0.0023	-1.46099
1272	NSFL1C	55968	NSFL1 (p97) cofactor (p47)					0.0021	1.07411	0.0339	1.04828
1273	Glt8d2	74782	glycosyltransferase 8 domain containing 2	0.0059	-1.47411	0.0049	-1.42104
1274	MAX	4149	MYC associated factor X					0.0005	1.072	0.0077	1.05079
1275	SUGP2	10147	SURP and G patch domain containing 2					0.019	-1.06483	0.0316	-1.05828
1276	AU022754	105975	expressed sequence AU022754	0.0148	-1.50202	0.0263	-1.39878
1277	Clmn	94040	calmin	9.8e-05	-1.50481	0.0003	-1.39612
1278	Sfxn3	94280	sideroflexin 3	2.6e-07	1.47248	2e-06	1.41983
1279	Ttyh1	57776	tweety homolog 1 (Drosophila)	0.0003	1.31319					0.037	1.16457
1280	Rasgrf1	19417	RAS protein-specific guanine nucleotide-releasing factor 1	3.1e-06	-1.36613	6.2e-16	-1.54041
1281	Ccbe1	320924	collagen and calcium binding EGF domains 1	0.0001	-1.55816	0.0028	-1.36475
1282	QRICH1	54870	glutamine-rich 1					0.0045	1.06382	0.0182	1.05147
1283	Sbk1	104175	SH3-binding kinase 1	1.9e-07	1.46392	6.6e-19	1.42499
1284	Fam114a2	67726	family with sequence similarity 114, member A2			1.5e-05	-1.32489	0.0346	-1.21229
1285	Adamts17	233332	a disintegrin-like and metallopeptidase (reprolysin type) with thrombospondin type 1 motif, 17	0.0308	-1.37459	1.1e-05	-1.52332
1286	Celsr1	12614	cadherin, EGF LAG seven-pass G-type receptor 1 (flamingo homolog, Drosophila)	1.9e-08	-1.68384	0.0411	-1.29613
1287	RPL36	25873	ribosomal protein L36					0.0151	1.05822	0.0426	1.05779
1288	Pcif1	228866	PDX1 C-terminal inhibiting factor 1	7e-05	-1.43361	5.6e-12	-1.45353
1289	Fut11	73068	fucosyltransferase 11			2.3e-06	1.36079	0.0485	-1.17334
1290	Adgrl3	319387	latrophilin 3	0.0204	1.32907	0.0007	1.59134
1291	Crlf2	57914	cytokine receptor-like factor 2	0.0037	1.48941	0.0467	1.40072
1292	Brca2	12190	breast cancer 2	0.0074	-1.49324	0.0015	-1.39747
1293	STX6	10228	syntaxin 6					0.0141	-1.04738	0.0271	-1.04659
1294	Slc6a11	243616	solute carrier family 6 (neurotransmitter transporter, GABA), member 11	0.0243	-1.25656			0.0404	1.26004
1295	Ppp1r14b	18938	protein phosphatase 1, regulatory (inhibitor) subunit 14B	0.0146	1.2842			0.0405	-1.22397
1296	Foxp4	74123	forkhead box P4	0.005	-1.23949					0.0405	1.24525
1297	F8a	14070	factor 8-associated gene A	3e-07	1.56615	0.0064	1.34843
1298	Fam60a	56306	family with sequence similarity 60, member A	0.0039	1.51458	0.0193	1.37672
1299	Sox9	20682	SRY-box containing gene 9	0.0133	1.23103	5.5e-12	1.81166
1300	Lpin2	64898	lipin 2	0.0185	1.31347	5e-06	1.60124
1301	Fam184a	75906	family with sequence similarity 184, member A	0.0004	-1.43751	3.4e-05	-1.43782
1302	Bcas1	76960	breast carcinoma amplified sequence 1	0.001	1.60375	0.0009	1.32467
1303	Pgls	66171	6-phosphogluconolactonase	5.7e-09	1.66487	0.0131	1.29284
1304	Slc26a8	224661	solute carrier family 26, member 8	0.0037	-1.38105	0.0183	-1.49465
1305	Kcnq3	110862	potassium voltage-gated channel, subfamily Q, member 3	8.4e-08	-1.61564	3.1e-06	-1.31668
1306	Hace1	209462	HECT domain and ankyrin repeat containing, E3 ubiquitin protein ligase 1	2e-12	-1.43889	1.7e-09	-1.43117
1307	Chd7	320790	chromodomain helicase DNA binding protein 7	0.0003	-1.57915	0.0273	-1.33685
1308	Dkk3	50781	dickkopf homolog 3 (Xenopus laevis)			0.0034	1.41287	0.0391	-1.10617
1309	Plvap	84094	plasmalemma vesicle associated protein	0.0047	-1.57197	0.0244	-1.33768
1310	Cep152	99100	centrosomal protein 152	0.0354	-1.31134	0.0002	-1.59654
1311	Cdon	57810	cell adhesion molecule-related/down-regulated by oncogenes	5.3e-07	-1.61125	0.0138	-1.31418
1312	Irf2bpl	238330	interferon regulatory factor 2 binding protein-like	2e-08	1.40516	7.3e-09	1.45702
1313	Epdr1	105298	ependymin related protein 1 (zebrafish)			2.6e-05	1.26686	0.0433	-1.26226
1314	Zfp791	244556	zinc finger protein 791	0.0065	-1.35751					0.0364	-1.10724
1315	Rpl37a	19981	ribosomal protein L37a			7.2e-05	-1.40831	0.002	1.10032
1316	Tnip2	231130	TNFAIP3 interacting protein 2	0.0067	-1.37658	7.5e-05	-1.48566
1317	Cfap74	544678	RIKEN cDNA 2010015L04 gene	0.0005	-1.37625	9.7e-07	-1.48389
1318	Tspan33	232670	tetraspanin 33	0.0137	-1.34576	1.4e-08	-1.52759
1319	Lamp5	76161	RIKEN cDNA 6330527O06 gene	8e-05	-1.59054	0.042	-1.31931
1320	Dyrk3	226419	dual-specificity tyrosine-(Y)-phosphorylation regulated kinase 3	0.0055	1.34907			0.0276	1.13526
1321	Tiam1	21844	T cell lymphoma invasion and metastasis 1	0.0002	-1.4149	3.9e-07	-1.43635
1322	Ttc9b	73032	tetratricopeptide repeat domain 9B	2.3e-09	1.54535	0.0002	1.3429
1323	Pcdh19	279653	protocadherin 19	0.0015	-1.45977	0.0002	-1.39404
1324	Arhgap27	544817	Rho GTPase activating protein 27	5.9e-05	-1.40793	6.9e-05	-1.4392
1325	C4a	625018	complement component 4A (Rodgers blood group)	0.041	1.39268	0.0097	1.4546
1326	Sat2	69215	spermidine/spermine N1-acetyl transferase 2			0.0398	-1.31175	0.0282	-1.18801
1327	Zfp536	243937	zinc finger protein 536	0.0001	-1.61896	0.0014	-1.29694
1328	Sdc4	20971	syndecan 4	2.9e-08	1.56624	0.0262	1.32452
1329	Slc6a15	103098	solute carrier family 6 (neurotransmitter transporter), member 15	0.0045	-1.3419	0.0007	-1.52022
1330	Lpar1	14745	lysophosphatidic acid receptor 1	0.0014	1.42482	0.0009	1.41916
1331	Cxcl12	20315	chemokine (C-X-C motif) ligand 12	0.0253	-1.45229	0.0475	-1.39506
1332	Cdkl2	53886	cyclin-dependent kinase-like 2 (CDC2-related kinase)	4.8e-13	1.42583	3.9e-08	1.41609
1333	Tubd1	56427	tubulin, delta 1	0.0417	1.37758	0.0003	1.46411
1334	Ap1s1	11769	adaptor protein complex AP-1, sigma 1	0.0014	1.28647	5.2e-14	1.60938
1335	Nmbr	18101	neuromedin B receptor	0.0434	1.4029	0.0473	1.4353
1336	Ccdc85b	240514	coiled-coil domain containing 85B	7.5e-17	1.43651	4.6e-06	1.40557
1337	Map1lc3a	66734	microtubule-associated protein 1 light chain 3 alpha	6.1e-08	1.54317	0.0009	1.33443
1338	Gpc1	14733	glypican 1	0.0347	1.40605	0.0015	1.4284
1339	Tdrp	72148	RIKEN cDNA 2610019F03 gene	0.0002	1.33106	7e-07	1.52502
1340	Nrep	27528	DNA segment, human D4S114	0.0013	1.32339	3.4e-12	1.53837
1341	Cyp51	13121	cytochrome P450, family 51	0.0004	1.48222	0.0105	1.36587
1342	Tubb3	22152	tubulin, beta 3 class III	0.0012	1.42015	4.1e-05	1.41528
1343	Fkbp5	14229	FK506 binding protein 5	0.0021	1.24074			0.0487	-1.24344
1344	Scd1	20249	stearoyl-Coenzyme A desaturase 1	1.3e-05	1.56218	0.0029	1.31964
1345	Tipin	66131	timeless interacting protein	0.0034	-1.31182	6.6e-11	-1.5555
1346	Fnbp1l	214459	formin binding protein 1-like	0.0129	1.38469	0.0007	1.45024
1347	Fdx1	14148	ferredoxin 1	0.0087	1.38439	0.0014	1.45032
1348	Tgfbr1	21812	transforming growth factor, beta receptor I	0.0004	-1.46884	0.0009	-1.37385
1349	Fdft1	14137	farnesyl diphosphate farnesyl transferase 1	0.0002	1.53078	0.0341	1.33558
1350	Fkbp1a	14225	FK506 binding protein 1a	1.3e-18	1.44669	1.3e-32	1.3889
1351	Foxo1	56458	forkhead box O1	0.003	-1.49001	0.0116	-1.35828
1352	Hist1h2bc	68024	histone cluster 1, H2bc	1.7e-05	1.72006	0.0239	1.24733
1353	Plk2	20620	polo-like kinase 2	0.0023	1.477	0.0003	1.3653
1354	Ndufv3	78330	NADH dehydrogenase (ubiquinone) flavoprotein 3	0.0013	-1.34889	3.4e-06	-1.48688
1355	Acvr2a	11480	activin receptor IIA	0.0031	-1.33141	2e-07	-1.50964
1356	Pcdh20	219257	protocadherin 20	1.3e-08	-1.36865	9.6e-09	-1.45948
1357	Chn2	69993	chimerin (chimaerin) 2	0.0007	1.42426	3.3e-05	1.40387
1358	Dapk1	69635	death associated protein kinase 1	0.0389	-1.28881	7.2e-16	-1.58381
1359	Pigx	72084	phosphatidylinositol glycan anchor biosynthesis, class X	0.0003	1.42852	0.0043	1.39623
1360	Vstm2b	58188	V-set and transmembrane domain containing 2B	0.0002	-1.37525	1e-05	-1.45065
1361	Osbpl10	74486	oxysterol binding protein-like 10	8.2e-05	-1.43478	2e-05	-1.39191
1362	Kcnj11	16514	potassium inwardly rectifying channel, subfamily J, member 11	0.0486	-1.31265	0.0001	-1.53574
1363	Prss12	19142	protease, serine, 12 neurotrypsin (motopsin)	0.0183	-1.31997	0.0002	-1.52268
1364	H2-DMa	14998	histocompatibility 2, class II, locus DMa	0.0001	-1.36813	9.3e-07	-1.455
1365	Map2k2	26396	mitogen-activated protein kinase kinase 2	4.8e-07	1.26831					0.0126	1.15763
1366	Rps6ka2	20112	ribosomal protein S6 kinase, polypeptide 2	8.4e-08	-1.36527	3.6e-11	-1.45601
1367	Tmem107	66910	transmembrane protein 107	0.0267	-1.37879	0.0023	-1.43872
1368	Ndufc2	68197	NADH dehydrogenase (ubiquinone) 1, subcomplex unknown, 2	1e-05	1.2673					0.0244	1.15756
1369	Med7	66213	mediator complex subunit 7	9.4e-06	1.46226	0.0011	1.3626
1370	Rab10os	74173	RIKEN cDNA 1700012B15 gene	0.0231	-1.42432	0.0311	-1.39148
1371	4933439C10Rik	74476	RIKEN cDNA 4933439C10 gene	0.0034	-1.41232	0.0027	-1.40007
1372	Il17rd	171463	interleukin 17 receptor D	0.03	-1.37	6.4e-09	-1.44625
1373	Parvg	64099	parvin, gamma	0.0004	-1.52259	0.008	-1.3222
1374	3000002C10Rik	378954	glyceraldehyde-3-phosphate dehydrogenase pseudogene	0.0255	-1.38584	0.0141	-1.42469
1375	Mrpl34	94065	mitochondrial ribosomal protein L34	5.3e-06	1.51572	0.0013	1.32484
1376	Mmd	67468	monocyte to macrophage differentiation-associated	0.0011	1.37719	1.9e-15	1.43318
1377	Elovl6	170439	ELOVL family member 6, elongation of long chain fatty acids (yeast)			0.0003	1.28933	0.0197	-1.18372
1378	St6galnac4	20448	ST6 (alpha-N-acetyl-neuraminyl-2,3-beta-galactosyl-1,3)-N-acetylgalactosaminide alpha-2,6-sialyltransferase 4	0.0014	1.36155	8.7e-06	1.45374
1379	Metap1d	66559	methionyl aminopeptidase type 1D (mitochondrial)	0.0053	-1.35247	0.0008	-1.46057
1380	2700081O15Rik	108899	RIKEN cDNA 2700081O15 gene	1.9e-09	1.41073	4.9e-09	1.39744
1381	Dock11	75974	dedicator of cytokinesis 11	0.0308	-1.27151	4.8e-11	-1.59183
1382	Ndfip2	76273	Nedd4 family interacting protein 2	0.0003	1.39046	1.8e-10	1.41424
1383	Idh1	15926	isocitrate dehydrogenase 1 (NADP+), soluble	7.9e-06	1.39573	0.0006	1.40903
1384	Map3k4	26407	mitogen-activated protein kinase kinase kinase 4	0.0189	-1.32206	2.1e-10	-1.49612
1385	Slc35f3	210027	solute carrier family 35, member F3	0.0003	1.40325	6.9e-05	1.39949
1386	Tspan2	70747	tetraspanin 2	0.0001	1.40314	1.3e-05	1.39936
1387	Shroom2	110380	shroom family member 2			0.0486	1.20015	0.004	-1.29202
1388	Xbp1	22433	X-box binding protein 1	0.0071	1.3559	6.6e-11	1.45159
1389	Nfil3	18030	nuclear factor, interleukin 3, regulated	0.0149	1.47115	0.0196	1.34629
1390	Plce1	74055	phospholipase C, epsilon 1	0.0139	1.31425	0.0433	1.50265
1391	Magi1	14924	membrane associated guanylate kinase, WW and PDZ domain containing 1	0.0061	-1.27674	2.2e-22	-1.57472
1392	Mapk6	50772	mitogen-activated protein kinase 6	0.0098	1.30859	0.0003	1.51188
1393	Ftx	78878	RIKEN cDNA B230206F22 gene	7e-07	-1.51239	0.0384	-1.3163
1394	Fam205a2	545611	predicted gene 13298	0.0255	-1.38116	0.0439	-1.4173
1395	Slc39a8	67547	solute carrier family 39 (metal ion transporter), member 8	0.0312	1.38718	0.0246	1.40848
1396	Kdm6a	22289	lysine (K)-specific demethylase 6A	3e-05	-1.27905			0.0319	1.16472
1397	Ccdc141	545428	coiled-coil domain containing 141	1.7e-05	1.65401	0.033	1.24221
1398	Cmc2	66531	RIKEN cDNA 2310061C15 gene	0.0257	1.33873	0.0024	1.46023
1399	Manf	74840	mesencephalic astrocyte-derived neurotrophic factor	0.0046	1.37968	1.8e-08	1.41352
1400	Tmpo	21917	thymopoietin	0.0002	1.3664	1.1e-09	1.42857
1401	Bbs9	319845	Bardet-Biedl syndrome 9 (human)	0.0192	-1.35102	9.1e-05	-1.44802
1402	Kcnk1	16525	potassium channel, subfamily K, member 1	6.1e-05	1.64183	0.0278	1.24782
1403	Dscam	13508	Down syndrome cell adhesion molecule	0.0005	-1.33862	2.2e-22	-1.45775
1404	Ptprn	19275	protein tyrosine phosphatase, receptor type, N	0.0002	1.42335	1.3e-05	1.37093
1405	Dynlt1b	21648	dynein light chain Tctex-type 1B	0.0127	1.40363	0.0364	1.38247
1406	Dact3	629378	dapper homolog 3, antagonist of beta-catenin (xenopus)	8.5e-07	1.38293	3.8e-12	1.40406
1407	Tbc1d8	54610	TBC1 domain family, member 8	0.002	1.36937	5.8e-05	1.41764
1408	Mtrr	210009	5-methyltetrahydrofolate-homocysteine methyltransferase reductase	0.0001	-1.33549	5.6e-09	-1.45731
1409	Hspa5	14828	heat shock protein 5	0.0196	1.37269	6.6e-06	1.41198
1410	Adam23	23792	a disintegrin and metallopeptidase domain 23			0.0009	1.23662			0.0432	-1.19831
1411	Arhgdig	14570	Rho GDP dissociation inhibitor (GDI) gamma	0.0108	1.36741	0.0003	1.41945
1412	Zfp783	232785	zinc finger protein 783	0.0363	-1.36178	0.0016	-1.4245
1413	Kdm8	77035	jumonji domain containing 5	0.035	-1.27791					0.0109	1.1227
1414	Cc2d2a	231214	coiled-coil and C2 domain containing 2A	9e-06	-1.40102	0.0026	-1.38142
1415	Gfra1	14585	glial cell line derived neurotrophic factor family receptor alpha 1	2.7e-07	-1.60646	0.0425	-1.25827
1416	Creld2	76737	cysteine-rich with EGF-like domains 2	0.0125	1.41411	0.0059	1.37107
1417	Eepd1	67484	endonuclease/exonuclease/phosphatase family domain containing 1	0.0001	-1.41854	6.3e-06	-1.36749
1418	Kcnn2	140492	potassium intermediate/small conductance calcium-activated channel, subfamily N, member 2	0.0245	1.23276			0.0305	-1.20353
1419	Slc27a2	26458	solute carrier family 27 (fatty acid transporter), member 2	0.0353	-1.41203	0.016	-1.37145
1420	Tlr7	170743	toll-like receptor 7	0.0287	1.45649	0.0484	1.33663
1421	Surf1	20930	surfeit gene 1			9.7e-06	-1.2157	0.0203	-1.25333
1422	Numbl	18223	numb-like	0.0002	1.42068	3.4e-05	1.36221
1423	Alkbh3	69113	alkB, alkylation repair homolog 3 (E. coli)	0.0092	-1.34394	0.002	-1.43738
1424	Irf2bp2	270110	interferon regulatory factor 2 binding protein 2	2.7e-16	1.57733	0.0005	1.26816
1425	Zbtb34	241311	zinc finger and BTB domain containing 34	6.6e-13	-1.53272	9.3e-05	-1.28829
1426	St6gal2	240119	beta galactoside alpha 2,6 sialyltransferase 2	0.0285	-1.37955	0.0145	-1.39564
1427	Atp5j	11957	ATP synthase, H+ transporting, mitochondrial F0 complex, subunit F	5.8e-05	1.23932					0.0296	-1.15653
1428	Kirrel3	67703	kin of IRRE like 3 (Drosophila)			0.0043	-1.20903	0.0396	1.25655
1429	Tmem74	239408	transmembrane protein 74	0.0009	-1.47148	0.0022	-1.32084
1430	Cdc25b	12531	cell division cycle 25B	0.0054	-1.44447	0.0137	-1.33859
1431	Gm5141	380850	predicted gene 5141	3.3e-05	-1.55269	0.0189	-1.27363
1432	Zdhhc15	108672	zinc finger, DHHC domain containing 15	0.0118	-1.35965	4.3e-05	-1.41266
1433	Htr5a	15563	5-hydroxytryptamine (serotonin) receptor 5A	0.0001	1.44428	0.0006	1.3376
1434	Tubgcp2	74237	tubulin, gamma complex associated protein 2	2.2e-09	-1.38176	2.4e-05	-1.3882
1435	Rian	75745	RNA imprinted and accumulated in nucleus	0.0306	1.31226	2.9e-06	1.46356
1436	Pard3	93742	par-3 (partitioning defective 3) homolog (C. elegans)	0.0379	1.30212					0.0085	1.07465
1437	Tmem198	319998	transmembrane protein 198	0.0011	1.48605	0.0188	1.30327
1438	Ssbp2	66970	single-stranded DNA binding protein 2	0.0199	-1.297	3.5e-12	-1.48472
1439	Papd5	214627	PAP associated domain containing 5			4.3e-07	1.31448			0.044	-1.08319
1440	Ulk4	209012	unc-51-like kinase 4	0.0462	-1.42692	0.0264	-1.34417
1441	Zfp414	328801	zinc finger protein 414	0.0019	-1.3403	0.0003	-1.4252
1442	Bsg	12215	basigin	1.2e-05	1.27353					0.0463	1.1081
1443	Synm	233335	synemin, intermediate filament protein	0.0083	-1.41907	2.7e-05	-1.34988
1444	Igsf3	78908	immunoglobulin superfamily, member 3	1.2e-07	-1.54576	0.0009	-1.2711
1445	Mex3b	108797	mex3 homolog B (C. elegans)	3.8e-05	1.39797	9.6e-07	1.36547
1446	Mdm1	17245	transformed mouse 3T3 cell double minute 1	0.0041	1.44384	0.0459	1.32741
1447	Rps19bp1	66538	ribosomal protein S19 binding protein 1	0.0382	1.22357			0.0474	-1.18943
1448	Klhl32	212390	kelch-like 32 (Drosophila)	0.0009	-1.34631	0.0003	-1.4097
1449	Rin2	74030	Ras and Rab interactor 2	0.0074	1.43226	0.0074	1.33329
1450	Idnk	75731	idnK gluconokinase homolog (E. coli)	0.0251	1.37384	0.0187	1.3775
1451	Tbc1d4	210789	TBC1 domain family, member 4	6.2e-05	1.47192	0.0027	1.3018
1452	Sgk1	20393	serum/glucocorticoid regulated kinase 1	2.9e-05	1.52094	0.0366	1.27284
1453	Fbxw17	109082	F-box and WD-40 domain protein 17	0.0175	-1.32329	0.0035	-1.43085
1454	Cyth1	19157	cytohesin 1	0.0193	-1.30522	0.0003	-1.45648
1455	Fam131a	78408	family with sequence similarity 131, member A	9.9e-07	-1.30586	1.2e-11	-1.45442
1456	Wwtr1	97064	WW domain containing transcription regulator 1	0.005	1.24231	0.0232	1.56251
1457	Gltp	56356	glycolipid transfer protein	0.0004	1.48257	0.0025	1.29056
1458	Pfkp	56421	phosphofructokinase, platelet	0.0012	1.36758	5e-05	1.37747
1459	Grb14	50915	growth factor receptor bound protein 14	0.0152	-1.29632	0.003	-1.45791
1460	Smyd4	319822	SET and MYND domain containing 4	0.0002	1.32434	1.8e-06	1.41885
1461	Jpx	70252	expressed neighbor of Xist	0.005	-1.42922	0.0104	-1.31919
1462	Col4a2	12827	collagen, type IV, alpha 2	0.0124	1.38281	1.4e-05	1.35266
1463	Axin2	12006	axin2	3.5e-08	-1.37027	6.7e-11	-1.36318
1464	Stat3	20848	signal transducer and activator of transcription 3	0.0422	1.2495					0.0209	-1.10944
1465	Ccdc71l	72123	RIKEN cDNA 2010109K11 gene	5.7e-06	1.5115	0.0463	1.2629
1466	Sema4f	20355	sema domain, immunoglobulin domain (Ig), TM domain, and short cytoplasmic domain	0.0004	-1.32529	2.6e-07	-1.40473
1467	Chadl	214685	chondroadherin-like	0.0343	1.39494	0.0391	1.33722
1468	Pcdhb16	93887	protocadherin beta 16	3.2e-08	-1.49887	0.0003	-1.26825
1469	Mien1	103742	migration and invasion enhancer 1	0.0032	1.25925			0.0212	-1.11834
1470	Gla	11605	galactosidase, alpha	0.0003	1.45341	0.0032	1.29487
1471	Nhlrc3	212114	NHL repeat containing 3	0.0032	-1.38745	0.0211	-1.34125
1472	Fndc3a	319448	fibronectin type III domain containing 3A	0.0007	1.27324	2.4e-15	1.4672
1473	Rtn4rl2	269295	reticulon 4 receptor-like 2	0.0497	1.37809	0.0114	1.3497
1474	Chchd2	14004	coiled-coil-helix-coiled-coil-helix domain containing 2	3.7e-15	1.44014	5.7e-13	1.30035
1475	Pkd1	18763	polycystic kidney disease 1 homolog	5.7e-05	-1.34624	1.4e-05	-1.37742
1476	Slitrk5	75409	SLIT and NTRK-like family, member 5	2.2e-05	-1.33003	1.8e-10	-1.39285
1477	Rabgap1l	29809	RAB GTPase activating protein 1-like	0.0002	1.23502	3.8e-29	1.53886
1478	E2f3	13557	E2F transcription factor 3	0.0044	1.38705	0.0001	1.33753
1479	Cdh4	12561	cadherin 4	0.0194	-1.36531	0.005	-1.3596
1480	Nbea	26422	neurobeachin	6.3e-05	-1.23744			0.0334	-1.1436
1481	Schip1	30953	schwannomin interacting protein 1	0.0002	1.40852	7.1e-06	1.31847
1482	Rplp1	56040	ribosomal protein, large, P1			3.7e-05	-1.30226	0.0377	1.07678
1483	Tnrc6c	217351	trinucleotide repeat containing 6C	4.4e-07	-1.41486	5.7e-06	-1.31155
1484	Bach1	12013	BTB and CNC homology 1	0.0122	1.25252	4.1e-05	1.4937
1485	Klf6	23849	Kruppel-like factor 6	0.0021	1.38439	0.0023	1.3357
1486	Lrrtm4	243499	leucine rich repeat transmembrane neuronal 4	0.0307	-1.23265	3.3e-05	-1.53324
1487	Grhpr	76238	glyoxylate reductase/hydroxypyruvate reductase	0.0055	-1.29191	0.0015	-1.43243
1488	Gabpb2	213054	GA repeat binding protein, beta 2	0.0086	-1.34515	0.0018	-1.37145
1489	Khdrbs2	170771	KH domain containing, RNA binding, signal transduction associated 2	0.0174	-1.33048	0.0033	-1.38155
1490	Pan2	103135	PAN2 polyA specific ribonuclease subunit homolog (S. cerevisiae)	0.0021	-1.34204	5.2e-06	-1.37167
1491	Zkscan16	100041581	zinc finger with KRAB and SCAN domains 16	2.6e-06	-1.47717	0.0028	-1.26758
1492	Moxd1	59012	monooxygenase, DBH-like 1	0.0139	-1.34057	0.0005	-1.3721
1493	Olfm3	229759	olfactomedin 3	0.0013	1.46528	0.0437	1.27228
1494	Ptp4a1	19243	protein tyrosine phosphatase 4a1	2.4e-05	1.4291	0.0287	1.29692
1495	Mef2d	17261	myocyte enhancer factor 2D	0.0009	-1.22541					0.0053	1.11865
1496	8430429K09Rik	71523	RIKEN cDNA 8430429K09 gene	0.0423	-1.35482	0.0064	-1.36001
1497	Slc25a18	71803	solute carrier family 25 (mitochondrial carrier), member 18	0.0144	-1.40891	7.8e-05	-1.30883
1498	Orai1	109305	ORAI calcium release-activated calcium modulator 1	0.0137	1.35588	0.0396	1.35905
1499	Gpr146	80290	G protein-coupled receptor 146	0.0387	-1.28132	0.0002	-1.44519
1500	9030025P20Rik	100041574	RIKEN cDNA 9030025P20 gene	0.0018	-1.39633	0.0334	-1.3195
1501	Lrfn1	80749	leucine rich repeat and fibronectin type III domain containing 1	0.0176	1.27229	2.7e-07	1.45424
1502	Zfp827	622675	zinc finger protein 827			0.0022	-1.22408	0.0435	-1.17179
1503	Ncan	13004	neurocan	0.0013	1.31893	6.9e-06	1.3907
1504	Jrk	16469	jerky	2.1e-06	-1.38467	4e-05	-1.32847
1505	Vangl2	93840	vang-like 2 (van gogh, Drosophila)	0.0053	-1.32015	0.0086	-1.38759
1506	Cln6	76524	ceroid-lipofuscinosis, neuronal 6	0.0014	-1.35673	0.0044	-1.35027
1507	Ackr1	13349	Duffy blood group, chemokine receptor	0.0016	1.38142	5.5e-08	1.32845
1508	Nr3c1	14815	nuclear receptor subfamily 3, group C, member 1	9.1e-09	-1.48021	2.1e-06	-1.25935
1509	Lats2	50523	large tumor suppressor 2	0.0392	1.33897	0.0013	1.36691
1510	Kctd6	71393	potassium channel tetramerisation domain containing 6	0.0018	1.42609	0.0002	1.29148
1511	Pak7	241656	p21 protein (Cdc42/Rac)-activated kinase 7	0.0423	1.23483	2.1e-05	1.50595
1512	Arfip1	99889	ADP-ribosylation factor interacting protein 1	3.2e-08	1.36004	1.3e-05	1.34517
1513	Ap3s1	11777	adaptor-related protein complex 3, sigma 1 subunit	0.0007	1.33655	3.6e-05	1.36672
1514	Plekhn1	231002	pleckstrin homology domain containing, family N member 1	0.0021	-1.34212	0.0019	-1.36107
1515	L3mbtl3	237339	l(3)mbt-like 3 (Drosophila)	0.0068	1.22192	2.6e-07	1.52966
1516	Lrrc7	242274	leucine rich repeat containing 7	0.0011	-1.22585					0.0292	-1.10752
1517	Tra2a	101214	transformer 2 alpha homolog (Drosophila)	2.4e-07	1.39791	0.0005	1.30773
1518	Map3k5	26408	mitogen-activated protein kinase kinase kinase 5	0.0012	-1.28447	0.0001	-1.42334
1519	Lyst	17101	lysosomal trafficking regulator	1.4e-05	-1.43308	0.0075	-1.28364
1520	Rnh1	107702	ribonuclease/angiogenin inhibitor 1	0.0058	1.38157	0.0017	1.32141
1521	Ina	226180	internexin neuronal intermediate filament protein, alpha	0.0002	1.34506	4.2e-18	1.35666
1522	Per1	18626	period homolog 1 (Drosophila)	5.8e-06	-1.3885	0.0028	-1.31069
1523	Stradb	227154	STE20-related kinase adaptor beta	8.7e-05	1.32745	3.2e-10	1.36944
1524	Phka2	110094	phosphorylase kinase alpha 2			0.0271	1.2506			0.0342	-1.09962
1525	Sema6b	20359	sema domain, transmembrane domain (TM), and cytoplasmic domain, (semaphorin) 6B	6.9e-07	1.31998	6e-15	1.37481
1526	Pfas	237823	phosphoribosylformylglycinamidine synthase (FGAR amidotransferase)	0.0008	-1.26896	5.3e-08	-1.43969
1527	Zc3h6	78751	zinc finger CCCH type containing 6	0.0003	-1.37444	6.7e-09	-1.32238
1528	Ap2b1	71770	adaptor-related protein complex 2, beta 1 subunit	0.0007	1.44976	0.0074	1.26768
1529	S100pbp	74648	S100P binding protein	4.3e-06	-1.34526	1.1e-07	-1.3491
1530	Kmt2a	214162	myeloid/lymphoid or mixed-lineage leukemia 1	8.6e-11	-1.50555	0.0012	-1.23491
1531	Zfp36l2	12193	zinc finger protein 36, C3H type-like 2	6.1e-05	1.30617	1e-09	1.38731
1532	Bloc1s2	73689	biogenesis of lysosome-related organelles complex-1, subunit 2A	0.0001	1.53268	0.0084	1.22006
1533	Lurap1	68075	RIKEN cDNA 1520402A15 gene	0.0002	-1.34519	7.3e-06	-1.3468
1534	D430041D05Rik	241589	RIKEN cDNA D430041D05 gene	0.0092	-1.36413	2.8e-08	-1.32989
1535	Pakap	677884	predicted gene 20459	0.0011	-1.30644	2.7e-09	-1.38491
1536	Rwdd3	66568	RWD domain containing 3	0.0347	-1.25747	8.5e-06	-1.4484
1537	Enox1	239188	ecto-NOX disulfide-thiol exchanger 1	0.0039	1.35111	0.0207	1.33784
1538	Ofd1	237222	oral-facial-digital syndrome 1 gene homolog (human)	0.0004	-1.33141	7.1e-05	-1.35565
1539	Hunk	26559	hormonally upregulated Neu-associated kinase	0.0249	1.41446	0.0006	1.28494
1540	Faim2	72393	Fas apoptotic inhibitory molecule 2	9.2e-06	-1.40956	0.0038	-1.28742
1541	Syk	20963	spleen tyrosine kinase	0.0485	1.35558	0.0397	1.33444
1542	Adarb2	94191	adenosine deaminase, RNA-specific, B2	0.0084	-1.39466	0.0073	-1.29733
1543	Col25a1	77018	collagen, type XXV, alpha 1	0.0017	-1.39439	0.0009	-1.29797
1544	Exosc2	227715	exosome component 2	0.001	-1.25663	1.3e-10	-1.4471
1545	Ptk7	71461	PTK7 protein tyrosine kinase 7	0.0243	-1.32241	7.8e-05	-1.36205
1546	Hmgb3	15354	high mobility group box 3	0.0094	1.36018	0.0384	1.32695
1547	4921524J17Rik	66714	RIKEN cDNA 4921524J17 gene	1.1e-05	1.39275	2.4e-05	1.29557
1548	Ccdc57	71276	coiled-coil domain containing 57	0.0384	-1.3234	0.0063	-1.35949
1549	Hmga1b	111241	high mobility group AT-hook I, related sequence 1	1.6e-06	-1.33119	0.0024	-1.34996
1550	Pskh1	244631	protein serine kinase H1	0.0042	-1.30955	8.2e-06	-1.37248
1551	Tmem109	68539	transmembrane protein 109	1.8e-05	-1.36064	3.2e-05	-1.32266
1552	Foxg1	15228	forkhead box G1	5.4e-09	1.40477	2.1e-08	1.28565
1553	Gda	14544	guanine deaminase	0.0035	-1.2919	4.1e-05	-1.39258
1554	Map3k3	26406	mitogen-activated protein kinase kinase kinase 3			0.0364	-1.2074	0.0378	1.16391
1555	Vipr1	22354	vasoactive intestinal peptide receptor 1	2.9e-09	-1.45072	4.5e-06	-1.25558
1556	Zkscan2	210162	zinc finger with KRAB and SCAN domains 2	0.0135	-1.33097	0.0004	-1.34792
1557	Nbl1	17965	neuroblastoma, suppression of tumorigenicity 1	0.0005	1.52695	0.0492	1.2127
1558	Setd6	66083	SET domain containing 6	0.0008	-1.41419	0.0056	-1.27603
1559	Rpusd3	101122	RNA pseudouridylate synthase domain containing 3	0.0308	-1.20161	3.2e-06	-1.52649
1560	Lin7a	108030	lin-7 homolog A (C. elegans)	0.0005	1.32376	9.4e-05	1.35075
1561	Asxl3	211961	additional sex combs like 3 (Drosophila)	3e-05	-1.40387	0.0007	-1.28063
1562	Add2	11519	adducin 2 (beta)	0.0159	-1.24827	6.6e-09	-1.4477
1563	2900097C17Rik	347740	RIKEN cDNA 2900097C17 gene			4.2e-05	1.23871	0.0412	-1.11401
1564	Elfn2	207393	leucine rich repeat and fibronectin type III, extracellular 2	2.6e-08	-1.48147	3.2e-05	-1.22908
1565	Cflar	12633	CASP8 and FADD-like apoptosis regulator	0.0014	1.24967	0.0006	1.43832
1566	Nfkbia	18035	nuclear factor of kappa light polypeptide gene enhancer in B cells inhibitor, alpha	8.9e-05	1.44173	0.0094	-1.25463
1567	Particl	78108	RIKEN cDNA 4930414L22 gene	0.0007	1.37296	0.0292	1.30111
1568	Itgb1	16412	integrin beta 1 (fibronectin receptor beta)	0.029	1.21343			0.0411	-1.11683
1569	4930447M23Rik	108871	RIKEN cDNA 4930447M23 gene	0.0185	-1.26681	0.0002	-1.41092
1570	Cntln	338349	centlein, centrosomal protein	0.0014	-1.36028	0.0001	-1.3105
1571	Elmsan1	238317	RIKEN cDNA C130039O16 gene	1.7e-05	-1.41073	0.0023	-1.27071
1572	Cttnbp2nl	80281	CTTNBP2 N-terminal like	0.0003	1.31928	7.7e-06	1.34858
1573	Marcksl1	17357	MARCKS-like 1	2.3e-05	-1.31125	1.5e-05	-1.35802
1574	Gas5	14455	growth arrest specific 5	0.0037	-1.33364	0.0042	-1.33591
1575	Rap2a	76108	RAS related protein 2a	3.6e-07	-1.34731	1.4e-08	-1.32165
1576	Wnk3	279561	WNK lysine deficient protein kinase 3, pseudogene	0.0067	-1.24197			0.0448	1.06275
1577	Grin2a	14811	glutamate receptor, ionotropic, NMDA2A (epsilon 1)	0.0001	-1.45785	0.0033	-1.23774
1578	Mapk8ip1	19099	mitogen-activated protein kinase 8 interacting protein 1	1.4e-05	1.30602	1.2e-10	1.36015
1579	Zfp97	22759	zinc finger protein 97	0.0285	-1.29203	0.0025	-1.37381
1580	Mafb	16658	v-maf musculoaponeurotic fibrosarcoma oncogene family, protein B (avian)	0.0009	1.38572	0.004	1.28536
1581	Kalrn	545156	kalirin, RhoGEF kinase	0.018	-1.2177	7.3e-11	-1.47592
1582	Sptb	20741	spectrin beta 1	1.9e-08	-1.42851	0.0013	-1.25562
1583	Uhrf1bp1l	75089	UHRF1 (ICBP90) binding protein 1-like	2.2e-05	1.28612	2.3e-13	1.37842
1584	Camk2d	108058	calcium/calmodulin-dependent protein kinase II, delta	0.0076	1.26339	0.0003	1.4067
1585	Ppp1r13b	21981	protein phosphatase 1, regulatory (inhibitor) subunit 13B	0.0013	-1.30642	1.9e-08	-1.35695
1586	Atp1a1	11928	ATPase, Na+/K+ transporting, alpha 1 polypeptide			0.0006	-1.22714	0.0131	-1.11496
1587	Lrrc3	237387	leucine rich repeat containing 3	0.0487	1.30723	0.0024	1.35546
1588	Cpm	70574	carboxypeptidase M	0.001	1.38792	0.004	1.27654
1589	Ntsr2	18217	neurotensin receptor 2	5.1e-06	1.46928	0.0452	1.22636
1590	Slc7a14	241919	solute carrier family 7 (cationic amino acid transporter, y+ system), member 14	0.0009	1.31547	6.3e-05	1.34271
1591	Scn3a	20269	sodium channel, voltage-gated, type III, alpha	0.0018	-1.30169	4.9e-06	-1.35945
1592	Pcnx2	270109	pecanex-like 2 (Drosophila)			0.0181	1.23759			0.05	-1.06057
1593	Tbc1d9	71310	TBC1 domain family, member 9			6e-05	1.25559	0.0286	-1.05912
1594	Gramd1c	207798	GRAM domain containing 1C	0.0302	1.29722	0.0099	1.36187
1595	Lmna	16905	lamin A	0.0077	1.30952	0.0003	1.34708
1596	Banp	53325	BTG3 associated nuclear protein	0.0039	1.24048	1.9e-09	1.43266
1597	Id2	15902	inhibitor of DNA binding 2	4.6e-07	1.36811	0.0059	1.29346
1598	Mblac2	72852	metallo-beta-lactamase domain containing 2	1.2e-05	1.29597	4.3e-06	1.36269
1599	Zmiz1	328365	zinc finger, MIZ-type containing 1	0.0324	1.23904	0.0009	1.43391
1600	Nup88	19069	nucleoporin 88			1.9e-06	-1.24955	0.0072	1.07325
1601	Kcna3	16491	potassium voltage-gated channel, shaker-related subfamily, member 3	1.3e-05	-1.4958	0.0104	-1.20729
1602	Cavin3	109042	protein kinase C, delta binding protein	0.0456	1.34301	0.0201	1.31275
1603	Selenom	114679	selenoprotein M	0.0236	1.26362	6.7e-07	-1.39761
1604	Telo2	71718	TEL2, telomere maintenance 2, homolog (S. cerevisiae)	0.0001	-1.30741	3.5e-08	-1.34684
1605	Kifc2	16581	kinesin family member C2	5e-06	-1.36999	3.3e-05	-1.28941
1606	Zfp36l1	12192	zinc finger protein 36, C3H type-like 1	0.009	1.24959	0.0005	1.41534
1607	Galnt9	231605	UDP-N-acetyl-alpha-D-galactosamine:polypeptide N-acetylgalactosaminyltransferase 9	0.0065	1.36634	0.0022	1.29187
1608	Zfp960	449000	zinc finger protein 960	0.0105	-1.29559	0.0005	-1.35958
1609	Taf12	66464	TAF12 RNA polymerase II, TATA box binding protein (TBP)-associated factor	0.0005	1.30857	9.1e-05	1.34375
1610	Fam206a	230234	cDNA sequence BC026590	4.2e-09	-1.34893	1.9e-09	-1.30441
1611	Diablo	66593	diablo homolog (Drosophila)	0.0056	1.21022			0.043	-1.09587
1612	Kndc1	76484	kinase non-catalytic C-lobe domain (KIND) containing 1	0.0443	1.26731	7.6e-06	1.38781
1613	Mvb12a	73711	family with sequence similarity 125, member A	0.0074	1.32973	0.0161	1.32055
1614	Mir22hg	100042498	Mir22 host gene (non-protein coding)	0.0042	1.40313	0.0118	1.26068
1615	Tmem229a	319832	transmembrane protein 229A	0.0008	1.25135	2.1e-13	1.4094
1616	Sertm1	329641	serine rich and transmembrane domain containing 1	0.0005	-1.32585	2.1e-05	-1.32164
1617	Csdc2	105859	cold shock domain containing C2, RNA binding	0.0007	1.31082	0.0012	1.33724
1618	Mn1	433938	meningioma 1	0.0009	-1.29799	1.9e-08	-1.34984
1619	Lrrc8a	241296	leucine rich repeat containing 8A	0.0003	1.36443	5.1e-06	1.28683
1620	Zfp687	78266	zinc finger protein 687	0.0002	-1.26465	7.8e-13	-1.38599
1621	Lrp4	228357	low density lipoprotein receptor-related protein 4	0.0016	-1.39291	0.0011	-1.26236
1622	Brinp1	56710	deleted in bladder cancer 1 (human)	0.0046	1.4059	0.0153	1.25399
1623	Rimbp3	239731	RIMS binding protein 3	0.0066	-1.37072	0.0082	-1.27754
1624	St6galnac5	26938	ST6 (alpha-N-acetyl-neuraminyl-2,3-beta-galactosyl-1,3)-N-acetylgalactosaminide alpha-2,6-sialyltransferase 5	1.4e-09	-1.39936	1.8e-12	-1.25862
1625	Fbxo2	230904	F-box protein 2	0.0073	1.33218	0.0082	1.30958
1626	Map10	74393	RIKEN cDNA 4933403G14 gene	0.0331	-1.27267	0.0016	-1.37164
1627	Nmral1	67824	NmrA-like family domain containing 1	0.0172	-1.30269	0.0203	-1.33778
1628	B3gat1	76898	beta-1,3-glucuronyltransferase 1 (glucuronosyltransferase P)	4.4e-07	-1.32466	9.5e-09	-1.31354
1629	Supt6	20926	suppressor of Ty 6 homolog (S. cerevisiae)			1.8e-07	-1.22341			0.018	1.0598
1630	Kcna4	16492	potassium voltage-gated channel, shaker-related subfamily, member 4	5.4e-05	-1.26777	4.1e-08	-1.37473
1631	Ick	56542	intestinal cell kinase	6.9e-05	1.26284	3.6e-09	1.37972
1632	Ss18	268996	synovial sarcoma translocation, Chromosome 18	2.4e-06	1.40065	0.0031	1.25188
1633	Vps13c	320528	vacuolar protein sorting 13C (yeast)	0.0007	-1.33094	0.0091	-1.30453
1634	2410004B18Rik	66421	RIKEN cDNA 2410004B18 gene	1.5e-06	1.37045	0.0209	1.27174
1635	Dclre1a	55947	DNA cross-link repair 1A, PSO2 homolog (S. cerevisiae)	0.0015	-1.36125	0.0143	-1.27805
1636	Tmeff2	56363	transmembrane protein with EGF-like and two follistatin-like domains 2	0.0405	1.26278	8.1e-06	1.37746
1637	Lrrn3	16981	leucine rich repeat protein 3, neuronal	8.1e-06	-1.33717	2.7e-06	-1.29928
1638	Actn2	11472	actinin alpha 2	0.0094	-1.31847	0.0004	-1.31314
1639	Rdh14	105014	retinol dehydrogenase 14 (all-trans and 9-cis)	3.3e-11	1.35561	6.1e-08	1.28361
1640	Mfsd4a	213006	major facilitator superfamily domain containing 4	0.0464	-1.30507	0.0318	-1.32984
1641	Cdk5r2	12570	cyclin-dependent kinase 5, regulatory subunit 2 (p39)	0.0005	1.36548	0.0003	1.27259
1642	Rpl13	270106	ribosomal protein L13	1.3e-08	1.42718	0.0015	1.22838
1643	Tmem47	192216	transmembrane protein 47	0.0032	1.22309	7.1e-05	1.42731
1644	Rph3a	19894	rabphilin 3A	0.0011	-1.33101	0.0024	-1.30012
1645	Atp2b3	320707	ATPase, Ca++ transporting, plasma membrane 3	9.7e-10	-1.37603	1.4e-06	-1.2639
1646	Olig2	50913	oligodendrocyte transcription factor 2	0.0149	1.27524	0.0057	1.35893
1647	Pcdhac1	353236	protocadherin alpha subfamily C, 1	0.0007	-1.36294	0.0338	-1.27162
1648	Slc35f2	72022	solute carrier family 35, member F2	0.0137	-1.32292	0.013	-1.30297
1649	Sult4a1	29859	sulfotransferase family 4A, member 1			0.0003	1.20851	0.0081	-1.09738
1650	Mex3d	237400	mex3 homolog D (C. elegans)	0.0002	1.32341	2.4e-05	1.30101
1651	Retreg1	66270	family with sequence similarity 134, member B	0.0001	1.28735	9.8e-09	1.33854
1652	Slit3	20564	slit homolog 3 (Drosophila)	1.3e-11	-1.3943	1.7e-06	-1.24296
1653	Ptbp3	230257	ROD1 regulator of differentiation 1 (S. pombe)	4.7e-06	-1.3666	0.0004	-1.26483
1654	Dennd6b	69440	family with sequence similarity 116, member B	0.0085	-1.29639	0.0012	-1.32825
1655	Kat6b	54169	MYST histone acetyltransferase monocytic leukemia 4	9.1e-05	-1.33551	5.3e-11	-1.2897
1656	Dpysl2	12934	dihydropyrimidinase-like 2	3.6e-07	1.29994	1.5e-09	1.32174
1657	Galnt16	108760	UDP-N-acetyl-alpha-D-galactosamine:polypeptide N-acetylgalactosaminyltransferase-like 1	0.001	-1.31647	4.6e-06	-1.30292
1658	Atxn7l2	72522	ataxin 7-like 2	0.0002	-1.34114	0.0015	-1.28186
1659	Ermard	381062	RIKEN cDNA 2210404J11 gene	0.0353	-1.26478	0.0078	-1.35928
1660	Syt17	110058	synaptotagmin XVII	0.0006	-1.4149	0.0011	-1.22366
1661	Galt	14430	galactose-1-phosphate uridyl transferase	0.006	-1.23872	2.2e-05	-1.3893
1662	Prkg1	19091	protein kinase, cGMP-dependent, type I	0.0182	-1.44605	0.0081	-1.20383
1663	Tagln3	56370	transgelin 3	0.0002	1.40303	0.0159	1.23117
1664	Ube2g2	22213	ubiquitin-conjugating enzyme E2G 2	2.3e-11	1.42199	0.0004	1.21795
1665	Spata2	263876	spermatogenesis associated 2	4.6e-05	-1.31169	1.7e-09	-1.30264
1666	Zfp444	72667	zinc finger protein 444	0.0017	1.26322	1.1e-06	1.35579
1667	Ccdc85a	216613	coiled-coil domain containing 85A	0.0333	-1.24632	0.0002	-1.37508
1668	A830018L16Rik	320492	RIKEN cDNA A830018L16 gene	0.0047	-1.27418	4.1e-12	-1.34219
1669	Tmem123	71929	transmembrane protein 123	0.0002	1.34992	0.0292	1.26907
1670	Ap2a2	11772	adaptor protein complex AP-2, alpha 2 subunit	0.0103	1.27076	2.5e-11	1.34354
1671	Sc5d	235293	sterol-C5-desaturase (fungal ERG3, delta-5-desaturase) homolog (S. cerevisae)	0.0033	1.32951	0.0029	1.28451
1672	Stard10	56018	START domain containing 10	0.0428	-1.24351	0.005	-1.37541
1673	Snrnp70	20637	small nuclear ribonucleoprotein 70 (U1)	7.7e-06	-1.2653	6.3e-05	-1.3467
1674	Flnb	286940	filamin, beta	0.0019	-1.27061	0.0058	-1.34137
1675	Ppm1h	319468	protein phosphatase 1H (PP2C domain containing)	0.0238	1.29978	4.7e-05	1.30694
1676	Gstm1	14862	glutathione S-transferase, mu 1	0.0135	-1.31076	9.7e-06	-1.29579
1677	Ormdl1	227102	ORM1-like 1 (S. cerevisiae)	0.0005	1.29523	0.001	1.30979
1678	Arrdc3	105171	arrestin domain containing 3	0.0402	1.24632	2.8e-05	1.36737
1679	Atp6ap2	70495	ATPase, H+ transporting, lysosomal accessory protein 2	0.0025	1.30297	8.2e-06	1.30258
1680	Exosc8	69639	exosome component 8	0.0216	-1.25713	0.0006	-1.35088
1681	Naf1	234344	nuclear assembly factor 1 homolog (S. cerevisiae)	3e-05	1.36121	0.0053	1.25373
1682	Mpp6	56524	membrane protein, palmitoylated 6 (MAGUK p55 subfamily member 6)	0.0131	1.2268	2.2e-08	1.38796
1683	Nemp1	210035	transmembrane protein 194	0.0039	-1.31816	0.0074	-1.28672
1684	Rbm33	381626	RNA binding motif protein 33	0.0006	-1.29198	0.0005	-1.3109
1685	Oxnad1	218885	oxidoreductase NAD-binding domain containing 1	0.0042	1.37855	0.0428	1.2369
1686	Clta	12757	clathrin, light polypeptide (Lca)	6.1e-23	1.36746	5.4e-07	1.24428
1687	P2ry13	74191	purinergic receptor P2Y, G-protein coupled 13	2.2e-05	-1.42713	0.0395	-1.20121
1688	Cacna1d	12289	calcium channel, voltage-dependent, L type, alpha 1D subunit	3.7e-06	-1.33432	0.0016	-1.27095
1689	Kcnj10	16513	potassium inwardly-rectifying channel, subfamily J, member 10	0.0083	1.27467	0.0002	1.32735
1690	Mllt11	56772	myeloid/lymphoid or mixed-lineage leukemia (trithorax homolog, Drosophila); translocated to, 11	0.0002	1.33478	9.4e-05	1.26912
1691	Gm1976	100038746	predicted gene 1976	0.0021	-1.3128	0.0016	-1.28686
1692	Ppp1r3e	105651	protein phosphatase 1, regulatory (inhibitor) subunit 3E	0.0008	-1.37162	0.0268	-1.23654
1693	Elmo1	140580	engulfment and cell motility 1	0.0083	1.30268	0.0071	1.29538
1694	Rgs9	19739	regulator of G-protein signaling 9	0.0076	-1.23727	1.2e-05	-1.36845
1695	Tpst1	22021	protein-tyrosine sulfotransferase 1	8.8e-06	1.26499	1.2e-06	1.33425
1696	Tmem263	103266	expressed sequence AI597468	0.0001	1.33536	2.6e-05	1.26396
1697	P4ha1	18451	procollagen-proline, 2-oxoglutarate 4-dioxygenase (proline 4-hydroxylase), alpha 1 polypeptide	0.008	1.30865	1.5e-05	1.28706
1698	Cfl2	12632	cofilin 2, muscle	1.6e-06	1.26994	1e-14	1.32543
1699	Dazl	13164	deleted in azoospermia-like	0.0453	-1.29946	0.022	-1.29541
1700	Tamm41	68971	TAM41, mitochondrial translocator assembly and maintenance protein, homolog (S. cerevisiae)	0.0142	-1.25409	0.0072	-1.34404
1701	Tnfrsf19	29820	tumor necrosis factor receptor superfamily, member 19	7.2e-06	-1.33569	6.9e-05	-1.26136
1702	Tgfb2	21808	transforming growth factor, beta 2	0.0265	-1.27186	1.7e-05	-1.32083
1703	Vsnl1	26950	visinin-like 1	0.0363	1.24585	1.2e-05	1.35068
1704	Tbc1d16	207592	TBC1 domain family, member 16	0.0017	-1.28571	0.0077	-1.3059
1705	Atp1b3	11933	ATPase, Na+/K+ transporting, beta 3 polypeptide	2.5e-08	1.38139	0.0017	1.22337
1706	Elovl4	83603	elongation of very long chain fatty acids (FEN1/Elo2, SUR4/Elo3, yeast)-like 4	0.0325	1.23232	1.4e-10	1.36616
1707	Cemip	80982	RIKEN cDNA 9930013L23 gene	0.0023	-1.31684	0.0047	-1.27237
1708	Iqgap1	29875	IQ motif containing GTPase activating protein 1	0.0392	1.20195	1.4e-05	1.40203
1709	Rps6ka4	56613	ribosomal protein S6 kinase, polypeptide 4	0.001	-1.29731	1.6e-08	-1.29222
1710	Spice1	212514	spindle and centriole associated protein 1	0.01	-1.26429	0.0019	-1.3262
1711	Cacng3	54376	calcium channel, voltage-dependent, gamma subunit 3	0.0006	-1.34354	0.0012	-1.25232
1712	Zfp772	232855	zinc finger protein 772	0.0019	-1.26208	0.0003	-1.33022
1713	Tubb4b	227613	tubulin, beta 4B class IVB	0.0028	1.33931	0.0018	1.25217
1714	Bcat1	12035	branched chain aminotransferase 1, cytosolic	0.022	1.25565	0.0002	1.33355
1715	Vav3	57257	vav 3 oncogene	0.0169	-1.22357	0.0012	-1.37014
1716	Tmem240	381582	transmembrane protein 240	0.0003	1.31102	0.0054	1.27236
1717	Ercc8	71991	excision repaiross-complementing rodent repair deficiency, complementation group 8	0.0028	-1.26084	0.0004	-1.32308
1718	Ccnt2	72949	cyclin T2	0.0084	1.38082	0.0218	1.21664
1719	Sidt1	320007	SID1 transmembrane family, member 1	0.039	-1.20239	0.0017	-1.39217
1720	Sap18b	100041953	predicted gene 10094	4.8e-07	1.35409	7e-05	1.23551
1721	Mccc2	78038	methylcrotonoyl-Coenzyme A carboxylase 2 (beta)	0.0158	-1.24499	0.0042	-1.33865
1722	Tmem144	70652	transmembrane protein 144	0.0044	-1.27514	0.0004	-1.30413
1723	Tmem151a	381199	transmembrane protein 151A	0.0002	1.29003	2.4e-15	1.28613
1724	Ypel5	383295	yippee-like 5 (Drosophila)	8.7e-05	1.27609	6.7e-08	1.29892
1725	Srebf2	20788	sterol regulatory element binding factor 2	0.0003	1.31685	0.0006	1.26014
1726	Srrm2	75956	serine/arginine repetitive matrix 2	5.1e-07	-1.34719	0.0016	-1.23481
1727	Pno1	66249	partner of NOB1 homolog (S. cerevisiae)	0.004	1.29106	0.0091	1.28294
1728	4933409K07Rik	108816	RIKEN cDNA 4933409K07 gene	0.0148	-1.26464	0.0232	-1.3069
1729	Chst2	54371	carbohydrate sulfotransferase 2	4.6e-06	1.28855	7.4e-06	1.28456
1730	Bag2	213539	BCL2-associated athanogene 2	0.0171	1.22304	0.0002	1.35728
1731	Senp8	71599	SUMO/sentrin specific peptidase 8	0.0078	1.28666	0.0118	1.28398
1732	Spata7	104871	spermatogenesis associated 7	0.0003	-1.28141	1e-05	-1.28916
1733	Cecr2	330409	cat eye syndrome chromosome region, candidate 2	0.0079	-1.29275	0.0092	-1.27487
1734	Rap1b	215449	RAS related protein 1b	0.0007	1.27251	0.0008	1.29554
1735	Hnrnpa1	15382	heterogeneous nuclear ribonucleoprotein A1	0.0077	1.3125	0.0144	1.25665
1736	Ier3ip1	66191	immediate early response 3 interacting protein 1	8.8e-09	1.34339	2.1e-06	1.23116
1737	2310033P09Rik	67862	RIKEN cDNA 2310033P09 gene	0.0069	1.30205	0.0075	1.26612
1738	Lrch4	231798	leucine-rich repeats and calponin homology (CH) domain containing 4	0.0208	-1.34437	0.033	-1.22909
1739	0610012G03Rik	106264	RIKEN cDNA 0610012G03 gene	1.1e-05	1.36097	0.015	1.21633
1740	Sox8	20681	SRY-box containing gene 8	0.0228	-1.22535	0.012	-1.34642
1741	Hyls1	76832	hydrolethalus syndrome 1	0.0069	1.31201	0.0077	1.25541
1742	Gm20300	100504586	predicted gene, 20300	0.0001	1.25965	7.4e-06	1.3045
1743	Dcakd	68087	dephospho-CoA kinase domain containing	0.0285	-1.23867	5.4e-12	-1.33163
1744	Syne1	64009	synaptic nuclear envelope 1	1.6e-05	-1.3343	0.0012	-1.23593
1745	Grb2	14784	growth factor receptor bound protein 2	0.0144	1.22944	0.0001	1.33791
1746	H6pd	100198	hexose-6-phosphate dehydrogenase (glucose 1-dehydrogenase)	0.0036	-1.2574	0.0011	-1.30494
1747	Ppp1r3c	53412	protein phosphatase 1, regulatory (inhibitor) subunit 3C	0.0131	1.23503	0.0433	1.33183
1748	Dnaja4	58233	DnaJ (Hsp40) homolog, subfamily A, member 4	6.3e-06	1.29169	6.3e-07	1.27001
1749	Abcb1b	18669	ATP-binding cassette, sub-family B (MDR/TAP), member 1B	0.0037	-1.31071	0.0287	-1.25208
1750	Tram1l1	229801	translocation associated membrane protein 1-like 1	0.0005	-1.26519	1.7e-05	-1.29521
1751	Phactr1	218194	phosphatase and actin regulator 1	0.0028	-1.26148	5.4e-07	-1.29872
1752	Dtx1	14357	deltex 1 homolog (Drosophila)	0.002	1.29609	7.2e-05	1.26309
1753	Chordc1	66917	cysteine and histidine-rich domain (CHORD)-containing, zinc-binding protein 1	0.0016	1.24206	1.8e-06	1.317
1754	Amigo1	229715	adhesion molecule with Ig like domain 1	1.6e-11	-1.3274	5.9e-05	-1.23194
1755	1700025G04Rik	69399	RIKEN cDNA 1700025G04 gene	1e-05	-1.33809	0.0009	-1.224
1756	Slc6a8	102857	solute carrier family 6 (neurotransmitter transporter, creatine), member 8	0.043	1.27586	0.0124	1.27704
1757	Fnbp1	14269	formin binding protein 1	1.6e-11	-1.36159	0.0023	-1.20279
1758	Naa40	70999	N(alpha)-acetyltransferase 40, NatD catalytic subunit, homolog (S. cerevisiae)	0.0037	-1.20159	6.2e-08	-1.35964
1759	Cacybp	12301	calcyclin binding protein	0.0089	1.22337	0.0002	1.33504
1760	Apcdd1	494504	adenomatosis polyposis coli down-regulated 1	0.0013	-1.25715	0.0002	-1.29493
1761	Prkab1	19079	protein kinase, AMP-activated, beta 1 non-catalytic subunit	0.03	-1.21128	0.0003	-1.34757
1762	Tek	21687	endothelial-specific receptor tyrosine kinase	0.0267	-1.32386	0.0303	-1.22912
1763	Stat5b	20851	signal transducer and activator of transcription 5B	0.0023	1.30246	0.004	1.25081
1764	Reep3	28193	receptor accessory protein 3	4.1e-06	1.2727	5.5e-08	1.27587
1765	Ak6	102216272		0.0444	1.29382	0.0297	1.25837
1766	Tlnrd1	80889	mesoderm development candidate 1	0.0176	1.29725	0.0025	1.25472
1767	Rab36	76877	RAB36, member RAS oncogene family	0.0097	-1.27734	0.0192	-1.27195
1768	Leng8	232798	leukocyte receptor cluster (LRC) member 8	0.002	-1.27091	0.0072	-1.27629
1769	Kdm7a	338523	jumonji C domain-containing histone demethylase 1 homolog D (S. cerevisiae)	0.0042	1.31568	0.0138	1.23428
1770	Ddr1	12305	discoidin domain receptor family, member 1	0.0003	1.25186	0.0001	1.29617
1771	Yeats4	64050	YEATS domain containing 4	7.6e-09	1.31636	0.0024	1.23324
1772	Borcs6	71923	RIKEN cDNA 2310047M10 gene	4.3e-06	1.33121	0.0047	1.21945
1773	Ift122	81896	intraflagellar transport 122	0.002	-1.25476	7.1e-07	-1.29292
1774	Xrn1	24127	5'-3' exoribonuclease 1	0.0003	-1.32904	7.2e-05	-1.2219
1775	Cers1	93898	LAG1 homolog, ceramide synthase 1	0.0002	1.25224	9.5e-09	1.29521
1776	Ahsa2	268390	AHA1, activator of heat shock protein ATPase 2	0.0047	1.2458	2.4e-05	1.30154
1777	Adgrb1	107831	brain-specific angiogenesis inhibitor 1	0.0343	1.24589	0.0005	1.30152
1778	Zdhhc8	27801	zinc finger, DHHC domain containing 8	6.3e-06	-1.28199	0.0002	-1.26468
1779	Ube2j2	140499	ubiquitin-conjugating enzyme E2J 2	0.0183	1.28623	0.0345	1.26026
1780	Kdelr2	66913	KDEL (Lys-Asp-Glu-Leu) endoplasmic reticulum protein retention receptor 2	6.3e-05	1.28722	5.9e-05	1.25926
1781	Mrps22	64655	mitochondrial ribosomal protein S22	5.8e-05	1.29328	0.0061	1.25198
1782	Btbd9	224671	BTB (POZ) domain containing 9	0.0137	-1.23613	0.0007	-1.30836
1783	Vcpkmt	207965	methyltransferase like 21D	0.0064	1.26931	0.0116	1.27206
1784	Fam89b	17826	family with sequence similarity 89, member B	0.0003	1.29418	0.0009	1.24876
1785	Lrpap1	16976	low density lipoprotein receptor-related protein associated protein 1	0.0033	1.2558	0.0002	1.28462
1786	Pcgf3	69587	polycomb group ring finger 3	0.0019	1.22633	7.2e-09	1.31303
1787	Osbpl5	79196	oxysterol binding protein-like 5	0.0392	1.21702	9.6e-07	1.3266
1788	Mrps10	64657	mitochondrial ribosomal protein S10	0.0241	-1.21264	0.0048	-1.32884
1789	Pgam1	18648	phosphoglycerate mutase 1	0.0035	1.26421	9.6e-07	1.2701
1790	Inpp5j	170835	inositol polyphosphate 5-phosphatase J	0.0064	1.32568	0.0139	-1.2132
1791	Rpe	66646	ribulose-5-phosphate-3-epimerase	0.0134	1.20372	1.7e-07	1.33595
1792	Msh3	17686	mutS homolog 3 (E. coli)	0.0002	-1.24416	1.2e-09	-1.29122
1793	1700086L19Rik	74284	RIKEN cDNA 1700086L19 gene	0.0336	-1.30051	0.0198	-1.23463
1794	Ankrd39	109346	ankyrin repeat domain 39	0.0465	-1.2041	0.0012	-1.33391
1795	Arhgef10l	72754	Rho guanine nucleotide exchange factor (GEF) 10-like	0.024	-1.26092	0.0059	-1.27007
1796	Cyb5r4	266690	cytochrome b5 reductase 4	0.0005	1.26708	7.8e-06	1.26345
1797	Cox8a	12868	cytochrome c oxidase, subunit VIIIa	2.1e-05	1.31862	0.0012	1.21528
1798	Azin1	54375	antizyme inhibitor 1	3e-06	1.28105	0.0011	1.25109
1799	Elmod1	270162	ELMO/CED-12 domain containing 1	7.2e-05	-1.26372	0.0011	-1.26524
1800	Olfm1	56177	olfactomedin 1	0.0348	-1.21407	1.6e-07	-1.31854
1801	Prps2	110639	phosphoribosyl pyrophosphate synthetase 2	0.0007	-1.29507	2.5e-05	-1.23554
1802	Sf3a2	20222	splicing factor 3a, subunit 2	0.0003	-1.24083	8.4e-05	-1.2891
1803	Cnrip1	380686	cannabinoid receptor interacting protein 1	0.0041	1.25272	1.1e-06	1.27327
1804	Eny2	223527	enhancer of yellow 2 homolog (Drosophila)	0.0001	-1.26042	8e-07	-1.26551
1805	Gm13363	433406	predicted gene 13363	0.0002	1.2846	0.0016	1.24203
1806	Cep295	319675	RIKEN cDNA 5830418K08 gene	1.6e-05	-1.27435	3e-05	-1.25116
1807	Iqsec2	245666	IQ motif and Sec7 domain 2	0.0003	-1.26616	5.1e-05	-1.25948
1808	Pcnt	18541	pericentrin (kendrin)	0.004	-1.30392	0.0064	-1.22318
1809	Ngef	53972	neuronal guanine nucleotide exchange factor	0.0017	-1.28148	0.0001	-1.24344
1810	Slc19a2	116914	solute carrier family 19 (thiamine transporter), member 2	0.0236	1.25452	0.0056	1.2703
1811	Trerf1	224829	transcriptional regulating factor 1	0.0024	-1.31937	0.0063	-1.20787
1812	Frat2	212398	frequently rearranged in advanced T cell lymphomas 2	0.0074	1.27294	0.0178	1.25124
1813	Taf15	70439	TAF15 RNA polymerase II, TATA box binding protein (TBP)-associated factor	0.0003	1.30674	0.0011	1.21866
1814	Sccpdh	109232	saccharopine dehydrogenase (putative)	0.0297	1.23926	0.0092	1.28631
1815	Dlat	235339	dihydrolipoamide S-acetyltransferase (E2 component of pyruvate dehydrogenase complex)	7.7e-06	1.31037	0.0002	1.21518
1816	Apba3	57267	amyloid beta (A4) precursor protein-binding, family A, member 3	0.0056	1.28118	0.0034	1.24272
1817	Xndc1	102443350		0.0012	-1.25629	0.0167	-1.2658
1818	Pdcd6	18570	programmed cell death 6	2.7e-05	1.28925	7.6e-05	1.23223
1819	Tbc1d10a	103724	TBC1 domain family, member 10a	0.0216	1.28796	0.0101	1.23121
1820	Scn1b	20266	sodium channel, voltage-gated, type I, beta	0.0464	1.21171	1.2e-08	1.30835
1821	Agpat5	52123	1-acylglycerol-3-phosphate O-acyltransferase 5 (lysophosphatidic acid acyltransferase, epsilon)	0.0002	1.26744	1.3e-06	1.25037
1822	Cwc22	80744	CWC22 spliceosome-associated protein homolog (S. cerevisiae)	0.0034	-1.22268	2.6e-07	-1.29638
1823	Me3	109264	malic enzyme 3, NADP(+)-dependent, mitochondrial	4.4e-05	-1.22429	3.8e-07	-1.29378
1824	Slc25a1	13358	solute carrier family 25 (mitochondrial carrier, citrate transporter), member 1	4.7e-06	1.30767	0.0039	1.21054
1825	Rala	56044	v-ral simian leukemia viral oncogene homolog A (ras related)	0.0011	1.2388	1.4e-05	1.27582
1826	Ercc4	50505	excision repair cross-complementing rodent repair deficiency, complementation group 4	0.0001	-1.28811	0.0008	-1.22748
1827	Snx10	71982	sorting nexin 10	0.0014	1.21748	7.8e-07	1.30005
1828	Zfp30	22693	zinc finger protein 30	0.0055	1.28784	0.0437	1.22804
1829	Nmt1	18107	N-myristoyltransferase 1	0.0141	-1.23004	2.9e-06	-1.28525
1830	Eml6	237711	echinoderm microtubule associated protein like 6	2.8e-06	-1.23867	3.9e-08	-1.27551
1831	Ints6l	236790	DEAD/H (Asp-Glu-Ala-Asp/His) box polypeptide 26B	0.0341	-1.22274	0.001	-1.29388
1832	Ryr2	20191	ryanodine receptor 2, cardiac	3e-05	-1.30027	0.0025	-1.21574
1833	4932416H05Rik	654409	RIKEN cDNA 4932416H05 gene	0.0441	-1.21987	0.0039	-1.29545
1834	Tmem50b	77975	transmembrane protein 50B	4.7e-05	1.22611	2.8e-09	1.28768
1835	Dlgap3	242667	discs, large (Drosophila) homolog-associated protein 3	0.0025	1.25948	3.8e-05	1.2536
1836	Cep250	16328	centrosomal protein 250	0.0021	-1.29895	0.0068	-1.2158
1837	Ino80b	70020	INO80 complex subunit B	0.0026	1.29445	0.0283	1.21825
1838	Arpp19	59046	cAMP-regulated phosphoprotein 19	0.0041	1.22979	3.5e-09	1.2821
1839	Ercc6l2	76251	RIKEN cDNA 0610007P08 gene	0.0006	-1.257	0.0002	-1.25259
1840	Edem1	192193	ER degradation enhancer, mannosidase alpha-like 1	0.0122	1.2494	0.001	1.26086
1841	Dr1	13486	down-regulator of transcription 1	0.0009	1.25407	3.6e-06	1.25616
1842	Zgrf1	71643	RIKEN cDNA 4930422G04 gene	0.028	-1.24568	0.0188	-1.26384
1843	Gucy1b1	54195	guanylate cyclase 1, soluble, beta 3	2.8e-06	-1.2492	2.6e-07	-1.25985
1844	Mcl1	17210	myeloid cell leukemia sequence 1	1.6e-05	1.26415	0.0183	1.24126
1845	Rab11a	53869	RAB11a, member RAS oncogene family	0.0017	1.24221	6.6e-05	1.26341
1846	Rpusd1	106707	RNA pseudouridylate synthase domain containing 1	4.5e-05	-1.30179	0.0405	-1.20479
1847	Syn1	20964	synapsin I	0.0313	1.20549	2.4e-11	1.29981
1848	Tmem135	72759	transmembrane protein 135	1.4e-05	1.282	1.4e-11	1.22354
1849	Vezf1	22344	vascular endothelial zinc finger 1	0.0067	1.21295	0.0019	1.29258
1850	A930017M01Rik	239410	Smg-5 homolog, nonsense mediated mRNA decay factor pseudogene	0.0176	-1.24213	0.0051	-1.26164
1851	Glce	93683	glucuronyl C5-epimerase	0.0249	1.29081	0.038	1.21407
1852	Slc24a3	94249	solute carrier family 24 (sodium/potassium/calcium exchanger), member 3	0.0022	1.25677	0.0029	1.24425
1853	Lsm1	67207	LSM1 homolog, U6 small nuclear RNA associated (S. cerevisiae)	0.0006	1.26937	0.0029	1.23168
1854	Fam98a	72722	family with sequence similarity 98, member A	0.019	1.21784	1.7e-10	1.28472
1855	Brdt	114642	bromodomain, testis-specific	0.0135	1.21199	0.0001	1.29043
1856	Ppp2r3d	19054	protein phosphatase 2 (formerly 2A), regulatory subunit B'', delta	0.0405	-1.25063	0.0209	-1.24905
1857	Kcnc4	99738	potassium voltage gated channel, Shaw-related subfamily, member 4	0.0039	1.26287	0.0116	1.23589
1858	Dab1	13131	disabled 1	0.019	-1.21969	2.4e-07	-1.27747
1859	Slc25a46	67453	solute carrier family 25, member 46	0.0089	1.2078	3.7e-05	1.29084
1860	Znrf3	407821	zinc and ring finger 3	2.4e-05	-1.28436	0.0087	-1.21407
1861	4933404O12Rik	66752	RIKEN cDNA 4933404O12 gene	0.0033	-1.28768	0.0065	-1.20883
1862	Dph7	67228	WD repeat domain 85	0.0005	-1.22932	1.3e-05	-1.26638
1863	Sfswap	231769	splicing factor, suppressor of white-apricot homolog (Drosophila)	0.0004	-1.22298	0.0002	-1.27198
1864	Ppp1r9a	243725	protein phosphatase 1, regulatory (inhibitor) subunit 9A	2.4e-05	-1.27754	1.9e-08	-1.21718
1865	Ago4	76850	eukaryotic translation initiation factor 2C, 4	0.0027	-1.2649	0.0073	-1.2274
1866	Esrra	26379	estrogen related receptor, alpha	0.0006	1.28115	0.0004	1.21466
1867	Kcnt2	240776	potassium channel, subfamily T, member 2	0.0028	-1.25427	0.0049	-1.23774
1868	Tango6	272538	transmembrane and coiled-coil domains 7	0.0406	-1.25015	0.0172	-1.24132
1869	Ndfip1	65113	Nedd4 family interacting protein 1	1.3e-09	1.26288	1.7e-09	1.22602
1870	Ppan	235036	peter pan homolog (Drosophila)	0.0084	-1.22258	0.0036	-1.26796
1871	Negr1	320840	neuronal growth regulator 1	0.0492	-1.23119	0.0004	-1.25698
1872	Trub1	72133	TruB pseudouridine (psi) synthase homolog 1 (E. coli)	0.0013	-1.23417	6.6e-05	-1.25485
1873	Anks1	224650	ankyrin repeat and SAM domain containing 1	0.0013	1.21703	2.3e-06	1.27151
1874	0610009O20Rik	66839	RIKEN cDNA 0610009O20 gene	8.8e-05	-1.24635	1e-05	-1.2405
1875	Cox11	69802	COX11 homolog, cytochrome c oxidase assembly protein (yeast)	0.0002	1.28358	0.0178	1.20411
1876	Dnaja1	15502	DnaJ (Hsp40) homolog, subfamily A, member 1	0.0011	1.225	6.8e-05	1.26155
1877	Zfp37	22696	zinc finger protein 37	0.0037	-1.237	8.3e-06	-1.2502
1878	Hirip3	233876	HIRA interacting protein 3	0.0074	-1.24134	6.9e-05	-1.24305
1879	Wsb2	59043	WD repeat and SOCS box-containing 2	6.1e-05	1.28147	0.0005	1.2026
1880	Naa50	72117	N(alpha)-acetyltransferase 50, NatE catalytic subunit	0.0045	1.22271	0.0006	1.26038
1881	Vopp1	232023	vesicular, overexpressed in cancer, prosurvival protein 1	0.0011	1.26623	1.3e-05	1.21478
1882	Eftud2	20624	elongation factor Tu GTP binding domain containing 2	4.5e-07	-1.20294	4.9e-14	-1.27379
1883	Caap1	67770	RIKEN cDNA 5830433M19 gene	0.0056	1.26305	0.0389	1.21543
1884	Phospho2	73373	phosphatase, orphan 2	4.7e-05	1.24439	4.5e-05	1.23439
1885	Ppp2r5a	226849	protein phosphatase 2, regulatory subunit B (B56), alpha isoform	8.4e-05	1.26295	1.9e-06	1.21324
1886	1700066M21Rik	73467	RIKEN cDNA 1700066M21 gene	2.4e-05	1.25772	1.3e-05	1.21701
1887	Rnf31	268749	ring finger protein 31	0.0135	-1.21789	0.0004	-1.25931
1888	Dicer1	192119	dicer 1, ribonuclease type III	1.5e-06	-1.24137	1.4e-05	-1.23388
1889	Cmpk1	66588	cytidine monophosphate (UMP-CMP) kinase 1	0.0017	1.21563	4.2e-06	1.26076
1890	Rexo2	104444	REX2, RNA exonuclease 2 homolog (S. cerevisiae)	0.0007	1.23294	6.2e-05	1.23892
1891	Armt1	73419	RIKEN cDNA 1700052N19 gene	0.0013	-1.26329	0.0008	-1.20763
1892	Snapc4	227644	small nuclear RNA activating complex, polypeptide 4	0.0015	-1.25759	0.0242	-1.21292
1893	Erf	13875	Ets2 repressor factor	0.0003	-1.22449	0.0016	-1.24541
1894	Polr3k	67005	polymerase (RNA) III (DNA directed) polypeptide K	0.0013	1.26773	0.0221	1.20046
1895	Ube2a	22209	ubiquitin-conjugating enzyme E2A	0.0014	1.26684	0.002	1.20119
1896	Pcdhga8	93716	protocadherin gamma subfamily A, 8	0.0326	-1.23721	0.0176	-1.23191
1897	Mob4	19070	MOB family member 4, phocein	0.0005	1.25499	0.009	1.21083
1898	Cacng7	81904	calcium channel, voltage-dependent, gamma subunit 7	0.0006	-1.263	0.0014	-1.20215
1899	Slc6a6	21366	solute carrier family 6 (neurotransmitter transporter, taurine), member 6	4.3e-08	-1.22845	3.4e-08	-1.2359
1900	Eif2s1	13665	eukaryotic translation initiation factor 2, subunit 1 alpha	0.0011	1.23817	0.0057	1.22482
1901	Rfk	54391	riboflavin kinase	7.7e-07	1.25507	2.1e-05	1.20692
1902	Tmem70	70397	transmembrane protein 70	0.0012	1.25598	0.0158	1.20535
1903	Mettl13	71449	methyltransferase like 13	0.0146	-1.22735	0.0181	-1.23477
1904	Ube2e3	22193	ubiquitin-conjugating enzyme E2E 3	0.0042	1.23019	1.7e-05	1.23109
1905	Map2	17756	microtubule-associated protein 2	0.0004	1.25122	0.0049	1.2094
1906	2610005L07Rik	381598	cadherin 11 pseudogene	0.0001	-1.25203	0.0049	-1.20579
1907	Map3k10	269881	mitogen-activated protein kinase kinase kinase 10	7.2e-07	1.24783	1e-06	1.20906
1908	4933431E20Rik	329735	RIKEN cDNA 4933431E20 gene	0.0004	-1.22268	0.0084	-1.23488
1909	Ccnc	51813	cyclin C	1.4e-07	1.24572	6.5e-06	1.21106
1910	Hist3h2a	319162	histone cluster 3, H2a	2.6e-06	1.25009	0.0343	1.20547
1911	Arglu1	234023	arginine and glutamate rich 1	7.6e-05	1.21102	6.2e-05	1.24368
1912	Dis3l2	208718	DIS3 mitotic control homolog (S. cerevisiae)-like 2	9.3e-05	-1.23085	0.0024	-1.22197
1913	Dnajc2	22791	DnaJ (Hsp40) homolog, subfamily C, member 2	0.002	1.21655	0.0421	1.23639
1914	Tmem268	230279	RIKEN cDNA 6330416G13 gene	0.0425	1.22889	0.0368	1.22033
1915	Arl1	104303	ADP-ribosylation factor-like 1	1.1e-05	1.20933	3e-05	1.23898
1916	Ensa	56205	endosulfine alpha	0.0058	1.22535	0.0002	1.22328
1917	Rcbtb2	105670	regulator of chromosome condensation (RCC1) and BTB (POZ) domain containing protein 2	0.002	-1.20679	0.0003	-1.24091
1918	Plxna4	243743	plexin A4	0.0314	-1.20667	0.0002	-1.23951
1919	Tnr	21960	tenascin R	0.0168	-1.20108	1.6e-09	-1.24346
1920	Tubb4a	22153	tubulin, beta 4A class IVA	0.03	1.22393	0.0053	1.22273
1921	Rpa2	19891	replication protein A2	0.0171	-1.22783	0.0455	-1.21703
1922	Capn2	12334	calpain 2	0.0055	1.24304	0.0006	1.20227
1923	Sp1	20683	trans-acting transcription factor 1	1e-07	-1.24326	1.1e-05	-1.20006
1924	Cgrrf1	68755	cell growth regulator with ring finger domain 1	0.0302	1.22141	0.0352	1.22246
1925	Magi2	50791	membrane associated guanylate kinase, WW and PDZ domain containing 2	0.0064	1.22266	0.0041	1.21696
1926	Sorl1	20660	sortilin-related receptor, LDLR class A repeats-containing	0.0456	-1.2119	0.0007	-1.22612
1927	Dcun1d3	233805	DCN1, defective in cullin neddylation 1, domain containing 3 (S. cerevisiae)	0.0121	1.21315	0.0015	1.22324
1928	Chmp2b	68942	charged multivesicular body protein 2B	1e-07	1.22858	2.7e-06	1.20535
1929	Endov	338371	endonuclease V	0.0147	-1.22757	0.0002	-1.20487
1930	Pianp	319352	PILR alpha associated neural protein	0.0099	-1.21483	5.3e-05	-1.21835
1931	Ankrd13c	433667	ankyrin repeat domain 13c	0.0002	1.22532	0.0043	1.20573
1932	H1f0	14958	H1 histone family, member 0	4.7e-06	-1.20916	8.3e-06	-1.22311
1933	Fam214b	230088	RIKEN cDNA B230312A22 gene	0.0025	1.20571	0.0039	1.22481
1934	Hyal2	15587	hyaluronoglucosaminidase 2	0.0161	-1.22123	0.0348	-1.21061
1935	Stmn3	20262	stathmin-like 3	0.0084	1.21882	0.0015	1.21084
1936	Zmym3	56364	zinc finger, MYM-type 3	6e-05	-1.22073	9.7e-05	-1.20807
1937	Mast3	546071	microtubule associated serine/threonine kinase 3	6.9e-05	-1.21753	1.9e-05	-1.20973
1938	Zbtb22	81630	zinc finger and BTB domain containing 22	0.0006	-1.22253	0.0001	-1.20307
1939	Kras	16653	v-Ki-ras2 Kirsten rat sarcoma viral oncogene homolog	0.0001	1.20761	0.0001	1.21714
1940	Odf2	18286	outer dense fiber of sperm tails 2	0.0018	-1.21742	0.0116	-1.20813
1941	Aph1b	208117	anterior pharynx defective 1b homolog (C. elegans)	0.0023	1.2177	0.001	1.2051
1942	Leprotl1	68192	leptin receptor overlapping transcript-like 1	0.0012	1.21614	0.0005	1.20725
1943	Jph4	319984	junctophilin 4	0.0153	-1.21478	0.0263	-1.20617
1944	Snx1	56440	sorting nexin 1	0.0104	1.20878	2.2e-05	1.20991
1945	Dennd1a	227801	DENN/MADD domain containing 1A	4e-05	-1.21159	1.1e-06	-1.20558
1946	Zar1	317755	zygote arrest 1			0.0025	22.716
1947	Lcn2	16819	lipocalin 2	0.0004	31.4684
1948	Ccdc153	270150	coiled-coil domain containing 153			0.021	-19.9539
1949	MTCO1P12	107075141						0.0019	-4.03936
1950	Prnd	26434	prion protein dublet	0.0015	13.6873
1951	Calml4	75600	calmodulin-like 4			0.016	-17.3328
1952	Fam216b	219170	expressed sequence AU021034			0.0072	-15.2117
1953	Gjb4	14621	gap junction protein, beta 4			0.0114	14.2284
1954	Fgfbp1	14181	fibroblast growth factor binding protein 1	0.0141	13.2772
1955	Gng8	14709	guanine nucleotide binding protein (G protein), gamma 8			0.0066	13.3085
1956	4833415N18Rik	73761	RIKEN cDNA 4833415N18 gene			0.0063	12.1882
1957	Chodl	246048	chondrolectin			0.0114	12.1209
1958	Lox	16948	lysyl oxidase	5.3e-06	11.4228
1959	Ogn	18295	osteoglycin			1.7e-25	-12.0852
1960	Chmp4c	66371	charged multivesicular body protein 4C			0.0028	11.93
1961	Cytl1	231162	cytokine-like 1	0.0175	10.1809
1962	Hist1h3d	319149	histone cluster 1, H3d	0.0008	8.99488
1963	PWP2	5822	PWP2 periodic tryptophan protein homolog (yeast)					0.0046	-2.29649
1964	Kcnj13	100040591	potassium inwardly-rectifying channel, subfamily J, member 13			0.0178	-9.55607
1965	BAIAP3	8938	BAI1-associated protein 3					0.0314	2.20504
1966	Slc6a4	15567	solute carrier family 6 (neurotransmitter transporter, serotonin), member 4	0.0029	7.6612
1967	Cstl1	228756	cystatin-like 1			0.0203	9.01488
1968	Slc13a4	243755	solute carrier family 13 (sodium/sulfate symporters), member 4			0.001	-8.68914
1969	Cwh43	231293	cell wall biogenesis 43 C-terminal homolog (S. cerevisiae)	0.0276	7.44736
1970	EGR1	1958	early growth response 1					0.0132	-2.10761
1971	Otx2	18424	orthodenticle homolog 2 (Drosophila)			0.0402	-8.57089
1972	Lypd8	70163	LY6/PLAUR domain containing 8	0.0149	7.19639
1973	Akr1c18	105349	aldo-keto reductase family 1, member C18	0.0023	6.83481
1974	Gsdma	57911	gasdermin A			0.0245	8.16157
1975	Ptprcap	19265	protein tyrosine phosphatase, receptor type, C polypeptide-associated protein			0.0134	7.94193
1976	Gm10421	100038689	predicted gene 10421	0.0041	-6.53514
1977	Slc22a2	20518	solute carrier family 22 (organic cation transporter), member 2			0.0328	-7.93976
1978	RN7SL242P	106480496								0.0054	-1.93131
1979	Serpina3g	20715	serine (or cysteine) peptidase inhibitor, clade A, member 3G			0.033	6.94969
1980	Grin3b	170483	glutamate receptor, ionotropic, NMDA3B	0.0161	5.95772
1981	HLA-DRB1	3123	major histocompatibility complex, class II, DR beta 1							0.0429	-1.88814
1982	Slc38a5	209837	solute carrier family 38, member 5	1.3e-06	5.94586
1983	Gm4265	100043150	predicted gene 4265			0.0211	-6.59312
1984	Fgg	99571	fibrinogen gamma chain	0.0017	-5.81463
1985	Rxfp1	381489	relaxin/insulin-like family peptide receptor 1	0.0111	5.79165
1986	Cdc25c	12532	cell division cycle 25C			0.0345	6.4361
1987	Col3a1	12825	collagen, type III, alpha 1	0.004	4.99164
1988	Cfap53	74453	coiled-coil domain containing 11			0.0446	-6.40273
1989	FAM85B	105379219						0.0115	-1.92579
1990	Mpzl2	14012	myelin protein zero-like 2			0.0082	-5.86322
1991	Il1r2	16178	interleukin 1 receptor, type II			0.0366	5.70112
1992	Lbp	16803	lipopolysaccharide binding protein			7.2e-10	-5.60337
1993	Gpr88	64378	G-protein coupled receptor 88			0.0169	-5.54796
1994	SNORD3C	780853	small nucleolar RNA, C/D box 3C					0.0209	-1.88954
1995	ANKUB1	389161	ankyrin repeat and ubiquitin domain containing 1							0.0129	-1.75137
1996	Pimreg	109212	family with sequence similarity 64, member A	0.0012	4.72377
1997	RN7SL4P	6030	RNA, 7SL, cytoplasmic 4, pseudogene							0.0023	-1.72908
1998	Ctgf	14219	connective tissue growth factor	0.0007	4.67033
[truncated: 2,780 more rows]

## Sheet: GO terms
	Bioset 1: Stimx10.24hrs_vs_NoStim			Bioset 2: Stimx10.2wks_vs_NoStim			Bioset 3: Patients with ECT+_vs_Healthy Control without ECT			Bioset 4: Patients with ECT+_vs_Patients without ECT
Biogroup	direction	Common genes	p-value	direction	Common genes	p-value	direction	Common genes	p-value	direction	Common genes	p-value
neuronal cell body	upregulated	81	3e-39	upregulated	102	1.3e-56	downregulated	21	3.8e-08	upregulated	11	1.1e-06
postsynapse	downregulated	53	4.9e-27	upregulated	70	3.4e-37	downregulated	36	7.5e-19	downregulated	24	2.7e-10
positive regulation of neurogenesis	upregulated	67	1.8e-33	upregulated	78	1.2e-43	downregulated	24	7e-10	upregulated	10	2.3e-06
ion channel activity	downregulated	56	1.3e-35	downregulated	56	2.2e-31	downregulated	30	6.7e-15	downregulated	17	5.9e-07
passive transmembrane transporter activity	downregulated	58	8.5e-36	downregulated	58	2e-31	downregulated	30	9.1e-14	downregulated	18	4.5e-07
cell part morphogenesis	downregulated	44	2.3e-20	upregulated	68	1.2e-37	downregulated	30	1.3e-13	upregulated	15	3.5e-10
extracellular matrix	upregulated	56	1.2e-36	upregulated	48	3e-30	downregulated	11	0.0003	downregulated	9	0.0018
transmembrane transporter complex	downregulated	44	5.8e-29	downregulated	46	1.4e-27	downregulated	22	6.8e-11	downregulated	15	1.5e-06
cell morphogenesis involved in neuron differentiation	downregulated	39	8.6e-19	upregulated	58	2.7e-32	downregulated	23	1.6e-10	upregulated	15	3.2e-11
axon development	downregulated	34	5.9e-17	upregulated	56	2.7e-34	downregulated	21	1.7e-09	upregulated	15	1.4e-11
regulation of cell morphogenesis	downregulated	52	5.2e-26	upregulated	61	2.4e-29	downregulated	23	1.4e-08	downregulated	20	2.7e-07
presynapse	upregulated	39	8.6e-18	upregulated	60	4.1e-36	downregulated	21	9.4e-09	upregulated	10	4.2e-07
regulation of membrane potential	downregulated	41	4.6e-20	upregulated	49	3.7e-23	downregulated	34	6.5e-19	downregulated	17	2.9e-07
protein heterodimerization activity	upregulated	62	8e-29	upregulated	64	5.2e-29	downregulated	16	0.0002	upregulated	10	1.6e-05
cardiovascular system development	upregulated	71	4.1e-37	upregulated	55	3.1e-23	downregulated	15	0.0003	upregulated	5	0.0067
cell division	upregulated	61	3.7e-32	upregulated	45	2.6e-18	upregulated	12	2.6e-07	upregulated	14	2.2e-09
vasculature development	upregulated	69	5.3e-36	upregulated	55	9.6e-24	downregulated	15	0.0003	upregulated	5	0.0064
distal axon	upregulated	34	1.3e-15	upregulated	59	1.1e-37	downregulated	17	7.6e-09	upregulated	6	0.0003
heart development	downregulated	58	2.3e-29	downregulated	51	1.9e-21	downregulated	25	1.7e-09	upregulated	8	1.1e-05
negative regulation of neurogenesis	upregulated	50	3e-30	upregulated	48	5.3e-28	upregulated	6	7.7e-05	upregulated	4	0.0091
cell-cell adhesion	downregulated	50	5.5e-31	upregulated	47	2.9e-25	upregulated	7	3.5e-05	upregulated	8	0.0003
synaptic membrane	downregulated	36	6.9e-19	upregulated	48	1.5e-26	downregulated	23	1.3e-11	downregulated	16	5.6e-07
positive regulation of cellular component movement	upregulated	59	3.4e-27	upregulated	60	1.2e-27	downregulated	18	2.1e-05	downregulated	9	0.0101
negative regulation of transport	upregulated	49	5.9e-22	upregulated	57	1.3e-26	downregulated	21	5.7e-08	downregulated	14	0.0004
microtubule	upregulated	43	2.6e-19	upregulated	58	5.5e-31	downregulated	13	0.0004	upregulated	8	9.7e-05
positive regulation of cell motility	upregulated	56	2.3e-25	upregulated	57	5.1e-26	downregulated	17	5.1e-05	downregulated	8	0.0095
synaptic signaling	upregulated	30	3e-13	upregulated	49	8.3e-27	downregulated	26	1.1e-11	upregulated	10	2.5e-06
chemical synaptic transmission	upregulated	29	9.4e-13	upregulated	49	2.2e-27	downregulated	25	3.8e-11	upregulated	10	2.1e-06
regulation of cell growth	upregulated	50	6.6e-25	upregulated	47	2.2e-21	downregulated	19	6.1e-07	downregulated	13	0.0006
regulation of small GTPase mediated signal transduction	downregulated	32	6.2e-20	downregulated	33	1.2e-19	downregulated	19	7e-09	downregulated	17	3.2e-08
regulation of epithelial cell proliferation	upregulated	45	2.6e-24	upregulated	42	9.5e-23	downregulated	12	0.0001	downregulated	10	0.0013
blood vessel morphogenesis	upregulated	52	1.2e-27	upregulated	45	9.4e-22	downregulated	8	0.0616	upregulated	3	0.004
postsynaptic membrane	downregulated	30	5.8e-18	upregulated	37	7.7e-21	downregulated	17	1.1e-08	downregulated	13	1.6e-06
regulation of vasculature development	upregulated	46	2.5e-26	upregulated	38	2.3e-19	downregulated	11	0.0006	downregulated	10	0.001
receptor complex	downregulated	45	1.5e-24	downregulated	42	2.7e-20	downregulated	17	7e-06	downregulated	7	0.0544
collagen-containing extracellular matrix	upregulated	31	1.6e-26	upregulated	24	4.5e-17	downregulated	8	0.0003	downregulated	8	0.0004
gland development	upregulated	46	5.6e-23	upregulated	47	3.6e-22	downregulated	11	0.0086	upregulated	5	0.0006
asymmetric synapse	downregulated	33	5.4e-20	upregulated	32	1.5e-16	downregulated	18	3.4e-10	downregulated	11	4.1e-05
regulation of cellular protein localization	upregulated	46	6e-19	upregulated	42	1.5e-15	downregulated	24	9.4e-09	downregulated	22	1.5e-08
membrane microdomain	upregulated	44	6.7e-23	upregulated	43	2.2e-21	downregulated	11	0.0006	upregulated	5	0.0025
membrane raft	upregulated	44	6.7e-23	upregulated	43	2.2e-21	downregulated	11	0.0006	upregulated	5	0.0025
regulation of angiogenesis	upregulated	43	2.9e-25	upregulated	36	9.2e-19	downregulated	10	0.0011	downregulated	9	0.0012
postsynaptic density	downregulated	32	3.2e-19	upregulated	31	7.2e-16	downregulated	18	2.4e-10	downregulated	11	3.3e-05
extracellular matrix organization	upregulated	33	5.6e-23	downregulated	24	4.1e-15	downregulated	14	3e-06	downregulated	13	2.9e-06
postsynaptic specialization	downregulated	32	4e-19	upregulated	31	9e-16	downregulated	18	2.8e-10	downregulated	11	3.6e-05
divalent inorganic cation homeostasis	downregulated	44	2.6e-22	downregulated	46	2.1e-19	downregulated	15	0.0003	downregulated	11	0.0008
regulation of Wnt signaling pathway	upregulated	27	8.4e-13	upregulated	35	1.5e-18	downregulated	20	4.6e-10	downregulated	17	2.5e-08
cellular potassium ion transport	downregulated	16	3.2e-11	downregulated	27	2.8e-18	downregulated	17	8.4e-12	downregulated	12	4.3e-08
potassium ion transmembrane transport	downregulated	16	3.2e-11	downregulated	27	2.8e-18	downregulated	17	8.4e-12	downregulated	12	4.3e-08
protein localization to membrane	upregulated	38	3.2e-17	upregulated	33	2.8e-13	upregulated	15	1.6e-10	downregulated	20	7.6e-08
regulation of blood circulation	upregulated	30	1.4e-17	upregulated	31	9.3e-20	downregulated	16	3.1e-08	downregulated	7	0.0036
blood circulation	upregulated	43	4.7e-21	upregulated	38	8.2e-18	downregulated	16	3.3e-06	downregulated	10	0.0014
neuron projection guidance	downregulated	22	2.6e-12	upregulated	33	4.2e-21	upregulated	9	2.1e-07	upregulated	9	2.8e-07
reproductive structure development	upregulated	48	4.4e-24	upregulated	39	1.7e-16	downregulated	9	0.0002	downregulated	6	0.0068
regulation of supramolecular fiber organization	upregulated	35	3.5e-16	upregulated	38	1.5e-17	downregulated	19	2.3e-08	downregulated	14	1.4e-05
reproductive system development	upregulated	49	6.3e-24	upregulated	39	2.2e-16	downregulated	10	0.0002	downregulated	6	0.0069
axon guidance	downregulated	21	1.6e-11	upregulated	33	3e-21	upregulated	9	2e-07	upregulated	9	2.6e-07
negative regulation of growth	upregulated	37	4.4e-21	upregulated	33	9.6e-17	downregulated	10	4.5e-06	downregulated	8	0.0016
morphogenesis of an epithelium	upregulated	46	1.2e-18	upregulated	49	4.9e-21	downregulated	13	0.001	upregulated	7	0.0006
extracellular structure organization	upregulated	33	2.5e-21	downregulated	24	9.6e-14	downregulated	15	2.1e-06	downregulated	13	1.1e-05
cell-cell adhesion via plasma-membrane adhesion molecules	downregulated	29	7.9e-22	upregulated	26	5.3e-17	downregulated	11	6.6e-05	upregulated	4	0.002
cell surface receptor signaling pathway involved in cell-cell signaling	downregulated	33	3.3e-16	upregulated	29	2.2e-11	downregulated	24	4.9e-11	downregulated	19	3.2e-08
forebrain development	downregulated	32	5.2e-14	upregulated	41	1.1e-19	downregulated	18	5.1e-07	downregulated	15	1.1e-05
cell leading edge	upregulated	31	7.3e-12	upregulated	36	2e-15	downregulated	23	3.3e-10	downregulated	20	8.1e-09
tubulin binding	upregulated	33	1.7e-15	upregulated	41	9.2e-21	downregulated	15	1e-05	downregulated	11	0.0004
organic hydroxy compound metabolic process	upregulated	45	6.4e-23	downregulated	27	2.2e-09	downregulated	19	6.5e-07	downregulated	16	1.1e-06
learning or memory	upregulated	30	7.6e-15	upregulated	36	5.8e-19	downregulated	15	1.3e-07	upregulated	6	0.0003
angiogenesis	upregulated	41	1.3e-23	upregulated	34	4.2e-17	downregulated	7	0.0471	upregulated	2	0.0498
regulation of apoptotic signaling pathway	upregulated	45	5.3e-22	upregulated	37	2.1e-15	downregulated	11	0.0003	downregulated	9	0.0043
pattern specification process	downregulated	42	3.8e-20	downregulated	41	3e-18	downregulated	14	0.0004	downregulated	9	0.037
regulation of hemopoiesis	upregulated	45	4.4e-23	upregulated	33	4.4e-12	downregulated	11	0.0006	upregulated	7	2.1e-05
response to radiation	upregulated	43	1.1e-20	downregulated	38	2e-16	upregulated	6	0.0013	upregulated	7	0.0011
regulation of neuron death	upregulated	34	6.1e-15	upregulated	38	4.6e-18	downregulated	15	1.8e-06	downregulated	11	0.0001
cytoplasmic region	upregulated	35	6e-13	upregulated	34	4.1e-11	downregulated	27	2.6e-11	upregulated	13	1.6e-08
developmental growth	downregulated	35	7.9e-16	upregulated	45	1.6e-19	downregulated	13	0.0005	upregulated	6	0.0003
embryonic organ development	downregulated	43	8.5e-20	upregulated	40	4.7e-16	downregulated	8	0.0015	downregulated	6	0.0003
regulation of axonogenesis	downregulated	24	3.3e-14	upregulated	33	3.6e-21	downregulated	9	0.0002	downregulated	8	0.0008
gliogenesis	upregulated	31	4.2e-19	upregulated	32	3.6e-20	downregulated	5	0.0381	downregulated	5	0.0332
ribonucleoprotein complex biogenesis	downregulated	17	0.0001	downregulated	42	2e-19	upregulated	17	4.4e-13	upregulated	10	2.4e-06
generation of precursor metabolites and energy	upregulated	37	1.6e-19	upregulated	23	2.6e-08	downregulated	21	6.1e-09	downregulated	17	8.8e-07
establishment of organelle localization	upregulated	34	6.6e-16	upregulated	31	1.7e-12	downregulated	21	9.4e-09	downregulated	16	3.6e-06
regulation of lipid metabolic process	upregulated	36	2.1e-17	upregulated	34	4.3e-15	downregulated	18	7.6e-07	upregulated	7	0.0006
cell adhesion molecule binding	upregulated	20	6.4e-11	upregulated	27	2.8e-14	upregulated	11	7e-07	upregulated	15	1.4e-10
RNA polymerase II proximal promoter sequence-specific DNA binding	upregulated	42	7.6e-15	upregulated	46	1.1e-17	upregulated	7	0.0011	upregulated	11	2.3e-06
glycosaminoglycan binding	upregulated	26	5.8e-17	upregulated	25	8.3e-16	downregulated	10	7.5e-05	downregulated	9	0.0001
skeletal system development	downregulated	42	7.2e-19	upregulated	39	6.8e-16	downregulated	11	0.0066	upregulated	6	0.0002
growth cone	downregulated	22	4.2e-13	upregulated	31	2.6e-19	downregulated	9	2.8e-05	upregulated	5	0.0003
mitochondrion organization	upregulated	38	5.3e-17	upregulated	28	2.4e-09	downregulated	20	1e-07	downregulated	19	7.2e-08
site of polarized growth	downregulated	22	5.7e-13	upregulated	31	4.1e-19	downregulated	9	3.3e-05	upregulated	5	0.0003
urogenital system development	downregulated	32	4.4e-17	upregulated	35	1.4e-18	downregulated	7	0.0039	downregulated	6	0.0154
telencephalon development	upregulated	24	6.8e-11	upregulated	32	6.7e-19	downregulated	13	6.7e-06	downregulated	12	1.5e-05
muscle organ development	downregulated	29	3.3e-15	downregulated	29	3.9e-16	downregulated	10	8.6e-05	upregulated	5	6.9e-05
kidney development	downregulated	30	6.5e-18	downregulated	32	1.4e-17	downregulated	5	0.0034	downregulated	4	0.0319
steroid metabolic process	upregulated	37	2e-25	upregulated	22	7.4e-10	downregulated	8	0.0061	downregulated	5	0.016
alcohol metabolic process	upregulated	36	2.2e-21	upregulated	23	1.3e-09	downregulated	12	0.0002	downregulated	11	4.5e-05
positive regulation of cell cycle	upregulated	42	3.1e-22	upregulated	31	6.4e-12	upregulated	6	0.0028	upregulated	6	0.004
response to toxic substance	upregulated	34	7.3e-15	upregulated	34	3.2e-16	downregulated	17	1.6e-05	downregulated	13	0.0014
guanyl-nucleotide exchange factor activity	downregulated	25	1.3e-15	downregulated	25	2.6e-14	upregulated	8	7.1e-06	upregulated	5	0.0005
endosome membrane	upregulated	22	1.5e-11	upregulated	19	6.4e-09	downregulated	27	3e-11	downregulated	21	4.9e-08
negative regulation of cellular component movement	upregulated	34	8.2e-17	upregulated	32	4.9e-15	upregulated	6	0.0004	downregulated	10	0.0014
regulation of neurotransmitter levels	upregulated	29	2.1e-13	upregulated	34	2.4e-16	downregulated	15	2.2e-06	downregulated	9	0.0024
nucleoside binding	upregulated	29	8.6e-11	upregulated	38	1.5e-16	downregulated	14	0.0002	upregulated	11	9.2e-08
negative regulation of locomotion	upregulated	34	4.4e-16	upregulated	33	3.8e-15	downregulated	11	0.0006	downregulated	11	0.0005
response to light stimulus	downregulated	31	5.7e-17	downregulated	34	4.9e-18	upregulated	3	0.0698	upregulated	3	0.0739
transcription factor activity, RNA polymerase II proximal promoter sequence-specific DNA binding	upregulated	37	3.4e-13	upregulated	44	3.2e-18	upregulated	6	0.0069	upregulated	8	0.0004
actin binding	downregulated	32	2.2e-13	downregulated	32	4.8e-12	downregulated	18	1.6e-06	upregulated	10	2.2e-06
Ras guanyl-nucleotide exchange factor activity	downregulated	19	2.1e-13	downregulated	20	1.1e-13	upregulated	8	1.1e-06	upregulated	5	0.0002
cytoplasmic side of membrane	upregulated	25	2.5e-15	upregulated	22	3.9e-12	downregulated	12	7.2e-07	downregulated	7	0.0006
negative regulation of cell growth	upregulated	28	3e-17	upregulated	24	4.9e-13	downregulated	8	0.0001	downregulated	6	0.005
dendritic spine	upregulated	21	5.3e-11	downregulated	25	1.6e-14	downregulated	14	7.5e-09	downregulated	7	0.0017
negative regulation of immune system process	upregulated	39	1.1e-17	upregulated	33	9.1e-11	downregulated	17	5.6e-06	downregulated	10	0.0023
regulation of protein secretion	upregulated	41	7.8e-18	upregulated	35	4.5e-12	downregulated	15	4.2e-05	downregulated	10	0.0097
regulation of lymphocyte activation	upregulated	46	3.4e-18	upregulated	38	2.5e-13	downregulated	12	0.0108	downregulated	11	0.0018
glial cell differentiation	upregulated	25	5.8e-16	upregulated	27	4.6e-18	downregulated	3	0.1785	downregulated	4	0.0617
homophilic cell adhesion via plasma membrane adhesion molecules	downregulated	19	9.5e-15	upregulated	18	1.4e-12	downregulated	11	2.3e-06	upregulated	3	0.001
memory	upregulated	18	5e-13	upregulated	24	4.2e-16	downregulated	7	0.0002	upregulated	4	0.0007
vesicle localization	upregulated	25	9.2e-16	upregulated	21	2.9e-11	downregulated	13	2.5e-06	downregulated	9	0.0005
extrinsic component of membrane	upregulated	26	2.8e-11	upregulated	35	4e-18	downregulated	11	0.0002	downregulated	7	0.0028
regulation of hormone secretion	upregulated	34	4.8e-18	upregulated	28	4.8e-12	downregulated	11	0.0001	downregulated	6	0.0238
carbohydrate metabolic process	upregulated	37	2.1e-16	downregulated	32	4.6e-12	downregulated	16	0.0002	downregulated	14	0.0004
heart morphogenesis	downregulated	28	6.5e-16	downregulated	28	7.4e-14	downregulated	9	0.0005	downregulated	4	0.0031
positive regulation of protein serine/threonine kinase activity	upregulated	33	2.5e-15	downregulated	29	1.9e-12	downregulated	14	3.7e-05	downregulated	12	0.0005
calmodulin binding	downregulated	25	5.5e-16	downregulated	25	5.4e-15	downregulated	8	0.0024	downregulated	6	0.0156
neural tube development	upregulated	24	1.3e-13	upregulated	22	4.1e-12	upregulated	7	1.2e-06	upregulated	5	0.0002
regulation of cell size	downregulated	23	4.2e-13	upregulated	24	1.8e-12	downregulated	11	8.3e-06	downregulated	10	2.3e-05
cell projection membrane	downregulated	27	1e-13	downregulated	23	3.3e-09	downregulated	16	2.4e-06	upregulated	10	2.8e-07
synapse organization	downregulated	17	1.5e-08	upregulated	23	1.7e-12	downregulated	17	1.3e-10	upregulated	6	7.3e-05
channel regulator activity	upregulated	16	3.8e-09	upregulated	20	4.7e-13	downregulated	12	4.3e-08	downregulated	8	3.2e-06
regulation of tube diameter	upregulated	24	4.5e-19	upregulated	19	8.7e-12	downregulated	6	0.0021	downregulated	4	0.0307
regulation of blood vessel diameter	upregulated	24	4.5e-19	upregulated	19	8.7e-12	downregulated	6	0.0021	downregulated	4	0.0307
inflammatory response	upregulated	38	2.6e-19	upregulated	29	5.1e-12	upregulated	2	0.0147	downregulated	8	0.0146
regulation of cell cycle phase transition	upregulated	30	1.7e-14	upregulated	21	1.1e-07	upregulated	12	1.7e-08	upregulated	9	1.6e-05
leukocyte differentiation	upregulated	35	1.2e-15	upregulated	30	1.3e-12	downregulated	12	0.0003	upregulated	5	0.0012
mitotic cell cycle phase transition	upregulated	24	3.1e-18	upregulated	16	1.4e-09	upregulated	6	0.0003	upregulated	6	0.0005
phosphoprotein phosphatase activity	upregulated	19	1.7e-10	upregulated	23	3.1e-13	downregulated	12	2.3e-06	upregulated	6	6.1e-06
GTPase regulator activity	downregulated	21	2.4e-10	upregulated	31	7.9e-17	upregulated	6	0.0003	downregulated	11	0.0001
GTPase activator activity	downregulated	21	6.9e-11	upregulated	30	9.5e-17	upregulated	6	0.0002	downregulated	9	0.0011
morphogenesis of a branching structure	upregulated	25	1.5e-13	upregulated	28	2.8e-16	downregulated	2	0.0039	downregulated	3	0.0072
kinase regulator activity	upregulated	30	5.2e-19	upregulated	20	4.5e-10	downregulated	9	0.0009	upregulated	4	0.0082
cell cycle phase transition	upregulated	24	1.8e-17	upregulated	16	4e-09	upregulated	6	0.0004	upregulated	7	7.1e-05
transcription coactivator activity	downregulated	28	3.1e-15	upregulated	23	7.5e-10	upregulated	7	0.0002	upregulated	9	4.7e-06
perikaryon	upregulated	20	1.1e-12	upregulated	21	6.8e-14	downregulated	8	4.6e-05	upregulated	4	0.0008
respiratory tube development	upregulated	27	6e-15	upregulated	26	1.6e-13	upregulated	3	0.0023	upregulated	4	0.0013
ossification	upregulated	26	2.1e-14	upregulated	23	1.6e-12	downregulated	6	0.0004	downregulated	5	0.0003
protein localization to cell periphery	upregulated	25	1.1e-13	upregulated	22	3.5e-11	downregulated	10	6.2e-05	downregulated	10	2.5e-05
regulation of cation channel activity	downregulated	18	1.9e-11	upregulated	26	4.6e-17	downregulated	7	0.0005	downregulated	4	0.0149
regulation of sequestering of calcium ion	downregulated	22	7.9e-18	downregulated	19	5.9e-13	downregulated	4	0.0242	upregulated	2	0.0641
regulation of blood vessel size	upregulated	24	2.5e-18	upregulated	19	2.9e-11	downregulated	6	0.0029	downregulated	4	0.0373
regulation of tube size	upregulated	24	2.9e-18	upregulated	19	3.2e-11	downregulated	6	0.003	downregulated	4	0.0382
cell cortex	upregulated	26	2.4e-11	upregulated	24	4.9e-09	downregulated	17	9.4e-08	upregulated	9	1.1e-06
regulation of protein catabolic process	upregulated	31	1.7e-12	upregulated	31	1e-11	downregulated	17	2.6e-06	upregulated	7	0.0003
regulation of synapse organization	downregulated	20	2.4e-11	upregulated	27	1e-16	upregulated	4	0.0016	upregulated	4	0.0032
translation	upregulated	12	0.018	downregulated	33	1.4e-15	upregulated	13	2.6e-09	upregulated	11	2.6e-07
negative regulation of establishment of protein localization	upregulated	26	5.3e-16	upregulated	22	3.1e-11	downregulated	8	0.0004	downregulated	7	0.0025
anion transmembrane transport	downregulated	23	8e-10	downregulated	26	1e-10	downregulated	18	6.1e-08	downregulated	15	3.4e-06
peptide biosynthetic process	upregulated	13	0.0112	downregulated	34	9.3e-16	upregulated	13	5.2e-09	upregulated	11	4.6e-07
mesenchymal cell differentiation	upregulated	21	1.9e-13	downregulated	21	1.6e-14	upregulated	3	0.0012	upregulated	3	0.0086
guanyl nucleotide binding	upregulated	28	4.5e-10	upregulated	35	3.3e-14	downregulated	14	0.0003	upregulated	9	8.2e-06
nuclear envelope	downregulated	29	2.3e-11	downregulated	32	3.3e-12	upregulated	8	0.0001	upregulated	9	4.3e-06
cell fate commitment	upregulated	29	5.6e-15	upregulated	24	6.3e-13	upregulated	4	0.0062	upregulated	4	0.0017
regulation of extrinsic apoptotic signaling pathway	upregulated	22	3.4e-13	upregulated	22	1.4e-13	downregulated	6	5.4e-05	downregulated	3	0.0217
regulation of mitotic cell cycle phase transition	upregulated	29	3.7e-15	upregulated	20	8.5e-08	upregulated	10	6.4e-07	upregulated	7	0.0003
lung development	upregulated	26	3.4e-14	upregulated	25	8.1e-13	upregulated	3	0.0021	upregulated	4	0.0012
response to oxidative stress	upregulated	32	4.1e-14	downregulated	31	3.4e-13	downregulated	13	0.0004	downregulated	8	0.0135
wound healing	upregulated	29	3.5e-16	downregulated	23	1.6e-10	upregulated	6	0.002	upregulated	6	0.0007
regulation of heart contraction	upregulated	19	3.3e-10	upregulated	20	2e-12	downregulated	14	9.7e-08	downregulated	7	0.0015
negative regulation of apoptotic signaling pathway	upregulated	27	8.7e-15	upregulated	25	8.2e-13	downregulated	6	0.0001	downregulated	4	0.1116
regulation of synapse structure or activity	downregulated	20	5.7e-11	upregulated	27	3.4e-16	upregulated	4	0.0018	upregulated	4	0.0038
regeneration	upregulated	19	1.2e-17	upregulated	12	1.5e-10	downregulated	5	0.0209	upregulated	3	0.0047
regulation of animal organ morphogenesis	upregulated	21	4.2e-12	upregulated	25	8.1e-16	downregulated	6	0.036	downregulated	8	0.0017
regulation of actin filament organization	upregulated	26	2.2e-12	upregulated	26	7.4e-12	downregulated	12	5.8e-05	upregulated	6	0.0003
response to hypoxia	upregulated	19	1.4e-09	upregulated	21	2.2e-11	downregulated	15	1.9e-06	downregulated	13	5.4e-06
sarcolemma	downregulated	22	8.5e-15	downregulated	18	1.4e-09	downregulated	8	0.0001	downregulated	5	0.0002
voltage-gated potassium channel complex	downregulated	8	3e-06	upregulated	14	7.2e-11	downregulated	11	1.5e-09	downregulated	8	1.3e-06
establishment of vesicle localization	upregulated	21	2.4e-13	upregulated	18	3.3e-09	downregulated	13	1.8e-06	downregulated	9	0.0004
negative regulation of cell adhesion	upregulated	26	1e-15	upregulated	24	6.9e-10	upregulated	4	0.0006	upregulated	3	0.0017
apical part of cell	downregulated	27	2.3e-10	downregulated	27	1e-08	downregulated	18	2.8e-07	downregulated	16	1.5e-06
cilium organization	downregulated	26	2.4e-12	downregulated	28	1.6e-12	downregulated	14	0.0001	upregulated	5	0.003
negative regulation of neuron death	upregulated	21	9.6e-10	upregulated	28	6.7e-15	downregulated	9	0.0004	downregulated	8	0.0006
regionalization	downregulated	33	3.2e-16	downregulated	28	5.5e-12	downregulated	9	0.0088	downregulated	5	0.1037
phospholipid binding	downregulated	30	2.6e-12	upregulated	30	5.6e-10	downregulated	15	0.0001	downregulated	16	9.8e-06
negative regulation of cell motility	upregulated	28	2.7e-13	upregulated	26	1.3e-11	upregulated	5	0.0018	downregulated	10	0.0006
cell-cell junction organization	upregulated	18	1.5e-11	upregulated	17	3.4e-10	upregulated	5	0.0001	upregulated	6	7.6e-06
sterol metabolic process	upregulated	25	1.8e-20	upregulated	14	7.6e-08	downregulated	4	0.0458	upregulated	1	0.0666
apoptotic signaling pathway	upregulated	33	1.6e-17	upregulated	23	1.7e-09	downregulated	10	0.0014	downregulated	4	0.1151
pallium development	upregulated	15	2.2e-07	upregulated	21	4.1e-13	downregulated	11	2e-06	downregulated	9	2.8e-05
lymphocyte activation	upregulated	33	4e-13	upregulated	32	4e-11	downregulated	14	8.1e-05	downregulated	10	0.0045
regulation of muscle contraction	upregulated	19	3.7e-12	upregulated	19	3.7e-12	downregulated	9	7.5e-05	downregulated	5	0.0063
DNA repair	downregulated	27	2e-10	downregulated	32	3e-12	upregulated	7	0.0003	upregulated	8	4.6e-05
transcriptional activator activity, RNA polymerase II transcription regulatory region sequence-specific DNA binding	upregulated	36	4e-13	upregulated	37	2.9e-13	downregulated	10	0.0061	upregulated	4	0.0221
positive regulation of cation transmembrane transport	downregulated	20	9e-14	downregulated	20	5.3e-12	downregulated	6	0.0037	downregulated	4	0.0096
energy derivation by oxidation of organic compounds	upregulated	25	1.4e-14	downregulated	14	4.6e-06	downregulated	11	2e-05	downregulated	11	1.4e-05
regulation of intracellular transport	upregulated	29	2.5e-11	upregulated	29	3.3e-10	downregulated	15	2.4e-05	downregulated	13	0.0001
neurotransmitter transport	upregulated	16	9e-08	upregulated	25	2.4e-15	downregulated	9	0.0002	downregulated	7	0.0013
developmental maturation	upregulated	24	1.7e-11	upregulated	25	7.1e-12	upregulated	5	4e-05	downregulated	7	0.0086
trans-Golgi network	upregulated	16	1.3e-06	upregulated	24	2.9e-12	upregulated	6	1e-05	downregulated	13	1.3e-06
fatty acid metabolic process	upregulated	28	1.2e-12	downregulated	20	7.3e-09	downregulated	11	5.4e-05	downregulated	10	0.0001
growth factor binding	upregulated	19	1.7e-13	downregulated	21	5.7e-14	upregulated	1	0.1215	downregulated	3	0.0702
muscle cell differentiation	downregulated	23	3.3e-11	upregulated	28	2.5e-13	downregulated	9	0.0012	upregulated	4	0.0097
response to metal ion	upregulated	25	1.9e-13	downregulated	20	5.8e-08	downregulated	13	6.6e-05	upregulated	7	0.0002
learning	upregulated	19	3.1e-10	upregulated	22	1.5e-12	downregulated	8	0.0002	upregulated	4	0.0018
ubiquitin-like protein ligase binding	upregulated	27	8.6e-11	upregulated	31	4.2e-13	downregulated	11	0.0011	upregulated	5	0.0036
neuron migration	upregulated	12	2.3e-07	upregulated	20	5.3e-14	downregulated	9	8.9e-06	downregulated	6	0.0014
positive regulation of cellular protein localization	downregulated	25	1.5e-11	downregulated	24	1.2e-09	downregulated	12	0.0002	downregulated	12	5.4e-05
positive regulation of supramolecular fiber organization	upregulated	20	2.5e-10	upregulated	20	1.5e-10	downregulated	11	6.6e-06	downregulated	8	0.0007
ubiquitin ligase complex	upregulated	24	2e-10	upregulated	22	2.2e-08	downregulated	15	1.2e-06	downregulated	12	4.3e-05
ribosome biogenesis	downregulated	8	0.0447	downregulated	29	2e-14	upregulated	11	6.8e-09	upregulated	7	5.5e-05
development of primary sexual characteristics	upregulated	25	1.2e-14	upregulated	21	7.3e-11	downregulated	3	0.0414	upregulated	2	0.0102
apical plasma membrane	upregulated	23	3.3e-09	downregulated	21	3.3e-07	downregulated	17	9.8e-08	downregulated	14	3.7e-06
muscle contraction	upregulated	18	3.8e-09	upregulated	24	1.1e-15	downregulated	8	0.0049	downregulated	4	0.0185
contractile fiber	downregulated	23	4.4e-13	downregulated	23	1.1e-11	downregulated	7	0.0123	upregulated	4	0.0073
extracellular matrix binding	upregulated	12	2.5e-11	upregulated	12	6.7e-13	downregulated	4	0.0033	downregulated	3	0.0086
regulation of reactive oxygen species metabolic process	upregulated	26	7.7e-16	downregulated	13	3.4e-06	downregulated	9	0.0001	downregulated	7	0.0017
positive regulation of secretion	upregulated	35	3.5e-12	upregulated	38	1.2e-12	upregulated	3	0.0065	downregulated	8	0.0291
carboxylic acid transport	upregulated	21	7.1e-09	downregulated	22	7.8e-11	downregulated	11	4.1e-06	downregulated	9	0.0004
organic acid transport	upregulated	21	7.1e-09	downregulated	22	7.8e-11	downregulated	11	4.1e-06	downregulated	9	0.0004
gonad development	upregulated	25	7.2e-15	upregulated	20	3.4e-10	downregulated	3	0.0385	upregulated	2	0.01
negative regulation of secretion	upregulated	23	7.2e-12	upregulated	24	1.9e-11	downregulated	9	0.0001	downregulated	5	0.0727
negative regulation of cellular protein localization	upregulated	14	2.1e-08	upregulated	14	5.5e-08	downregulated	11	8.7e-08	downregulated	8	1.2e-05
cofactor binding	upregulated	31	8.1e-09	downregulated	37	7.9e-12	downregulated	15	0.0002	downregulated	16	0.0001
connective tissue development	upregulated	24	6.4e-13	downregulated	20	1.1e-10	downregulated	7	0.0021	upregulated	2	0.0108
regulation of striated muscle tissue development	upregulated	22	3.6e-16	upregulated	19	4.3e-10	downregulated	2	0.2447	downregulated	3	0.0457
negative regulation of protein serine/threonine kinase activity	upregulated	22	3.5e-16	upregulated	16	4.7e-11	upregulated	1	0.3541	downregulated	1	0.3653
dendrite development	downregulated	12	6.8e-07	upregulated	19	2.9e-12	downregulated	9	1.5e-06	downregulated	6	0.0008
protein localization to plasma membrane	upregulated	20	7.4e-11	upregulated	19	4.5e-10	downregulated	8	0.0005	downregulated	8	0.0002
regulation of myeloid cell differentiation	upregulated	23	6.2e-13	upregulated	17	1e-06	downregulated	6	0.0019	upregulated	5	3.8e-06
peptide binding	upregulated	28	1e-11	upregulated	27	2e-10	downregulated	10	0.0024	downregulated	10	0.001
protein kinase regulator activity	upregulated	24	4.6e-15	upregulated	16	6.3e-08	upregulated	4	0.0038	upregulated	4	0.0049
adult behavior	downregulated	16	2.1e-08	upregulated	24	1.7e-13	downregulated	7	0.0012	upregulated	4	0.0017
protein C-terminus binding	upregulated	23	5.3e-11	downregulated	23	1.7e-10	downregulated	9	0.0002	downregulated	6	0.0045
positive regulation of cytokine production	upregulated	28	4.8e-12	downregulated	27	3.7e-10	downregulated	8	0.0008	upregulated	5	0.0067
positive regulation of dendrite development	downregulated	13	1e-08	upregulated	16	9.4e-11	upregulated	4	0.0001	upregulated	4	8.5e-05
epithelial cell development	upregulated	23	1.7e-11	upregulated	25	2.4e-13	upregulated	2	0.0754	upregulated	3	0.0348
PDZ domain binding	upregulated	16	2.4e-10	upregulated	19	2.4e-12	downregulated	3	0.0074	upregulated	3	0.0031
ribonucleoprotein complex assembly	downregulated	11	0.0003	downregulated	24	1.2e-12	upregulated	9	1.2e-07	upregulated	5	0.0005
sex differentiation	upregulated	28	3.4e-14	upregulated	24	5.9e-10	downregulated	3	0.0684	upregulated	2	0.0126
glial cell development	upregulated	17	9.6e-13	upregulated	17	8.8e-13	downregulated	1	0.5772	upregulated	2	0.0393
response to peptide hormone	upregulated	24	1.3e-10	upregulated	28	1.1e-13	downregulated	4	0.1102	upregulated	5	0.0146
organic acid transmembrane transport	downregulated	14	1.7e-07	downregulated	18	1.2e-10	downregulated	9	6.3e-06	downregulated	8	0.0002
carboxylic acid transmembrane transport	downregulated	14	1.7e-07	downregulated	18	1.2e-10	downregulated	9	6.3e-06	downregulated	8	0.0002
extrinsic component of plasma membrane	upregulated	17	1.5e-08	upregulated	22	1.7e-12	downregulated	6	0.0002	downregulated	3	0.0045
sodium ion transmembrane transport	downregulated	14	3.4e-08	downregulated	17	4.2e-10	downregulated	12	1.5e-07	downregulated	5	0.0124
protein kinase complex	upregulated	20	1.7e-14	upregulated	14	3.6e-08	upregulated	2	0.0079	upregulated	3	0.0067
regulation of dendrite morphogenesis	downregulated	15	1.5e-10	upregulated	15	2.7e-09	downregulated	7	5.1e-05	downregulated	5	0.0017
regulation of synapse assembly	downregulated	13	1.9e-09	upregulated	16	2.8e-12	downregulated	5	0.0005	downregulated	2	0.0169
regulation of smooth muscle cell proliferation	upregulated	21	4.7e-13	upregulated	20	4.1e-11	upregulated	1	0.1984	upregulated	3	0.0114
serine/threonine protein kinase complex	upregulated	18	6.6e-14	upregulated	13	2.9e-08	upregulated	2	0.0065	upregulated	3	0.004
action potential	downregulated	11	9.8e-08	downregulated	14	3.6e-10	downregulated	9	7.6e-07	downregulated	3	0.0029
negative regulation of secretion by cell	upregulated	22	7.5e-12	upregulated	20	1.6e-09	downregulated	8	6.3e-05	downregulated	4	0.1345
positive regulation of establishment of protein localization	upregulated	33	1.9e-12	downregulated	30	3.5e-10	upregulated	5	0.007	downregulated	9	0.0222
glycoprotein biosynthetic process	downregulated	18	3e-10	upregulated	19	4e-08	downregulated	11	0.0003	downregulated	12	2.7e-05
establishment of protein localization to organelle	upregulated	21	6.9e-08	downregulated	17	1.6e-05	upregulated	15	5.9e-11	downregulated	12	0.0016
mitochondrial inner membrane	upregulated	36	5.6e-15	downregulated	20	5e-05	downregulated	12	0.0019	downregulated	13	0.0002
regulation of neurological system process	upregulated	16	1.2e-08	upregulated	23	1.2e-14	downregulated	5	0.0044	downregulated	2	0.2256
response to temperature stimulus	upregulated	20	2.4e-11	upregulated	20	4e-11	downregulated	7	0.0019	upregulated	2	0.0857
embryonic organ morphogenesis	downregulated	25	4.9e-11	downregulated	26	1.5e-10	upregulated	5	0.0021	upregulated	4	0.0098
regulation of protein localization to membrane	upregulated	19	1.4e-10	upregulated	14	2.1e-06	downregulated	11	2.7e-06	downregulated	8	0.0002
regulation of potassium ion transmembrane transport	upregulated	8	1.7e-05	upregulated	14	3e-10	downregulated	7	2.4e-06	downregulated	6	1.6e-05
regulation of blood pressure	upregulated	20	3.1e-10	upregulated	20	1.6e-09	downregulated	9	4.3e-05	downregulated	5	0.0089
establishment or maintenance of cell polarity	downregulated	18	1.3e-09	downregulated	15	3.3e-08	downregulated	9	0.0003	downregulated	10	2.3e-05
regulation of exocytosis	upregulated	13	1.7e-05	upregulated	24	3.7e-14	upregulated	4	0.0003	downregulated	7	0.0013
regulation of binding	upregulated	34	9.4e-14	upregulated	27	8.3e-09	downregulated	9	0.0283	upregulated	3	0.012
ubiquitin-protein transferase activity	upregulated	26	9.6e-09	upregulated	22	1.3e-05	downregulated	18	1.7e-06	downregulated	17	1.6e-06
lymphocyte differentiation	upregulated	24	9e-11	downregulated	19	2.3e-08	downregulated	11	6.4e-05	downregulated	8	0.0025
enzyme inhibitor activity	upregulated	35	1.4e-14	upregulated	24	2.5e-07	upregulated	5	0.0104	upregulated	5	0.0107
G-protein coupled receptor binding	upregulated	22	2.5e-09	upregulated	28	5e-12	upregulated	5	0.0003	downregulated	5	0.1272
transcriptional activator activity, RNA polymerase II proximal promoter sequence-specific DNA binding	upregulated	27	8.3e-11	upregulated	28	4.7e-11	downregulated	7	0.0043	downregulated	7	0.0321
carbohydrate binding	upregulated	23	1.4e-10	upregulated	20	2.8e-08	downregulated	9	0.0022	downregulated	10	6.5e-05
regulation of translation	downregulated	20	3.1e-07	downregulated	25	2.3e-09	upregulated	8	3.8e-05	upregulated	8	2e-05
heat shock protein binding	upregulated	16	2.3e-09	upregulated	14	6.8e-08	downregulated	10	2e-06	downregulated	6	0.0018
regulation of ossification	upregulated	24	5.1e-12	downregulated	24	3.6e-12	downregulated	3	0.0803	upregulated	1	0.4091
morphogenesis of embryonic epithelium	upregulated	20	1.6e-10	upregulated	18	3.5e-09	downregulated	6	0.0011	downregulated	5	0.0011
steroid biosynthetic process	upregulated	21	5.3e-17	upregulated	10	3.5e-05	downregulated	4	0.0216	downregulated	4	0.0167
integrin binding	upregulated	14	1.1e-09	upregulated	14	1.6e-09	upregulated	3	0.0018	upregulated	4	0.0003
actin-based cell projection	downregulated	12	5.5e-05	upregulated	20	2.5e-09	downregulated	12	2.1e-06	downregulated	11	4.1e-06
anterior/posterior pattern specification	downregulated	23	1.9e-12	downregulated	19	6.7e-10	downregulated	6	0.0256	downregulated	5	0.0491
regulation of organ growth	upregulated	16	4.3e-11	upregulated	18	4.8e-12	downregulated	1	0.2025	downregulated	2	0.0392
vesicle organization	upregulated	20	4.6e-09	upregulated	17	1.4e-06	downregulated	14	1.3e-05	downregulated	13	2.1e-05
glycerolipid metabolic process	upregulated	19	2.2e-07	upregulated	29	4.9e-13	downregulated	12	0.0038	upregulated	6	0.0046
neural crest cell development	upregulated	13	5.1e-09	upregulated	14	7.1e-11	downregulated	5	0.0006	downregulated	3	0.0086
anchored component of membrane	upregulated	16	5e-10	upregulated	18	4.6e-09	upregulated	3	7e-05	upregulated	1	0.0133
structural constituent of cytoskeleton	upregulated	13	1.4e-10	upregulated	12	1.6e-09	upregulated	2	0.0156	upregulated	3	0.0006
cerebral cortex development	upregulated	12	6e-07	upregulated	16	4e-11	downregulated	7	0.0002	downregulated	6	0.0006
maintenance of cell number	upregulated	20	2.3e-12	upregulated	19	1.8e-11	upregulated	1	0.2761	upregulated	1	0.2518
inner ear development	upregulated	19	5.4e-10	upregulated	20	1.2e-09	downregulated	5	0.003	downregulated	6	0.0016
rhythmic process	upregulated	23	2e-11	downregulated	22	1.1e-09	downregulated	6	0.0028	upregulated	3	0.0546
T cell activation	upregulated	25	8.3e-12	upregulated	21	2.5e-09	downregulated	6	0.029	upregulated	2	0.0073
sensory perception of pain	downregulated	16	3e-12	downregulated	14	5.9e-09	downregulated	5	0.0011	upregulated	1	0.2303
filopodium	downregulated	9	6.1e-06	upregulated	10	3e-07	downregulated	9	1.6e-06	downregulated	8	1.8e-06
localization within membrane	downregulated	11	1.5e-06	upregulated	16	8.4e-10	downregulated	7	0.0002	downregulated	8	1.7e-05
nuclear transcription factor complex	upregulated	23	1.8e-12	upregulated	19	3.6e-09	upregulated	3	0.0362	upregulated	3	0.0235
midbody	upregulated	19	1.5e-11	upregulated	14	3.6e-07	downregulated	7	0.0025	downregulated	8	0.0005
calcium ion transmembrane import into cytosol	downregulated	12	2e-11	downregulated	10	9.4e-09	downregulated	2	0.034	upregulated	3	0.001
stem cell development	downregulated	12	7.1e-09	upregulated	14	1.4e-10	downregulated	5	0.0008	downregulated	3	0.0099
regulation of actomyosin structure organization	upregulated	15	1.2e-10	upregulated	13	1.1e-08	downregulated	5	0.0031	downregulated	5	0.0019
response to peptide	upregulated	25	6e-10	upregulated	28	4.5e-12	downregulated	6	0.1267	upregulated	5	0.0257
stem cell population maintenance	upregulated	19	1.2e-11	upregulated	19	1.1e-11	upregulated	1	0.2704	upregulated	1	0.2465
nuclear division	upregulated	27	9.8e-13	downregulated	20	1.5e-07	downregulated	5	0.1538	upregulated	6	0.0004
transcriptional repressor activity, RNA polymerase II transcription regulatory region sequence-specific DNA binding	downregulated	22	4.3e-10	upregulated	23	1.4e-09	downregulated	7	0.0057	upregulated	5	0.0026
mesenchymal cell development	upregulated	13	1.1e-08	upregulated	14	1.3e-10	downregulated	5	0.0008	downregulated	3	0.0099
embryonic epithelial tube formation	upregulated	19	8.7e-11	upregulated	17	2.4e-09	upregulated	3	0.0064	upregulated	3	0.008
placenta development	upregulated	20	5.5e-11	upregulated	16	4.7e-10	downregulated	4	0.0061	upregulated	2	0.0742
response to extracellular stimulus	upregulated	28	2.9e-10	upregulated	28	1.5e-09	downregulated	12	0.0023	upregulated	6	0.0126
phosphatase binding	upregulated	22	4.4e-11	upregulated	20	1.3e-09	downregulated	6	0.0096	upregulated	3	0.0213
stem cell differentiation	downregulated	17	1e-09	downregulated	19	4.1e-11	downregulated	5	0.0066	downregulated	3	0.0463
ensheathment of neurons	upregulated	15	3.6e-09	upregulated	19	6.2e-13	downregulated	2	0.1487	upregulated	2	0.0495
axon ensheathment	upregulated	15	3.6e-09	upregulated	19	6.2e-13	downregulated	2	0.1487	upregulated	2	0.0495
sulfur compound metabolic process	upregulated	22	6.5e-10	upregulated	24	2.1e-10	downregulated	8	0.0462	downregulated	10	0.0027
neuron recognition	upregulated	6	5e-05	upregulated	12	1.2e-11	downregulated	6	4.7e-06	downregulated	3	0.0069
response to mechanical stimulus	downregulated	17	2.5e-09	upregulated	13	2.8e-06	downregulated	11	3.6e-05	downregulated	10	7.4e-05
feeding behavior	upregulated	15	9.5e-12	upregulated	13	7.6e-09	downregulated	4	0.0018	downregulated	2	0.1987
energy reserve metabolic process	downregulated	8	3.1e-06	downregulated	7	5.6e-06	downregulated	8	4.1e-07	downregulated	7	4.3e-06
male sex differentiation	upregulated	20	5.7e-13	upregulated	15	9.8e-08	upregulated	1	0.0908	upregulated	2	0.0075
ruffle	upregulated	16	1.2e-08	upregulated	16	1.3e-08	upregulated	4	0.0011	upregulated	5	0.0003
branching morphogenesis of an epithelial tube	downregulated	16	8.4e-10	downregulated	19	1.1e-10	downregulated	1	0.0199	downregulated	2	0.0352
nuclear membrane	downregulated	17	3.1e-07	upregulated	18	9.8e-07	upregulated	6	8.1e-05	upregulated	8	2.7e-06
small ribosomal subunit	upregulated	4	0.0645	downregulated	16	1.5e-12	upregulated	5	5.1e-06	upregulated	4	0.0001
positive regulation of blood circulation	upregulated	14	4e-12	upregulated	12	1.8e-08	downregulated	5	0.0011
collagen trimer	upregulated	14	2.5e-12	downregulated	8	9.2e-06	downregulated	3	0.0047	downregulated	3	0.0007
transmission of nerve impulse	downregulated	9	4.1e-07	downregulated	11	1.7e-08	downregulated	6	1.1e-05	downregulated	4	0.0011
limb morphogenesis	downregulated	15	1.3e-08	downregulated	20	3.9e-11	downregulated	3	0.0143	downregulated	3	0.012
regulation of neural precursor cell proliferation	upregulated	15	6.3e-11	upregulated	15	2.7e-09	downregulated	2	0.0352	upregulated	2	0.019
response to reactive oxygen species	downregulated	19	5.4e-12	downregulated	16	3.3e-08	downregulated	5	0.035	downregulated	5	0.0203
response to steroid hormone	upregulated	25	1.2e-13	upregulated	19	4.7e-09	upregulated	1	0.5774	downregulated	4	0.4001
neural tube formation	upregulated	17	4.7e-10	upregulated	15	1.5e-08	upregulated	3	0.004	upregulated	3	0.0051
spindle	upregulated	25	1.6e-11	downregulated	19	5.8e-07	downregulated	10	0.0026	downregulated	9	0.0068
transcriptional repressor activity, RNA polymerase II proximal promoter sequence-specific DNA binding	downregulated	17	1.2e-08	upregulated	18	7.4e-09	upregulated	4	0.0037	upregulated	5	0.0005
response to nutrient levels	upregulated	27	2.5e-10	upregulated	26	5.3e-09	downregulated	11	0.015	upregulated	6	0.0095
regulation of cysteine-type endopeptidase activity	upregulated	26	2e-13	upregulated	20	3.7e-08	downregulated	4	0.1617	upregulated	2	0.1817
basement membrane	upregulated	15	1.3e-10	downregulated	13	2.8e-10	downregulated	2	0.0315	downregulated	1	0.1926
sarcoplasm	downregulated	12	1e-09	downregulated	12	1.3e-08	downregulated	4	0.0053	downregulated	3	0.0034
cartilage development	upregulated	18	3.3e-10	upregulated	18	9.4e-09	upregulated	2	0.0088	upregulated	2	0.0084
presynaptic membrane	downregulated	9	7.7e-06	upregulated	12	5.9e-08	upregulated	6	2.1e-07	upregulated	3	0.0025
transferase activity, transferring acyl groups other than amino-acyl groups	upregulated	16	6.3e-06	upregulated	18	3.4e-07	downregulated	13	1.3e-06	downregulated	10	9.4e-05
tube formation	upregulated	19	8.2e-10	upregulated	18	2.7e-09	upregulated	3	0.0101	upregulated	3	0.0128
regulation of chemotaxis	upregulated	16	8.6e-09	downregulated	21	2.7e-11	downregulated	7	0.0087	downregulated	4	0.1529
mitotic spindle organization	upregulated	14	4.8e-11	upregulated	10	1.2e-06	downregulated	5	0.0008	downregulated	4	0.0068
eye morphogenesis	downregulated	18	1.8e-10	downregulated	16	4.1e-08	downregulated	6	0.001	upregulated	2	0.0427
microtubule cytoskeleton organization involved in mitosis	upregulated	16	1.5e-11	upregulated	11	2.6e-06	downregulated	5	0.0028	downregulated	5	0.0032
regulation of cell cycle G1/S phase transition	upregulated	17	1.6e-10	downregulated	14	5.2e-08	upregulated	4	0.0021	downregulated	4	0.0206
muscle cell development	downregulated	12	4.2e-06	upregulated	19	7.5e-12	downregulated	7	0.0009	upregulated	2	0.0133
regulation of gliogenesis	upregulated	19	8.5e-12	upregulated	16	5.1e-09	downregulated	3	0.1061	downregulated	3	0.0993
transferase activity, transferring acyl groups	upregulated	17	1e-05	upregulated	19	6.6e-07	downregulated	14	1.1e-06	downregulated	11	6.3e-05
microtubule-based transport	upregulated	14	4.8e-08	upregulated	19	1.7e-11	downregulated	5	0.013	downregulated	4	0.0464
transcription corepressor activity	upregulated	19	1.6e-09	upregulated	19	9.2e-10	upregulated	4	0.0104	downregulated	6	0.0342
striated muscle cell development	downregulated	12	1.5e-06	upregulated	18	1.3e-11	downregulated	6	0.0023	upregulated	2	0.0121
multicellular organismal response to stress	upregulated	10	9.7e-08	upregulated	17	1.1e-12	upregulated	2	0.0271	downregulated	1	0.1824
myelination	upregulated	14	2.1e-08	upregulated	18	4e-12	downregulated	2	0.1415	upregulated	2	0.0468
negative regulation of extrinsic apoptotic signaling pathway	upregulated	12	8.5e-08	upregulated	13	9.7e-09	downregulated	4	1.6e-05	downregulated	2	0.0553
methylation	downregulated	19	1.3e-07	downregulated	19	1.2e-06	upregulated	7	0.0001	downregulated	12	4e-05
establishment of protein localization to endoplasmic reticulum	upregulated	6	2.6e-05	downregulated	2	0.1144	upregulated	11	4.1e-13	upregulated	4	0.0008
skin epidermis development	downregulated	13	1.6e-09	downregulated	16	2.8e-12	downregulated	1	0.5081	downregulated	1	0.4616
large ribosomal subunit	upregulated	7	0.0262	downregulated	20	8.2e-12	upregulated	7	5.3e-07	upregulated	3	0.0122
gland morphogenesis	upregulated	15	6.1e-10	downregulated	13	7.6e-09	downregulated	3	0.0145	downregulated	4	0.0219
regulation of G-protein coupled receptor protein signaling pathway	upregulated	14	6.1e-08	upregulated	18	5.3e-11	downregulated	6	0.0031	downregulated	3	0.1586
regulation of body fluid levels	upregulated	27	4.2e-11	upregulated	20	2.9e-06	upregulated	5	0.0164	upregulated	5	0.0008
transferase activity, transferring glycosyl groups	downregulated	20	8.8e-10	upregulated	17	9e-08	downregulated	8	0.0046	downregulated	7	0.0046
synaptic vesicle localization	upregulated	14	1.9e-09	upregulated	13	8.6e-09	upregulated	3	0.0021	downregulated	3	0.0515
cyclin-dependent protein serine/threonine kinase regulator activity	upregulated	11	2.7e-10	upregulated	9	1.2e-07	upregulated	1	0.0032	upregulated	1	0.0173
nerve development	downregulated	11	5.1e-08	upregulated	12	1.5e-08	downregulated	6	0.0003	downregulated	2	0.0096
regulation of embryonic development	upregulated	10	1.1e-06	upregulated	15	2.5e-08	upregulated	4	0.0008	upregulated	5	0.0001
extracellular matrix structural constituent	upregulated	11	2.7e-10	upregulated	6	1.4e-05	downregulated	4	0.0021	downregulated	5	0.0003
cyclin-dependent protein kinase holoenzyme complex	upregulated	13	6.3e-12	upregulated	8	6e-06	upregulated	1	0.0034	upregulated	1	0.0184
regulation of JNK cascade	downregulated	18	1.9e-09	downregulated	19	2.8e-09	upregulated	3	0.013	downregulated	5	0.0359
organic acid transmembrane transporter activity	downregulated	12	2e-06	downregulated	16	2.9e-09	downregulated	6	0.0009	downregulated	7	0.0005
magnesium ion binding	upregulated	19	1.6e-09	upregulated	19	6.5e-09	downregulated	7	0.0112	downregulated	5	0.0322
molecular adaptor activity	upregulated	10	0.0003	upregulated	15	2.5e-07	downregulated	13	2.9e-07	downregulated	8	0.0002
regulation of calcium ion transmembrane transport	downregulated	16	7.2e-10	upregulated	18	6.3e-10	downregulated	4	0.0417	downregulated	2	0.2199
positive regulation of cell growth	downregulated	20	3.5e-11	downregulated	16	6.6e-07	downregulated	7	0.003	upregulated	2	0.0612
collagen binding	upregulated	11	3.3e-08	upregulated	10	1.9e-07	downregulated	6	6e-05	downregulated	3	0.0119
skeletal muscle cell differentiation	upregulated	8	3.9e-08	upregulated	9	3e-09	downregulated	2	0.0159	upregulated	2	0.0025
basolateral plasma membrane	downregulated	15	2.3e-06	downregulated	19	4.9e-08	downregulated	11	3e-05	downregulated	8	0.0015
coenzyme binding	upregulated	19	3e-07	downregulated	21	5.4e-08	downregulated	10	0.0005	downregulated	10	0.0006
regulation of actin polymerization or depolymerization	downregulated	12	2.9e-05	downregulated	18	4.2e-09	downregulated	8	0.001	upregulated	6	4.2e-05
negative regulation of muscle tissue development	upregulated	12	4.7e-11	upregulated	10	5.8e-08	downregulated	2	0.0507	downregulated	2	0.0368
positive regulation of apoptotic signaling pathway	upregulated	20	1.2e-10	downregulated	14	4.8e-06	downregulated	6	0.0038	downregulated	5	0.0026
establishment of cell polarity	downregulated	11	2.8e-07	downregulated	11	4.5e-07	downregulated	6	0.0007	upregulated	5	7.2e-05
cell cycle G1/S phase transition	upregulated	15	1.2e-12	upregulated	10	4.6e-07	downregulated	4	0.0387	upregulated	1	0.3604
neuromuscular junction	upregulated	11	6.1e-08	upregulated	11	1.9e-08	downregulated	5	0.0007	downregulated	2	0.0099
regulation of vasoconstriction	upregulated	13	5.2e-11	upregulated	12	1.8e-09	downregulated	2	0.0919
positive regulation of sprouting angiogenesis	upregulated	10	3.1e-11	upregulated	6	1.7e-06	upregulated	2	0.0036	downregulated	2	0.0489
spliceosomal complex	upregulated	10	0.002	downregulated	23	6.2e-13	upregulated	5	0.0006	downregulated	6	0.0127
protein targeting to ER	upregulated	5	0.0001	downregulated	1	0.373	upregulated	11	2.7e-13	upregulated	4	0.0007
fibrillar collagen trimer	upregulated	4	1.4e-07	downregulated	3	4.1e-06	downregulated	2	0.0009	downregulated	2	1.8e-05
cell-substrate adhesion	upregulated	15	6.9e-09	upregulated	17	1.5e-09	upregulated	3	0.0037	downregulated	3	0.2605
embryonic appendage morphogenesis	downregulated	13	6.8e-08	downregulated	18	8.7e-11	downregulated	2	0.0436	downregulated	2	0.0436
adult locomotory behavior	downregulated	12	8.3e-08	upregulated	14	2e-08	upregulated	3	0.0027	upregulated	3	0.0027
negative regulation of supramolecular fiber organization	upregulated	15	3.6e-08	upregulated	17	2.7e-09	upregulated	2	0.008	upregulated	2	0.0173
multicellular organismal homeostasis	downregulated	22	4.2e-09	upregulated	23	3.3e-08	downregulated	8	0.0195	downregulated	9	0.005
regulation of glutamate receptor signaling pathway	downregulated	10	9e-10	downregulated	11	8.6e-10	downregulated	3	0.0181
ligand-gated calcium channel activity	downregulated	9	1.1e-10	downregulated	7	3.4e-07	downregulated	2	0.0073	upregulated	1	0.0624
cell maturation	upregulated	15	3.1e-07	upregulated	20	2e-11	downregulated	4	0.0626	downregulated	4	0.0427
exocytic vesicle membrane	upregulated	8	5.9e-05	upregulated	16	6.6e-13	downregulated	4	0.0216	upregulated	2	0.0225
negative regulation of hemopoiesis	upregulated	17	3.1e-10	upregulated	15	3.9e-07	downregulated	4	0.0363	upregulated	1	0.0044
phosphatase regulator activity	upregulated	12	7.1e-09	upregulated	10	1.7e-06	downregulated	4	0.0088	upregulated	4	0.0002
hair cycle process	downregulated	13	2.1e-09	downregulated	15	4.8e-11	downregulated	1	0.5128	downregulated	1	0.4661
carbohydrate biosynthetic process	downregulated	13	5e-09	downregulated	8	1.8e-05	downregulated	7	0.0004	downregulated	6	0.0008
potassium channel regulator activity	upregulated	7	9.6e-06	upregulated	8	1.1e-06	downregulated	5	6.3e-05	downregulated	4	4.3e-05
regulation of release of sequestered calcium ion into cytosol	downregulated	13	1.9e-11	downregulated	12	9.2e-09	downregulated	2	0.16
determination of bilateral symmetry	downregulated	12	6.2e-08	downregulated	15	2e-09	downregulated	5	0.0069	downregulated	3	0.0343
cellular response to drug	upregulated	24	1.9e-09	downregulated	25	1.1e-09	downregulated	7	0.0503	downregulated	3	0.282
regulation of neurotransmitter receptor activity	downregulated	10	9e-09	downregulated	12	3.4e-10	downregulated	3	0.0249	downregulated	1	0.406
regulation of gene expression, epigenetic	downregulated	16	1e-06	downregulated	12	0.0012	upregulated	6	0.0002	upregulated	9	1.7e-07
osteoblast differentiation	upregulated	11	1.1e-08	upregulated	11	1.3e-07	downregulated	3	0.006	upregulated	3	0.0054
mitotic nuclear division	upregulated	20	6.7e-13	upregulated	11	7.3e-05	upregulated	2	0.0729	upregulated	3	0.013
positive regulation of cation channel activity	downregulated	9	7.6e-07	downregulated	12	4.5e-09	downregulated	4	0.0018	downregulated	3	0.0077
ATP metabolic process	upregulated	17	4.2e-09	downregulated	11	0.0002	downregulated	9	0.0002	upregulated	5	0.0004
plasma membrane raft	downregulated	15	3.1e-10	downregulated	13	9.2e-08	downregulated	3	0.0807	downregulated	2	0.0214
regulation of Notch signaling pathway	upregulated	7	0.0003	downregulated	12	9.6e-09	downregulated	6	0.0005	downregulated	7	3.5e-05
RNA polymerase II transcription factor complex	upregulated	19	7.6e-11	upregulated	13	2.5e-06	upregulated	3	0.021	upregulated	3	0.0158
drug transport	upregulated	14	3.6e-06	upregulated	16	1.3e-07	downregulated	8	2.2e-05	downregulated	6	0.0065
protein N-terminus binding	downregulated	10	2e-05	downregulated	13	4.5e-07	downregulated	9	2.8e-06	downregulated	5	0.0027
epidermis development	downregulated	17	8.6e-07	downregulated	26	3.3e-13	downregulated	5	0.3883	downregulated	3	0.657
response to heat	upregulated	14	1.6e-09	upregulated	12	2.1e-07	downregulated	5	0.0011	downregulated	2	0.2191
biomineral tissue development	upregulated	11	3.4e-08	upregulated	11	6e-08	downregulated	1	0.004	downregulated	1	0.0107
sensory perception of mechanical stimulus	downregulated	18	5.2e-07	upregulated	17	6.1e-05	downregulated	9	1e-05	downregulated	6	0.0003
development of primary male sexual characteristics	upregulated	15	8.5e-10	upregulated	11	2.3e-07	upregulated	1	0.0781	upregulated	2	0.0064
positive regulation of plasma membrane bounded cell projection assembly	upregulated	6	0.01	upregulated	13	7.2e-08	downregulated	8	1.6e-05	upregulated	4	8.7e-06
hormone metabolic process	upregulated	17	1.7e-09	upregulated	13	2e-05	downregulated	5	0.0008	downregulated	2	0.0051
regulation of G1/S transition of mitotic cell cycle	upregulated	16	1.1e-10	upregulated	10	4.6e-05	upregulated	4	0.0015	downregulated	3	0.0188
U2-type spliceosomal complex	downregulated	5	0.0039	downregulated	15	9.7e-13	upregulated	3	0.0019	upregulated	2	0.0223
carboxylic acid binding	upregulated	18	6.2e-09	upregulated	14	3.4e-05	downregulated	6	0.0046	downregulated	8	0.0002
mitochondrial matrix	upregulated	24	1.8e-10	upregulated	13	0.0012	downregulated	11	0.0138	downregulated	15	6e-05
positive regulation of leukocyte cell-cell adhesion	upregulated	18	1.6e-08	upregulated	16	1.1e-07	upregulated	3	0.0183	downregulated	6	0.0063
negative regulation of vasculature development	upregulated	15	2e-09	upregulated	13	9.8e-08	downregulated	2	0.1223	upregulated	3	0.0085
external side of plasma membrane	upregulated	27	1.2e-08	downregulated	25	5.1e-06	upregulated	2	0.0001	upregulated	2	0.0306
dendrite morphogenesis	downregulated	7	0.0001	upregulated	9	3.2e-06	downregulated	7	3.3e-06	downregulated	5	0.0002
retina development in camera-type eye	upregulated	14	1.4e-06	downregulated	17	4.6e-10	downregulated	4	0.0253	upregulated	3	0.0158
lamellipodium	upregulated	13	1.2e-05	downregulated	13	5.7e-06	downregulated	10	7.4e-05	upregulated	6	4.9e-05
molting cycle	downregulated	13	5.7e-09	downregulated	15	1.6e-10	downregulated	1	0.5861	downregulated	1	0.537
hair cycle	downregulated	13	5.7e-09	downregulated	15	1.6e-10	downregulated	1	0.5861	downregulated	1	0.537
heterophilic cell-cell adhesion via plasma membrane cell adhesion molecules	downregulated	8	1.6e-08	upregulated	7	9.2e-06	upregulated	2	0.0012	upregulated	2	0.0016
regulation of sprouting angiogenesis	upregulated	11	4.4e-09	downregulated	9	4.3e-07	upregulated	2	0.0108	downregulated	3	0.0147
organ growth	downregulated	11	9.2e-08	upregulated	11	3.4e-08	downregulated	3	0.0071	downregulated	3	0.0141
cytoskeleton-dependent cytokinesis	upregulated	13	1.2e-09	upregulated	7	0.0006	downregulated	5	0.0024	upregulated	4	0.0002
synaptic vesicle cycle	upregulated	10	2e-05	upregulated	16	6.2e-11	upregulated	2	0.0029	downregulated	2	0.0923
detection of abiotic stimulus	downregulated	15	4.2e-10	downregulated	12	2.3e-06	downregulated	3	0.0138	downregulated	2	0.0255
positive regulation of cellular protein catabolic process	upregulated	11	2.6e-05	upregulated	12	6.3e-06	downregulated	12	1.3e-07	downregulated	5	0.017
regulation of epithelial cell apoptotic process	upregulated	13	1.2e-09	upregulated	12	3.1e-08	downregulated	1	0.0801	downregulated	2	0.1259
regulation of chromatin organization	downregulated	15	4.5e-07	downregulated	11	0.0005	upregulated	5	0.0004	upregulated	7	4.3e-06
regulation of cellular protein catabolic process	upregulated	17	1.4e-06	upregulated	18	8.5e-07	downregulated	12	3.6e-05	upregulated	4	0.009
oxidoreductase activity, acting on paired donors, with incorporation or reduction of molecular oxygen	upregulated	17	1.9e-08	upregulated	16	1.6e-06	downregulated	6	0.0046	downregulated	6	0.0027
positive regulation of proteolysis involved in cellular protein catabolic process	upregulated	9	0.0002	upregulated	12	1.2e-06	downregulated	11	2.1e-07	downregulated	5	0.009
amyloid-beta binding	upregulated	8	5.3e-06	downregulated	8	2.8e-06	downregulated	6	7.5e-05	downregulated	5	0.0004
polysaccharide metabolic process	downregulated	10	2.5e-07	downregulated	5	7.2e-05	downregulated	6	0.0002	downregulated	6	0.0001
cardiocyte differentiation	upregulated	12	9.4e-06	upregulated	13	1e-08	downregulated	6	0.0015	downregulated	5	0.0041
response to topologically incorrect protein	upregulated	13	1.9e-07	upregulated	12	3.1e-07	downregulated	8	0.001	downregulated	6	0.011
hormone activity	upregulated	9	1.1e-07	downregulated	9	2.7e-08	upregulated	1	0.0131	upregulated	1	0.0169
peptide secretion	upregulated	10	0.0007	upregulated	19	7.5e-12	downregulated	6	0.01	downregulated	5	0.012
G1/S transition of mitotic cell cycle	upregulated	14	1.5e-11	upregulated	9	3.7e-06	downregulated	4	0.0377	upregulated	1	0.3579
odontogenesis	upregulated	11	1.2e-06	downregulated	14	4.5e-10	upregulated	1	0.0382	upregulated	2	0.0364
laminin binding	upregulated	8	1.6e-08	upregulated	6	5.8e-07	downregulated	3	0.0038	downregulated	2	0.024
regulation of neurotransmitter secretion	upregulated	6	0.0005	upregulated	13	3.8e-10	upregulated	3	1.5e-05	downregulated	1	0.2911
positive regulation of cysteine-type endopeptidase activity	upregulated	19	5.8e-12	upregulated	11	2.3e-05	upregulated	2	0.0799	upregulated	2	0.084
extrinsic component of cytoplasmic side of plasma membrane	upregulated	11	1.4e-06	upregulated	11	2.2e-06	downregulated	5	0.0003	downregulated	3	0.001
eating behavior	upregulated	11	6.4e-11	upregulated	6	7.1e-07	downregulated	1	0.0846	downregulated	1	0.2628
lung alveolus development	upregulated	8	1.7e-06	upregulated	9	3.3e-07	upregulated	2	0.0017	upregulated	2	0.0011
negative regulation of gene expression, epigenetic	downregulated	7	1.4e-05	downregulated	5	0.0022	upregulated	4	0.0001	upregulated	6	2.8e-07
regulation of sodium ion transmembrane transport	upregulated	7	9.9e-05	upregulated	11	1.6e-08	upregulated	4	7.5e-05	downregulated	3	0.0095
Golgi vesicle transport	upregulated	15	6.1e-05	upregulated	14	0.0002	upregulated	9	7.1e-06	downregulated	15	1.1e-05
nuclear chromosome segregation	upregulated	19	1.5e-11	downregulated	13	9.1e-05	downregulated	4	0.1662	upregulated	4	0.0057
transferase activity, transferring hexosyl groups	downregulated	15	4.9e-08	downregulated	13	2.7e-06	downregulated	6	0.0034	downregulated	5	0.0034
synaptic vesicle transport	upregulated	12	2.6e-08	upregulated	11	6.2e-07	upregulated	3	0.002	downregulated	3	0.0486
ATPase complex	downregulated	10	8.2e-07	downregulated	9	1.2e-05	upregulated	3	0.0021	upregulated	4	8.3e-05
chromosome segregation	upregulated	21	2.3e-11	upregulated	13	3.6e-05	upregulated	2	0.1927	upregulated	4	0.0122
lipid modification	upregulated	14	8.2e-06	upregulated	17	5.8e-08	upregulated	3	0.0067	downregulated	9	0.0007
neural precursor cell proliferation	upregulated	10	3.2e-06	upregulated	9	5.3e-06	downregulated	5	0.0004	downregulated	5	0.0003
cellular response to peptide	upregulated	16	1.8e-06	upregulated	21	3.9e-11	upregulated	2	0.2944	upregulated	3	0.1072
B cell activation	downregulated	13	1.1e-06	downregulated	13	2.1e-06	downregulated	8	0.0002	downregulated	5	0.0041
myeloid cell differentiation	upregulated	17	1.1e-06	upregulated	18	1e-08	upregulated	3	0.0416	upregulated	3	0.005
cytokinesis	upregulated	13	3.2e-09	upregulated	7	0.0009	downregulated	5	0.0034	upregulated	4	0.0003
neuropeptide receptor activity	upregulated	6	4.9e-06	upregulated	9	2.1e-09	downregulated	2	0.0185	downregulated	2	0.0131
SH3 domain binding	upregulated	10	7.3e-05	upregulated	14	1.4e-07	downregulated	7	0.0004	downregulated	6	0.0006
amino acid transport	upregulated	11	3.6e-06	upregulated	11	8.3e-06	downregulated	6	0.0001	downregulated	6	0.0007
response to unfolded protein	upregulated	12	1.3e-07	upregulated	11	2.7e-07	downregulated	7	0.0011	downregulated	4	0.0763
fatty acid biosynthetic process	upregulated	12	9e-08	upregulated	12	2.4e-07	downregulated	4	0.0102	downregulated	3	0.0139
regulation of intrinsic apoptotic signaling pathway	upregulated	16	5.9e-08	upregulated	14	8.8e-07	downregulated	6	0.0031	downregulated	4	0.0212
morphogenesis of a polarized epithelium	downregulated	7	3.5e-07	downregulated	9	9.8e-09	upregulated	1	0.0287	upregulated	1	0.0364
smooth muscle contraction	upregulated	7	3.3e-07	upregulated	11	3.4e-10	downregulated	2	0.095	downregulated	1	0.3728
cell-cell adhesion mediator activity	upregulated	7	3.8e-07	upregulated	6	7e-06	downregulated	2	0.0011	downregulated	2	0.0014
regulation of cytokine biosynthetic process	upregulated	14	2.3e-09	upregulated	9	0.0002	downregulated	2	0.003	upregulated	1	0.0031
negative regulation of leukocyte cell-cell adhesion	upregulated	12	2.9e-08	upregulated	11	1.5e-05	downregulated	5	0.0056	downregulated	4	0.0017
G-protein coupled peptide receptor activity	upregulated	10	1.2e-06	upregulated	14	3.4e-10	upregulated	1	0.1152	downregulated	2	0.0936
neurotransmitter secretion	upregulated	10	2.2e-06	upregulated	12	1.8e-08	upregulated	3	0.0023	downregulated	3	0.056
vitamin binding	upregulated	11	3e-06	downregulated	10	6.3e-05	downregulated	8	6.5e-05	downregulated	7	0.0004
neural tube closure	upregulated	14	1.8e-08	upregulated	11	4.4e-06	upregulated	3	0.0026	upregulated	2	0.0266
regulation of cell division	upregulated	16	1.7e-08	upregulated	16	1.9e-08	downregulated	3	0.1817	upregulated	2	0.1007
regulation of protein localization to nucleus	upregulated	13	3.3e-08	downregulated	14	1.3e-07	downregulated	2	0.0569	downregulated	2	0.0255
positive regulation of stem cell proliferation	upregulated	7	8e-07	upregulated	9	4.9e-07	upregulated	1	0.004	upregulated	2	0.0039
proton transmembrane transport	upregulated	11	3e-05	downregulated	8	0.0002	downregulated	12	1.2e-07	upregulated	3	0.0113
neuromuscular process	downregulated	14	2.6e-08	downregulated	12	5.2e-06	downregulated	3	0.013	downregulated	4	0.0038
regulation of protein depolymerization	upregulated	7	0.001	upregulated	15	1.9e-10	downregulated	4	0.0135	upregulated	3	0.0025
trabecula morphogenesis	downregulated	11	2.6e-11	downregulated	8	1.8e-06	downregulated	1	0.1404
neuron projection extension	downregulated	6	4.9e-05	upregulated	10	3.1e-07	downregulated	4	0.0037	upregulated	3	0.0001
polysome	upregulated	2	0.2808	downregulated	14	8.9e-11	upregulated	5	9.4e-06	upregulated	2	0.0323
regulation of action potential	upregulated	8	8.8e-06	upregulated	9	5.1e-07	downregulated	5	0.0002	downregulated	3	0.0075
lyase activity	downregulated	14	5.8e-07	downregulated	16	8.1e-08	downregulated	5	0.0297	downregulated	6	0.0057
spinal cord development	downregulated	12	6.9e-08	upregulated	10	9.7e-07	upregulated	3	0.0044	downregulated	2	0.0269
cortical actin cytoskeleton	downregulated	8	4.7e-05	upregulated	8	0.0003	downregulated	8	3.8e-06	upregulated	4	0.0002
negative regulation of angiogenesis	upregulated	13	5.8e-08	upregulated	13	2.6e-08	downregulated	2	0.1053	upregulated	2	0.0523
neurotransmitter receptor activity	downregulated	10	2e-07	upregulated	10	4.2e-06	downregulated	6	0.002	downregulated	5	0.0055
membrane coat	upregulated	12	3.5e-07	upregulated	12	1e-06	downregulated	4	0.033	downregulated	6	0.0008
female sex differentiation	upregulated	16	6.1e-11	downregulated	12	2.9e-06	downregulated	2	0.0536
striated muscle contraction	downregulated	10	8.2e-07	upregulated	10	5.7e-07	downregulated	5	0.0057	downregulated	2	0.0037
gastrulation	upregulated	12	4.8e-08	upregulated	9	0.0002	upregulated	5	0.0001	upregulated	3	0.0073
peptide receptor activity	upregulated	10	2.1e-06	upregulated	15	4.2e-10	upregulated	1	0.1198	downregulated	2	0.1003
regulation of long-term synaptic potentiation	downregulated	8	4.1e-07	upregulated	7	2.2e-05	downregulated	4	0.0004	downregulated	3	0.0028
regulation of ubiquitin-dependent protein catabolic process	upregulated	12	1.8e-05	upregulated	12	2.9e-05	downregulated	10	1.4e-05	upregulated	4	0.0017
sister chromatid segregation	upregulated	16	2.1e-11	upregulated	9	0.0002	downregulated	2	0.2829	upregulated	3	0.0111
regulation of organelle assembly	downregulated	10	0.0005	upregulated	16	3.4e-07	downregulated	11	1.2e-05	downregulated	6	0.008
organelle transport along microtubule	upregulated	10	1.3e-07	upregulated	11	6.1e-08	downregulated	2	0.1558	upregulated	2	0.0147
COP9 signalosome	upregulated	6	2.4e-05	upregulated	7	1.2e-07	downregulated	4	0.0001	downregulated	2	0.0443
axonal transport	upregulated	8	6.6e-07	upregulated	11	1.5e-09	upregulated	1	0.1578	upregulated	1	0.1259
protein secretion	upregulated	9	0.0013	upregulated	17	9.3e-11	downregulated	5	0.0237	downregulated	5	0.0082
positive regulation of calcium ion transmembrane transport	downregulated	10	1.7e-07	upregulated	8	1e-07	downregulated	3	0.0182	downregulated	2	0.0701
endosomal transport	upregulated	11	0.0004	upregulated	16	2.6e-07	upregulated	4	0.003	downregulated	10	7.7e-05
cytokine production	upregulated	10	3.1e-05	upregulated	15	2.8e-08	downregulated	4	0.0103	downregulated	4	0.0028
Wnt-protein binding	downregulated	5	8.9e-07	downregulated	7	3.7e-08	downregulated	1	0.0278	downregulated	1	0.0278
phosphatidylinositol binding	upregulated	17	3.3e-06	upregulated	20	5.3e-08	upregulated	2	0.0449	downregulated	8	0.0036
positive regulation of chromosome organization	downregulated	15	1.2e-07	downregulated	11	0.0003	upregulated	5	0.0003	upregulated	4	0.0032
cell adhesion mediator activity	upregulated	8	2.2e-07	upregulated	6	4.3e-05	downregulated	3	0.0015	downregulated	2	0.002
hindbrain development	upregulated	12	3e-05	downregulated	15	9.2e-08	downregulated	6	0.0061	upregulated	4	0.0017
ear morphogenesis	downregulated	11	1.9e-06	upregulated	14	5.1e-08	downregulated	1	0.013	downregulated	1	0.0241
mRNA binding	upregulated	12	0.0015	downregulated	17	3.2e-06	upregulated	8	3.5e-06	upregulated	5	0.0018
regulation of centrosome cycle	upregulated	9	5.7e-07	upregulated	10	1.6e-07	upregulated	2	0.0173	upregulated	2	0.0199
protein binding, bridging	downregulated	7	0.001	upregulated	11	2.7e-05	downregulated	11	3.6e-06	downregulated	7	0.0004
cytokine binding	upregulated	9	4.9e-05	upregulated	13	3.7e-08	upregulated	3	0.0002	upregulated	1	0.0834
regulation of peptidyl-tyrosine phosphorylation	upregulated	18	3e-06	upregulated	19	3.4e-08	upregulated	4	0.0085	upregulated	3	0.049
methyltransferase activity	downregulated	12	3.7e-05	downregulated	15	2.9e-06	downregulated	7	0.0081	downregulated	10	5e-05
G2/M transition of mitotic cell cycle	upregulated	6	4e-05	upregulated	6	7.3e-06	upregulated	4	0.0004	upregulated	4	0.0004
regulation of inflammatory response	upregulated	21	1.9e-08	downregulated	16	0.0001	downregulated	8	0.0085	downregulated	8	0.0023
positive regulation of ubiquitin-dependent protein catabolic process	upregulated	7	0.0014	upregulated	9	6.3e-06	downregulated	10	2.5e-07	downregulated	4	0.0199
autophagy	upregulated	12	0.0002	upregulated	8	0.0032	downregulated	14	9.8e-07	downregulated	11	6.4e-05
regulation of axon guidance	downregulated	9	3.2e-08	downregulated	9	3.2e-08	downregulated	2	0.0442
gene silencing	downregulated	13	8.2e-06	downregulated	10	0.0023	upregulated	5	0.0002	upregulated	6	1.4e-05
regulation of phospholipid metabolic process	upregulated	10	1.1e-06	upregulated	11	4.3e-08	upregulated	2	0.0374	upregulated	2	0.0323
regulation of endocytosis	upregulated	16	1.6e-05	upregulated	22	6.1e-09	upregulated	4	0.012	upregulated	3	0.0495
regulation of neuroblast proliferation	upregulated	6	1.2e-06	upregulated	9	1.8e-08	downregulated	1	0.0711	downregulated	1	0.038
mesoderm development	upregulated	10	3.4e-08	upregulated	8	0.0001	upregulated	3	0.0025	upregulated	1	0.0058
pigmentation	upregulated	9	2.7e-05	upregulated	9	0.0001	downregulated	8	8.8e-06	downregulated	5	0.0022
caveola	downregulated	13	1.8e-09	downregulated	12	6.1e-08	downregulated	1	0.5769
mitotic spindle	upregulated	12	1.7e-10	downregulated	7	0.002	downregulated	4	0.0139	downregulated	4	0.0153
ureteric bud development	upregulated	9	2e-07	upregulated	11	6.2e-08	downregulated	1	0.1909	downregulated	2	0.0345
ubiquitin conjugating enzyme activity	upregulated	7	7.1e-06	upregulated	6	0.0002	downregulated	4	0.0009	downregulated	5	7.1e-05
cell cycle G2/M phase transition	upregulated	6	5.3e-05	upregulated	6	9.5e-06	upregulated	4	0.0004	upregulated	4	0.0004
protein phosphatase regulator activity	upregulated	11	1e-08	upregulated	9	2.8e-06	downregulated	3	0.0307	upregulated	1	0.1014
cellular respiration	upregulated	16	1.9e-09	upregulated	10	0.0002	upregulated	3	0.0154	upregulated	3	0.0158
positive regulation of proteasomal protein catabolic process	upregulated	8	0.0004	upregulated	11	2.3e-06	downregulated	9	4.5e-06	downregulated	4	0.0251
UDP-glycosyltransferase activity	downregulated	11	1.2e-06	downregulated	10	1.6e-05	downregulated	5	0.0024	downregulated	3	0.0024
regulation of response to wounding	upregulated	14	4.5e-08	upregulated	13	7.9e-07	upregulated	1	0.0549	upregulated	1	0.0549
sensory perception of light stimulus	downregulated	11	3.5e-06	downregulated	12	2.8e-06	downregulated	7	0.0037	downregulated	7	0.0032
epidermis morphogenesis	downregulated	7	7.7e-07	downregulated	8	2e-07	downregulated	2	0.0311	downregulated	2	0.0242
metallopeptidase activity	upregulated	10	1e-06	upregulated	14	3.6e-07	downregulated	6	0.0038	upregulated	2	0.0793
regulation of regulated secretory pathway	upregulated	8	0.0004	upregulated	14	1.9e-08	upregulated	4	7.7e-05	downregulated	1	0.2176
positive regulation of cold-induced thermogenesis	upregulated	12	1.2e-07	upregulated	12	3.7e-07	downregulated	4	0.0097	upregulated	1	0.2991
regulation of cell cycle G2/M phase transition	upregulated	9	2.3e-05	upregulated	5	0.0004	upregulated	6	3.2e-05	upregulated	5	0.0004
endoderm development	upregulated	9	1.1e-08	downregulated	6	0.0001	downregulated	1	0.0082	downregulated	1	0.0152
carbohydrate derivative catabolic process	upregulated	14	2.3e-08	downregulated	9	0.0002	downregulated	6	0.0133	downregulated	7	0.002
electron transfer activity	upregulated	13	1.7e-10	downregulated	3	0.0075	upregulated	4	0.0005	upregulated	1	0.2658
positive regulation of protein localization to nucleus	upregulated	9	4.3e-07	downregulated	14	3.7e-10
nuclease activity	downregulated	14	2e-06	downregulated	15	6.1e-06	downregulated	7	0.0034	upregulated	3	0.0039
regulation of transforming growth factor beta receptor signaling pathway	upregulated	11	2.1e-06	upregulated	10	1.7e-05	upregulated	3	0.0011	downregulated	5	0.0042
negative regulation of cellular response to transforming growth factor beta stimulus	upregulated	10	2.2e-07	downregulated	5	1.7e-05	upregulated	2	0.0082	downregulated	4	0.0057
cellular response to toxic substance	upregulated	17	1.2e-07	upregulated	12	2.1e-05	downregulated	8	0.0013	downregulated	5	0.0545
phosphoprotein binding	downregulated	10	3.8e-07	upregulated	11	3.7e-06	downregulated	3	0.016	downregulated	3	0.0093
regulation of response to drug	upregulated	11	6.4e-07	upregulated	10	2.2e-06	downregulated	4	0.0049	downregulated	3	0.0313
hormone secretion	upregulated	11	1.1e-07	upregulated	10	8.4e-07	downregulated	3	0.0492	upregulated	1	0.0495
transcription factor activity, RNA polymerase II distal enhancer sequence-specific binding	upregulated	9	0.0002	upregulated	11	3.2e-06	upregulated	3	0.0014	upregulated	4	0.0003
inner ear morphogenesis	downregulated	10	3.3e-06	upregulated	12	3.4e-07	downregulated	1	0.0108	downregulated	1	0.02
cellular response to extracellular stimulus	upregulated	17	2e-07	upregulated	14	4.5e-05	upregulated	4	0.012	upregulated	5	0.0025
regulation of sodium ion transmembrane transporter activity	upregulated	5	0.002	upregulated	10	2.9e-08	upregulated	3	0.0009	downregulated	3	0.0058
monosaccharide metabolic process	upregulated	14	1.2e-06	downregulated	12	4.2e-06	downregulated	8	0.0026	upregulated	3	0.0209
endocrine process	upregulated	11	4.7e-09	downregulated	5	0.0002	downregulated	2	0.0111	downregulated	2	0.0268
positive regulation of reactive oxygen species metabolic process	upregulated	15	2.4e-10	downregulated	8	5.9e-05	downregulated	3	0.0489	downregulated	1	0.4202
cullin-RING ubiquitin ligase complex	upregulated	14	1.3e-06	upregulated	10	0.0004	upregulated	4	0.001	upregulated	4	0.0006
formation of primary germ layer	upregulated	8	1.3e-07	upregulated	5	0.0029	upregulated	4	0.0002	upregulated	2	0.0051
cellular response to nutrient levels	upregulated	16	1.6e-07	upregulated	12	0.0002	upregulated	4	0.0078	upregulated	5	0.0014
germ cell development	downregulated	19	4e-07	downregulated	16	0.0001	downregulated	8	0.0033	downregulated	8	0.0023
regulation of response to DNA damage stimulus	downregulated	13	1e-05	downregulated	16	6.1e-07	upregulated	4	0.0018	upregulated	3	0.0286
hormone binding	upregulated	12	1.1e-06	upregulated	9	3e-05	downregulated	6	0.0016	downregulated	3	0.0063
regulation of protein import	upregulated	13	1.9e-09	upregulated	7	6.9e-06	upregulated	1	0.1913	downregulated	1	0.1297
cardiac conduction	upregulated	8	2e-06	upregulated	6	2.8e-05	downregulated	5	0.0007	downregulated	2	0.0099
body morphogenesis	upregulated	9	9.3e-07	downregulated	7	7.5e-06	upregulated	1	0.0267	upregulated	1	0.0021
cellular biogenic amine metabolic process	upregulated	8	1.1e-06	downregulated	4	0.0016	downregulated	6	2.6e-05	downregulated	3	0.0089
response to xenobiotic stimulus	upregulated	16	3.2e-07	downregulated	18	2.2e-07	downregulated	7	0.0143	upregulated	1	0.4016
beta-catenin binding	downregulated	11	1e-07	downregulated	7	0.0002	upregulated	3	0.0023	downregulated	4	0.0083
regulation of extrinsic apoptotic signaling pathway in absence of ligand	upregulated	6	7.8e-05	upregulated	6	0.0001	downregulated	5	1.4e-06	downregulated	1	0.0254
heart contraction	upregulated	10	2.9e-06	upregulated	10	1.6e-07	downregulated	4	0.0133	downregulated	1	0.0703
growth factor activity	upregulated	9	2.8e-06	downregulated	11	7.8e-07	upregulated	2	0.0082	upregulated	1	0.0246
hydrolase activity, acting on carbon-nitrogen (but not peptide) bonds	upregulated	13	2.3e-07	upregulated	12	1e-06	upregulated	2	0.1117	downregulated	4	0.0177
response to carbohydrate	upregulated	10	2.9e-05	upregulated	10	1.3e-05	downregulated	9	6.5e-05	downregulated	5	0.0197
multicellular organism growth	downregulated	13	8.3e-08	downregulated	12	2.2e-06	upregulated	1	0.1684	upregulated	2	0.0168
protein localization to cilium	downregulated	7	6.2e-07	downregulated	8	4.3e-07	downregulated	2	0.0226	upregulated	1	0.0952
photoreceptor cell cilium	downregulated	12	1.9e-07	downregulated	10	2.3e-05	upregulated	2	0.0133	upregulated	2	0.0097
cellular response to starvation	upregulated	13	1.6e-06	upregulated	11	8.7e-05	upregulated	4	0.0019	upregulated	4	0.0023
presynaptic active zone	downregulated	4	0.0064	upregulated	8	1.8e-06	upregulated	4	6.9e-06	upregulated	2	0.0077
SNARE binding	upregulated	10	6.8e-05	upregulated	11	4.2e-06	upregulated	3	8.6e-05	upregulated	1	0.026
response to molecule of bacterial origin	upregulated	21	3.1e-07	upregulated	14	8e-06	downregulated	5	0.006	upregulated	3	0.0439
fear response	upregulated	7	2.9e-06	upregulated	10	2.1e-08	upregulated	1	0.1184	downregulated	1	0.0945
chaperone binding	upregulated	11	2.3e-06	upregulated	9	3.7e-05	downregulated	6	0.0008	downregulated	4	0.0099
9+0 non-motile cilium	downregulated	12	2.2e-07	downregulated	10	2.5e-05	upregulated	2	0.0135	upregulated	2	0.0099
cell-matrix adhesion	upregulated	10	1.2e-07	downregulated	10	5e-06	downregulated	6	0.0033	downregulated	2	0.3692
transferase activity, transferring sulfur-containing groups	upregulated	7	0.0002	upregulated	6	0.0032	downregulated	6	8e-05	downregulated	6	1.4e-05
regulation of DNA biosynthetic process	upregulated	10	3.5e-05	downregulated	12	1.2e-06	downregulated	5	0.0035	downregulated	5	0.0055
lipid catabolic process	upregulated	17	5.4e-06	downregulated	14	3.7e-05	downregulated	11	0.0005	downregulated	7	0.0085
G-protein alpha-subunit binding	upregulated	5	1.5e-05	upregulated	5	1.8e-05	downregulated	2	0.0028	downregulated	2	0.0013
microtubule associated complex	upregulated	10	1.8e-05	upregulated	15	1.7e-07	upregulated	2	0.0479	upregulated	3	0.0068
nucleoside phosphate catabolic process	downregulated	6	0.0002	downregulated	7	0.0015	downregulated	9	6.1e-06	upregulated	4	0.0005
negative regulation of intrinsic apoptotic signaling pathway	upregulated	12	1.5e-07	upregulated	10	4.7e-06	downregulated	4	0.0109	downregulated	2	0.1332
cardiac muscle contraction	upregulated	9	5.2e-06	upregulated	9	3.7e-07	downregulated	4	0.009	downregulated	1	0.0629
vasculogenesis	upregulated	10	1.3e-06	upregulated	11	1.3e-07				upregulated	1	0.0064
motor activity	upregulated	6	0.0001	downregulated	8	5.7e-06	upregulated	2	0.001	upregulated	3	0.0019
mitotic sister chromatid segregation	upregulated	14	9.4e-10	upregulated	8	9.2e-05	upregulated	1	0.2848	upregulated	2	0.0524
response to starvation	upregulated	14	1.5e-06	upregulated	11	0.0003	upregulated	4	0.0043	upregulated	5	0.0007
ubiquitin-like protein binding	upregulated	11	6e-07	upregulated	8	0.0002	downregulated	5	0.0034	downregulated	5	0.0032
polyol metabolic process	upregulated	9	4e-05	downregulated	9	3.5e-05	downregulated	5	0.0035	downregulated	6	0.0003
regulation of microtubule polymerization or depolymerization	upregulated	8	0.0001	upregulated	11	6.4e-07	downregulated	5	0.0005	downregulated	3	0.0373
insulin-like growth factor binding	upregulated	6	8.9e-08	upregulated	5	1.2e-06	downregulated	1	0.1294	downregulated	1	0.0976
development of primary female sexual characteristics	upregulated	14	4.1e-10	upregulated	10	1.4e-05	downregulated	1	0.2467
actin filament	downregulated	5	0.0229	upregulated	9	4.6e-05	upregulated	4	1.3e-05	downregulated	7	0.0001
female gamete generation	downregulated	13	2.9e-09	downregulated	9	4.4e-05	downregulated	4	0.0364	downregulated	2	0.3268
cellular lipid catabolic process	upregulated	12	5.2e-05	downregulated	12	1.6e-05	downregulated	8	0.0005	downregulated	6	0.0038
regulation of nucleocytoplasmic transport	upregulated	13	1.6e-08	upregulated	8	9.3e-05	downregulated	4	0.0375	downregulated	4	0.0292
protein-containing complex disassembly	upregulated	12	3.2e-07	upregulated	11	5.3e-06	upregulated	2	0.1182	upregulated	4	0.0085
pre-mRNA binding	upregulated	4	0.0026	downregulated	4	0.0031	upregulated	4	2.4e-06	upregulated	3	8.9e-05
actin filament bundle organization	upregulated	9	4.3e-06	downregulated	5	0.0017	upregulated	3	0.0002	upregulated	2	0.0015
cardiac muscle cell contraction	upregulated	7	1.5e-06	upregulated	5	4.8e-05	downregulated	4	0.0008	downregulated	1	0.0328
aging	upregulated	15	4.1e-06	downregulated	10	0.0016	downregulated	9	0.0011	downregulated	10	0.0003
meiotic cell cycle	downregulated	18	2.1e-07	downregulated	17	1.7e-05	downregulated	5	0.0772	upregulated	4	0.0069
regulation of circadian rhythm	downregulated	11	1.1e-06	upregulated	10	1.6e-05	upregulated	2	0.0112	upregulated	2	0.0095
maintenance of protein location	downregulated	12	9.4e-08	downregulated	12	3.4e-07	downregulated	2	0.2332	upregulated	1	0.2632
intrinsic component of endoplasmic reticulum membrane	upregulated	12	2.4e-06	upregulated	12	1.1e-05	downregulated	5	0.0215	downregulated	6	0.0035
tissue homeostasis	downregulated	14	1.1e-06	downregulated	14	3.6e-06	downregulated	5	0.0572	upregulated	1	0.0088
heart trabecula morphogenesis	downregulated	8	1.1e-08	downregulated	7	1.8e-06	downregulated	1	0.1036
endopeptidase inhibitor activity	upregulated	14	2.6e-07	upregulated	11	2.6e-06	upregulated	1	0.0592	downregulated	3	0.0556
positive regulation of neural precursor cell proliferation	upregulated	8	1.1e-06	upregulated	8	2e-05	downregulated	2	0.0141	upregulated	2	0.0075
nucleotidyltransferase activity	downregulated	6	0.0097	downregulated	6	0.0166	downregulated	11	1.5e-07	downregulated	8	0.0001
segmentation	upregulated	10	4.6e-07	downregulated	8	9.4e-06	downregulated	4	0.017	downregulated	3	0.0332
isoprenoid metabolic process	upregulated	11	3.4e-08	downregulated	5	0.0004	downregulated	4	0.0053	downregulated	1	0.0412
membrane depolarization during action potential	downregulated	6	1.9e-06	downregulated	6	1.6e-06	downregulated	2	0.0356	downregulated	1	0.026
protein-containing complex scaffold activity	downregulated	7	0.0001	upregulated	11	6.8e-07	downregulated	4	0.0011	downregulated	3	0.0325
peptidase inhibitor activity	upregulated	14	1.1e-06	upregulated	12	8.4e-07	upregulated	1	0.0617	downregulated	3	0.0599
lipoprotein biosynthetic process	upregulated	9	4.4e-05	upregulated	8	0.0003	downregulated	7	3.6e-05	downregulated	4	0.0088
fat cell differentiation	downregulated	12	4.1e-07	upregulated	11	2e-05	downregulated	5	0.0054	downregulated	3	0.0817
viral life cycle	upregulated	6	0.0027	upregulated	9	3.1e-05	downregulated	9	0.0001	downregulated	8	0.0004
actin filament bundle	downregulated	7	0.0001	downregulated	8	9.2e-05	upregulated	3	0.0002	upregulated	2	0.0015
phenol-containing compound metabolic process	downregulated	9	2.1e-06	downregulated	11	8.1e-08	downregulated	2	0.1775	downregulated	2	0.1436
regulation of calcium ion transmembrane transporter activity	upregulated	9	2.3e-06	upregulated	10	6.7e-07	downregulated	3	0.0306	downregulated	2	0.0986
scaffold protein binding	downregulated	8	7.2e-07	downregulated	10	4.8e-07				upregulated	2	0.0135
ciliary basal body	downregulated	13	1.2e-07	downregulated	8	0.0029	downregulated	6	0.0023	downregulated	5	0.0062
regulation of I-kappaB kinase/NF-kappaB signaling	downregulated	11	1.6e-05	downregulated	12	2e-05	downregulated	5	0.0091	downregulated	6	0.0018
cell communication involved in cardiac conduction	upregulated	7	1.9e-06	downregulated	6	2.2e-05	downregulated	4	0.0014	downregulated	1	0.0978
cardiac muscle cell action potential	upregulated	6	3.8e-05	downregulated	7	2.3e-06	downregulated	4	0.0016	downregulated	1	0.0396
mesoderm morphogenesis	upregulated	7	2.1e-07	upregulated	3	0.0207	upregulated	3	0.0004	upregulated	1	0.0031
regulation of voltage-gated calcium channel activity	upregulated	5	3.2e-05	upregulated	7	3.7e-07	downregulated	2	0.0253	downregulated	2	0.0199
epithelial cell proliferation	downregulated	13	2.1e-09	downregulated	9	2.8e-06
SMAD binding	downregulated	9	1.3e-06	downregulated	7	0.0008	downregulated	4	0.0007	downregulated	4	0.0083
entrainment of circadian clock	upregulated	4	0.0001	downregulated	5	6.4e-05	upregulated	2	0.0009	upregulated	2	0.0008
clathrin coat	upregulated	7	4.1e-05	upregulated	10	7.5e-08	downregulated	2	0.0516	downregulated	2	0.0408
tissue remodeling	upregulated	9	0.0002	downregulated	12	7.2e-07	downregulated	5	0.0029	downregulated	4	0.0179
vacuolar transport	upregulated	11	1.6e-05	upregulated	9	0.0006	upregulated	3	0.0063	upregulated	5	0.0001
regulation of heart morphogenesis	upregulated	9	3.5e-08	upregulated	7	7.7e-07				downregulated	1	0.2479
vesicle coat	upregulated	8	5.5e-06	upregulated	8	1.2e-05	downregulated	3	0.0311	downregulated	4	0.0034
cellular response to topologically incorrect protein	upregulated	8	0.0001	upregulated	6	7.7e-05	downregulated	8	0.0002	downregulated	6	0.0036
roof of mouth development	upregulated	12	1.6e-07	upregulated	10	7.4e-07	downregulated	2	0.2693	downregulated	2	0.2168
RNA polymerase II transcription factor binding	upregulated	12	6.8e-06	upregulated	11	7.8e-06	upregulated	2	0.0288	upregulated	3	0.0045
hydrolase activity, acting on glycosyl bonds	upregulated	11	1.7e-05	downregulated	9	0.0004	upregulated	4	0.0003	upregulated	2	0.0037
protein tyrosine kinase binding	downregulated	9	5.1e-06	downregulated	11	3.9e-07	downregulated	3	0.0662	downregulated	3	0.0542
calcium-dependent phospholipid binding	downregulated	8	4.7e-07	downregulated	5	0.0025	downregulated	4	0.0032	downregulated	4	0.002
sulfotransferase activity	upregulated	6	0.0002	downregulated	3	0.0037	downregulated	5	0.0003	downregulated	5	4e-05
lens development in camera-type eye	downregulated	8	6.8e-07	upregulated	9	1.2e-05	upregulated	2	0.0107	downregulated	1	0.0911
negative regulation of tumor necrosis factor superfamily cytokine production	upregulated	5	2.1e-05	upregulated	4	2.4e-05	downregulated	2	0.0026	downregulated	2	0.006
positive regulation of protein import	upregulated	10	1.6e-08	upregulated	7	5.1e-07
nucleotide catabolic process	downregulated	4	0.0001	downregulated	6	0.0049	downregulated	8	3.1e-05	upregulated	4	0.0004
mitochondrial outer membrane	upregulated	8	0.0143	upregulated	11	0.0003	downregulated	10	5.9e-05	downregulated	10	3.1e-05
positive regulation of sodium ion transmembrane transport	upregulated	4	0.0003	upregulated	4	0.0005	upregulated	3	3.9e-05	upregulated	2	0.0016
regulation of neuron migration	upregulated	6	5.2e-05	upregulated	9	2.8e-07	downregulated	2	0.0767	downregulated	3	0.0086
neurotransmitter metabolic process	downregulated	9	1.2e-06	downregulated	9	4e-06	downregulated	3	0.0522	downregulated	3	0.0375
protein localization to cell junction	upregulated	2	0.0029	upregulated	3	0.0011	upregulated	2	7e-05	upregulated	2	4.6e-05
negative regulation of cell cycle G1/S phase transition	upregulated	10	1.7e-07	upregulated	6	0.001	downregulated	2	0.0048	downregulated	2	0.0126
cytoplasmic translation	upregulated	2	0.2256	downregulated	11	7.1e-09	upregulated	4	6.1e-05	downregulated	2	0.1084
cerebellum development	downregulated	10	4.6e-06	upregulated	11	5e-06	downregulated	3	0.0987	upregulated	3	0.0049
neurotransmitter binding	upregulated	6	1.8e-06	upregulated	5	0.0007	downregulated	3	0.0048	downregulated	3	0.0018
chloride transmembrane transport	downregulated	7	8.3e-05	downregulated	6	0.0007	downregulated	6	0.0009	downregulated	6	0.0002
ciliary transition zone	downregulated	7	2.9e-05	downregulated	10	4.3e-07	upregulated	1	0.0656	upregulated	1	0.0147
circadian rhythm	downregulated	12	1.2e-06	downregulated	13	4.9e-07	downregulated	2	0.1412	upregulated	1	0.1509
hair follicle morphogenesis	downregulated	7	2.8e-07	downregulated	7	1.1e-06	downregulated	1	0.2206	downregulated	1	0.1955
isomerase activity	upregulated	14	9.4e-07	downregulated	12	2.3e-05	downregulated	6	0.0041	downregulated	3	0.1549
chromatin DNA binding	upregulated	10	1.3e-05	upregulated	6	0.003	upregulated	4	0.0005	upregulated	4	0.0008
regulation of behavior	upregulated	7	0.0002	upregulated	9	7.5e-07	downregulated	4	0.001	downregulated	2	0.1399
startle response	downregulated	6	8.8e-07	upregulated	3	0.0002	downregulated	2	0.01	downregulated	2	0.0118
cis-Golgi network	upregulated	6	6.5e-05	upregulated	6	0.0002	downregulated	4	0.0052	downregulated	5	0.0003
social behavior	downregulated	7	1.6e-05	upregulated	8	4.3e-06	upregulated	2	0.0151	upregulated	2	0.0154
oocyte maturation	downregulated	5	1.6e-06	downregulated	5	4.3e-06	downregulated	2	0.0169	downregulated	1	0.1515
receptor localization to synapse	downregulated	5	0.0002	upregulated	8	3.5e-07	downregulated	2	0.0537	downregulated	3	0.0047
regulation of multicellular organism growth	downregulated	10	6.2e-07	downregulated	7	4.1e-05	downregulated	3	0.0238	downregulated	3	0.0292
neuron maturation	upregulated	4	0.0032	upregulated	8	1.3e-07	upregulated	2	0.0063	upregulated	2	0.0065
clathrin-coated pit	upregulated	8	1.4e-05	upregulated	8	2.9e-05	downregulated	5	0.0004	downregulated	2	0.1157
lipid transport	upregulated	17	3.6e-06	downregulated	18	4.5e-07	downregulated	5	0.1208	downregulated	2	0.097
renal tubule development	downregulated	9	8.2e-06	downregulated	10	1.6e-07	downregulated	1	0.1806	downregulated	1	0.084
neuron fate commitment	upregulated	9	6.8e-06	upregulated	10	1.7e-07	downregulated	2	0.0999	upregulated	1	0.1786
Golgi-associated vesicle	upregulated	10	0.0001	upregulated	8	0.0032	downregulated	8	0.001	upregulated	6	5.6e-05
unfolded protein binding	upregulated	12	6.7e-08	upregulated	6	0.0019	downregulated	5	0.0014	downregulated	3	0.1211
positive regulation of signaling receptor activity	upregulated	5	0.0003	upregulated	6	8.3e-06	downregulated	4	0.0016	upregulated	2	0.0052
clathrin binding	upregulated	7	3.6e-05	upregulated	9	7.3e-07	downregulated	2	0.0858	upregulated	2	0.0107
digestive tract development	downregulated	11	2e-06	downregulated	10	7.8e-06	downregulated	4	0.0422	downregulated	4	0.0379
carboxylic ester hydrolase activity	upregulated	12	3.2e-05	upregulated	11	0.0001	downregulated	7	0.0006	downregulated	4	0.0107
helicase activity	downregulated	13	3.6e-07	downregulated	10	0.0002	upregulated	1	0.1662	upregulated	3	0.0022
spindle pole	upregulated	12	1.6e-06	downregulated	12	2.4e-06	downregulated	3	0.065	upregulated	2	0.1157
rRNA binding	upregulated	3	0.1391	downregulated	13	7.4e-10	upregulated	3	0.0018	upregulated	1	0.158
regulation of mitotic spindle assembly	upregulated	5	2.1e-05	upregulated	5	3.3e-05	downregulated	2	4.3e-05
nucleoside metabolic process	upregulated	8	0.0002	upregulated	10	4.7e-06	downregulated	2	0.0077	downregulated	2	0.0039
monosaccharide binding	upregulated	10	4.1e-06	upregulated	6	0.0011	downregulated	3	0.0253	downregulated	5	0.0003
histone binding	downregulated	16	6.4e-07	upregulated	9	0.0157	upregulated	4	0.004	upregulated	5	0.0009
metencephalon development	downregulated	10	1.3e-05	downregulated	11	4.2e-06	downregulated	3	0.1184	upregulated	3	0.0062
visual behavior	downregulated	9	9.8e-07	downregulated	9	2.1e-06	downregulated	2	0.1104	upregulated	1	0.1722
behavioral defense response	upregulated	7	1.8e-06	upregulated	7	2.2e-06	upregulated	1	0.112	downregulated	1	0.0893
negative regulation of response to wounding	upregulated	8	3.3e-07	upregulated	6	0.0001	upregulated	1	0.0304	upregulated	1	0.0304
membrane docking	upregulated	7	0.0003	upregulated	7	0.0002	upregulated	5	0.0001	upregulated	3	0.0063
oxidoreductase activity, acting on the CH-OH group of donors, NAD or NADP as acceptor	upregulated	9	0.001	downregulated	10	7.4e-05	downregulated	6	0.0011	downregulated	6	0.0005
female pregnancy	upregulated	11	0.0001	upregulated	15	3e-07	downregulated	3	0.0135	downregulated	3	0.0992
negative regulation of mitotic cell cycle phase transition	upregulated	13	5e-07	upregulated	9	0.0006	downregulated	2	0.0077	downregulated	2	0.0205
negative regulation of DNA-dependent DNA replication	downregulated	4	0.0002	downregulated	4	0.0004	downregulated	3	0.001	downregulated	3	0.0007
protein serine/threonine phosphatase complex	downregulated	3	0.0116	upregulated	7	2.4e-05	downregulated	6	1.2e-05	downregulated	3	0.0137
retinoid binding	upregulated	4	5.2e-05	downregulated	4	9.4e-05	downregulated	2	0.0007	downregulated	2	0.0145
cardiac muscle cell action potential involved in contraction	upregulated	6	1.5e-05	downregulated	5	0.0002	downregulated	4	0.0006	downregulated	1	0.0311
myosin binding	upregulated	9	4.4e-06	upregulated	8	2.4e-05	downregulated	3	0.031	upregulated	1	0.0152
brush border	downregulated	11	5.6e-06	downregulated	8	0.0004	downregulated	5	0.0022	downregulated	4	0.009
response to cAMP	upregulated	9	1e-06	downregulated	6	1.8e-05	downregulated	3	0.0721	upregulated	2	0.0373
mesoderm formation	upregulated	6	2.7e-06	upregulated	3	0.0174	upregulated	3	0.0004	upregulated	1	0.003
leukocyte homeostasis	upregulated	8	3.5e-05	upregulated	9	3e-05	downregulated	4	0.0048	downregulated	3	0.0107
myeloid cell development	upregulated	5	0.0054	upregulated	8	3.9e-06	downregulated	4	0.0015	upregulated	1	0.0018
drug transmembrane transporter activity	downregulated	7	0.0007	upregulated	11	8.3e-07	downregulated	4	0.0054	downregulated	4	0.0185
muscle fiber development	downregulated	5	0.0004	upregulated	9	4.7e-07	upregulated	1	0.0646	upregulated	2	0.0048
retinal binding	upregulated	2	0.0006	downregulated	3	0.0002	downregulated	2	9.3e-05	downregulated	1	0.0055
dopamine metabolic process	downregulated	4	0.0005	downregulated	7	1.7e-07	downregulated	2	0.0311	downregulated	2	0.0242
regulation of synaptic vesicle transport	upregulated	4	0.0012	upregulated	7	1.3e-06	upregulated	2	0.0003	downregulated	1	0.1605
vesicle cytoskeletal trafficking	upregulated	8	7.8e-07	upregulated	6	0.0002	upregulated	1	0.0523	upregulated	2	0.0066
cargo receptor activity	upregulated	7	0.0006	upregulated	4	0.0173	downregulated	8	1.3e-06	downregulated	4	0.0055
positive regulation of cell cycle phase transition	upregulated	10	1.6e-06	downregulated	7	0.0003	upregulated	2	0.0056	upregulated	2	0.0302
phosphatase inhibitor activity	upregulated	9	1.7e-08	upregulated	5	0.0007	upregulated	1	0.0753	upregulated	1	0.0866
regulation of NMDA receptor activity	downregulated	6	2.9e-07	downregulated	5	1.5e-06	downregulated	1	0.1641
positive regulation of blood pressure	upregulated	6	0.0002	upregulated	9	4.5e-07	downregulated	3	0.0007
diencephalon development	upregulated	8	2.2e-05	upregulated	7	1.8e-05	downregulated	4	0.0074	downregulated	3	0.0261
mitochondrion localization	upregulated	4	0.0003	upregulated	7	1.5e-05	upregulated	2	0.0068	upregulated	2	0.0028
transcriptional repressor complex	downregulated	9	5.1e-06	upregulated	5	0.0101	upregulated	2	0.0097	upregulated	3	0.0001
response to fibroblast growth factor	upregulated	9	2.9e-06	upregulated	9	8.8e-07	downregulated	3	0.1415	downregulated	1	0.2271
signal transduction by p53 class mediator	upregulated	10	5.9e-08	upregulated	8	5.4e-05	downregulated	1	0.1253	downregulated	1	0.22
actin polymerization or depolymerization	upregulated	6	3.7e-05	upregulated	5	0.001	upregulated	3	0.0002	upregulated	2	0.012
kinase activator activity	upregulated	12	2.8e-08	downregulated	5	0.0029	downregulated	4	0.0174	downregulated	3	0.0629
neuroblast proliferation	upregulated	6	1.2e-05	upregulated	6	1.2e-05	downregulated	2	0.0263	downregulated	2	0.0249
regulation of response to endoplasmic reticulum stress	upregulated	8	4.5e-05	upregulated	9	7e-06	downregulated	3	0.0104	upregulated	2	0.0287
channel inhibitor activity	upregulated	6	3.8e-05	upregulated	7	2.1e-06	upregulated	2	0.0092	upregulated	1	0.1248
nuclear transport	upregulated	14	4.3e-05	downregulated	15	3.9e-06	upregulated	3	0.0743	upregulated	4	0.0074
phosphatidylinositol phosphate binding	upregulated	13	9.7e-06	upregulated	12	6.1e-05	upregulated	1	0.0292	downregulated	6	0.0055
chromosome, telomeric region	downregulated	10	3.3e-06	downregulated	8	0.0006	downregulated	5	0.0205	upregulated	4	0.0024
positive regulation of extrinsic apoptotic signaling pathway	upregulated	10	1.5e-07	upregulated	6	0.0001	downregulated	2	0.0776	downregulated	1	0.0709
regulation of cellular response to oxidative stress	upregulated	7	0.0007	upregulated	8	0.0002	downregulated	5	0.0006	downregulated	4	0.0016
mitochondrial respiratory chain	upregulated	11	8.5e-08	downregulated	4	0.0195	upregulated	3	0.0027	upregulated	2	0.0243
positive regulation of neuron death	downregulated	10	7.8e-07	upregulated	8	0.001	downregulated	5	0.0016	upregulated	1	0.0922
vacuolar membrane	upregulated	7	0.0265	downregulated	6	0.0521	downregulated	18	1.1e-06	upregulated	8	7.2e-05
organelle outer membrane	upregulated	8	0.0237	upregulated	12	0.0003	downregulated	10	0.0002	downregulated	10	8.8e-05
hormone receptor binding	upregulated	14	4.3e-06	upregulated	13	3.8e-05	upregulated	2	0.0833	upregulated	3	0.0094
translation regulator activity	downregulated	4	0.0072	downregulated	4	0.0032	upregulated	4	1.2e-05	upregulated	3	0.0004
regulation of cell junction assembly	upregulated	10	2.2e-06	upregulated	8	5.4e-05	downregulated	4	0.0176	downregulated	3	0.06
negative regulation of vascular smooth muscle cell proliferation	upregulated	4	1.1e-05	upregulated	4	1.7e-06				downregulated	2	0.0068
microtubule motor activity	upregulated	6	7e-06	upregulated	9	3.2e-05	upregulated	1	0.0278	upregulated	2	0.0206
neurotransmitter transporter activity	upregulated	4	0.0002	upregulated	7	1.2e-05	downregulated	3	0.0053	downregulated	3	0.0143
positive regulation of vascular smooth muscle cell proliferation	downregulated	6	6e-06	downregulated	3	0.0021	upregulated	1	0.0525	upregulated	3	0.0002
outer membrane	upregulated	8	0.0237	upregulated	12	0.0003	downregulated	10	0.0002	downregulated	10	9.5e-05
endothelial cell differentiation	upregulated	9	1.1e-05	upregulated	8	9.5e-06	upregulated	1	0.173	upregulated	2	0.008
myeloid cell homeostasis	upregulated	9	0.0004	upregulated	11	2.6e-06	downregulated	3	0.041	upregulated	1	0.0033
oocyte development	downregulated	7	1.4e-07	downregulated	5	8.9e-05	downregulated	2	0.0506	downregulated	1	0.256
cell cortex region	downregulated	5	0.0004	upregulated	5	0.0011	upregulated	3	0.0001	upregulated	2	0.0035
regulation of carbohydrate metabolic process	downregulated	12	5.7e-06	downregulated	14	2.7e-06	downregulated	3	0.1768	upregulated	2	0.0592
positive regulation of vascular associated smooth muscle cell migration	downregulated	3	1.5e-05	downregulated	3	1.1e-05	downregulated	2	0.0088	downregulated	1	0.1179
RNA polymerase II activating transcription factor binding	upregulated	5	0.0002	upregulated	5	0.0001	downregulated	2	0.0117	upregulated	3	0.0006
extrinsic apoptotic signaling pathway	upregulated	12	1.2e-07	upregulated	10	7.5e-06	upregulated	1	0.2046
detoxification	upregulated	10	2.7e-05	upregulated	8	0.0001	downregulated	6	0.0015	downregulated	4	0.0318
negative regulation of G1/S transition of mitotic cell cycle	upregulated	9	9.8e-07	downregulated	5	0.0035	downregulated	2	0.0046	downregulated	2	0.0123
dendritic shaft	upregulated	7	9e-05	upregulated	10	5.8e-07	upregulated	1	0.0448	upregulated	1	0.0828
modulation of excitatory postsynaptic potential	downregulated	7	1.1e-05	upregulated	8	4.2e-06	downregulated	2	0.0519	downregulated	1	0.083
regulation of response to oxidative stress	upregulated	7	0.0013	upregulated	9	6.2e-05	downregulated	5	0.001	downregulated	4	0.0025
regulation of sensory perception of pain	downregulated	6	5.3e-07	upregulated	7	3.2e-05	downregulated	2	0.0445	downregulated	1	0.2689
cytokine activity	upregulated	10	1.4e-05	upregulated	11	1.9e-05	upregulated	1	0.0249	upregulated	1	0.0319
isoprenoid binding	upregulated	4	0.0001	downregulated	4	0.0002	downregulated	2	0.0007	downregulated	2	0.0152
collagen-activated tyrosine kinase receptor signaling pathway	upregulated	5	4.1e-07	upregulated	5	5.7e-07
calcium-dependent protein binding	upregulated	6	0.0021	upregulated	10	4.6e-07	downregulated	3	0.0189	downregulated	3	0.0126
acute inflammatory response	upregulated	9	5.1e-07	upregulated	6	0.0001	upregulated	1	0.0866	upregulated	1	0.0538
cellular response to fibroblast growth factor stimulus	upregulated	8	1.7e-05	upregulated	9	5.7e-07	downregulated	3	0.1236	downregulated	1	0.2148
ribonucleoprotein complex binding	upregulated	9	0.0009	downregulated	11	7.1e-05	upregulated	2	0.0673	upregulated	5	6.3e-05
ubiquitin-like protein ligase activity	downregulated	11	0.0003	downregulated	11	0.0019	downregulated	9	0.001	downregulated	9	0.0005
amino acid binding	downregulated	8	2.4e-06	downregulated	5	0.0017	downregulated	3	0.0118	downregulated	3	0.0061
negative regulation of extrinsic apoptotic signaling pathway in absence of ligand	upregulated	3	0.013	upregulated	4	0.0022	downregulated	4	5.8e-07	downregulated	1	0.019
histone methyltransferase complex	downregulated	6	0.0015	downregulated	7	0.0014	upregulated	4	0.0004	upregulated	4	0.0004
hydrolase activity, hydrolyzing N-glycosyl compounds	upregulated	3	0.0006	upregulated	1	0.1485	upregulated	3	2.8e-05	upregulated	2	0.0001
oxidoreductase activity, acting on CH-OH group of donors	upregulated	9	0.0016	downregulated	10	0.0001	downregulated	6	0.0018	downregulated	6	0.0009
ER to Golgi vesicle-mediated transport	upregulated	9	0.0003	upregulated	7	0.0059	downregulated	8	0.003	downregulated	10	7.1e-05
oxidative phosphorylation	upregulated	10	6.6e-08	upregulated	4	0.0038	upregulated	2	0.0361	upregulated	2	0.0368
exocrine system development	upregulated	6	0.0001	upregulated	9	1.2e-07				upregulated	1	0.0204
positive regulation of protein localization to membrane	upregulated	10	1.4e-05	upregulated	7	0.0028	downregulated	6	0.0017	downregulated	5	0.0052
isoprenoid biosynthetic process	upregulated	7	7.5e-07	upregulated	3	0.0054	downregulated	1	0.0093	downregulated	1	0.0093
dorsal/ventral pattern formation	downregulated	9	2e-05	upregulated	8	0.0004	upregulated	3	0.0021	upregulated	2	0.0227
enhancer sequence-specific DNA binding	downregulated	6	0.0009	upregulated	10	2.5e-05	upregulated	2	0.0156	upregulated	3	0.0011
negative regulation of potassium ion transmembrane transport	upregulated	2	0.0008	upregulated	5	4.8e-06	downregulated	2	0.01	downregulated	2	0.0101
endocrine system development	upregulated	11	1.3e-05	upregulated	9	1.8e-05	downregulated	2	0.0409	downregulated	1	0.0409
vacuole organization	upregulated	5	0.0609	downregulated	10	6.3e-05	upregulated	4	0.001	upregulated	5	0.0001
blood coagulation	upregulated	7	0.0018	downregulated	8	0.0001	upregulated	3	0.0109	upregulated	4	0.0002
cardiac muscle cell development	downregulated	6	0.0006	upregulated	6	0.0001	downregulated	3	0.0028	downregulated	3	0.0028
kinesin complex	upregulated	6	7.4e-07	upregulated	8	1.1e-05	downregulated	1	0.4114	upregulated	1	0.1326
positive regulation of cyclin-dependent protein kinase activity	upregulated	7	4.6e-06	upregulated	4	0.0082	upregulated	2	0.0026	upregulated	2	0.0046
positive regulation of muscle tissue development	upregulated	10	6.2e-08	upregulated	9	3.7e-05				downregulated	1	0.2173
peripheral nervous system development	downregulated	8	1.4e-05	upregulated	9	5.6e-06	upregulated	1	0.2256	upregulated	2	0.0288
coagulation	upregulated	7	0.0019	downregulated	8	0.0001	upregulated	3	0.011	upregulated	4	0.0002
RNA phosphodiester bond hydrolysis	downregulated	11	1e-05	downregulated	12	2.3e-05	downregulated	5	0.0311	downregulated	4	0.0699
sperm motility	downregulated	7	0.0002	downregulated	5	0.0137	upregulated	3	6.8e-05	upregulated	2	0.0022
regulation of endothelial cell apoptotic process	upregulated	7	1.4e-08	upregulated	4	0.0077	downregulated	1	0.0523	downregulated	1	0.0949
regulation of p38MAPK cascade	upregulated	5	1e-05	upregulated	3	0.0003	upregulated	2	0.0036	upregulated	1	0.0521
respiratory chain complex IV	upregulated	6	4.7e-07	downregulated	1	0.0342	upregulated	2	0.0008	upregulated	1	0.0435
positive regulation of mitotic cell cycle phase transition	upregulated	9	4.3e-06	upregulated	6	0.0011	upregulated	2	0.0047	upregulated	2	0.0255
flagellated sperm motility	downregulated	6	0.0004	downregulated	5	0.0113	upregulated	3	5.7e-05	upregulated	2	0.002
cellular modified amino acid metabolic process	upregulated	9	0.0003	upregulated	11	4.3e-05	downregulated	6	0.0084	downregulated	6	0.0051
hemostasis	upregulated	7	0.002	downregulated	8	0.0001	upregulated	3	0.0112	upregulated	4	0.0002
aorta development	upregulated	5	4.5e-05	downregulated	7	7.6e-06	downregulated	2	0.0136	upregulated	1	0.1314
positive regulation of long-term synaptic potentiation	downregulated	5	3.2e-05	upregulated	5	8.9e-05	downregulated	2	0.0075	upregulated	1	0.0286
modified amino acid binding	downregulated	8	6e-06	downregulated	9	8e-05	downregulated	2	0.0649	upregulated	2	0.02
regulation of ATP metabolic process	upregulated	9	4.7e-06	upregulated	7	0.0002	downregulated	3	0.0253	downregulated	3	0.0271
regulation of extrinsic apoptotic signaling pathway via death domain receptors	upregulated	8	1.9e-07	upregulated	6	0.0002	downregulated	1	0.2335	downregulated	1	0.0789
regulation of membrane permeability	upregulated	5	0.0011	downregulated	10	2e-07	downregulated	2	0.0197	downregulated	2	0.1671
oocyte differentiation	downregulated	7	2.9e-07	downregulated	5	0.0001	downregulated	2	0.0638	downregulated	1	0.286
regulation of postsynapse organization	downregulated	7	0.0001	downregulated	8	3.4e-05	downregulated	1	0.0194	downregulated	1	0.0136
ERAD pathway	upregulated	7	0.0003	upregulated	9	2.4e-05	downregulated	4	0.0136	downregulated	4	0.0105
complement binding	upregulated	6	4.5e-08	upregulated	4	2.1e-05
establishment of protein localization to vacuole	downregulated	7	1.8e-06	downregulated	6	7e-05	downregulated	2	0.0632	upregulated	1	0.1254
regulation of cardiac muscle cell contraction	upregulated	4	0.001	downregulated	6	4.3e-05	downregulated	4	0.0007	downregulated	2	0.0311
ventral spinal cord development	downregulated	5	0.0016	upregulated	8	8.2e-07	downregulated	2	0.0897	upregulated	2	0.0082
spindle elongation	upregulated	4	3.2e-08	upregulated	2	0.0033	downregulated	1	0.0895	downregulated	1	0.1036
ATP synthesis coupled electron transport	upregulated	9	2e-07	downregulated	3	0.007	upregulated	2	0.0271	upregulated	2	0.0276
regulation of long term synaptic depression	downregulated	3	0.0008	upregulated	3	0.0016	downregulated	3	0.0002	downregulated	2	0.0037
regulation of cyclase activity	downregulated	6	2.8e-07	downregulated	5	0.0008	downregulated	1	0.4123	downregulated	3	0.0125
leukocyte migration	upregulated	14	5.3e-06	upregulated	13	1.3e-05	upregulated	1	0.1275	upregulated	2	0.1275
positive regulation of dendrite extension	downregulated	6	1.6e-06	downregulated	3	0.0099	downregulated	3	0.0016	upregulated	1	0.0492
S100 protein binding	upregulated	3	0.0017	upregulated	3	0.0004	downregulated	3	0.0006	downregulated	2	0.0031
endothelial cell development	upregulated	8	5e-06	upregulated	5	0.0007	upregulated	1	0.1111	upregulated	2	0.0032
endodermal cell differentiation	upregulated	4	1.5e-05	upregulated	3	0.0021	downregulated	1	0.0046	downregulated	1	0.0086
cellular aldehyde metabolic process	upregulated	6	0.0006	downregulated	6	6.1e-05	downregulated	3	0.0015	downregulated	2	0.022
response to BMP	downregulated	7	0.0002	downregulated	7	0.0028	downregulated	3	0.0005	upregulated	1	0.005
cellular response to BMP stimulus	downregulated	7	0.0002	downregulated	7	0.0028	downregulated	3	0.0005	upregulated	1	0.005
peptide hormone secretion	upregulated	5	0.0028	upregulated	9	4.4e-07	downregulated	3	0.0275	upregulated	1	0.0396
DNA biosynthetic process	upregulated	6	0.0015	downregulated	5	0.0096	downregulated	7	9.1e-05	downregulated	6	0.0011
positive regulation of potassium ion transmembrane transport	upregulated	5	0.0003	upregulated	6	2.3e-05	downregulated	2	0.0127	downregulated	2	0.0176
establishment of planar polarity	downregulated	6	1.1e-07	downregulated	5	1.4e-05
lysosomal transport	downregulated	6	0.0027	downregulated	6	0.0066	upregulated	3	0.0029	upregulated	5	3.2e-05
calcium-dependent cell-cell adhesion via plasma membrane cell adhesion molecules	downregulated	5	2.7e-05	upregulated	6	2.9e-05	downregulated	1	0.1693	upregulated	1	0.0129
cellular component disassembly involved in execution phase of apoptosis	upregulated	6	4.4e-07	upregulated	4	3.8e-06
response to nutrient	downregulated	6	0.0016	downregulated	10	1.9e-06	downregulated	6	0.008	downregulated	2	0.0696
peptide hormone binding	upregulated	5	2.9e-05	upregulated	7	2.4e-06	downregulated	1	0.1585	downregulated	1	0.1685
meiosis I	downregulated	8	0.0001	downregulated	10	1.4e-05	downregulated	4	0.0232	upregulated	2	0.0473
oxidoreductase activity, acting on a sulfur group of donors	upregulated	11	4e-09	upregulated	3	0.0166	upregulated	1	0.0598	downregulated	1	0.4824
positive regulation of cell cycle G1/S phase transition	upregulated	4	0.0017	downregulated	5	3.1e-05	upregulated	1	0.0026	upregulated	1	0.0145
negative regulation of neural precursor cell proliferation	upregulated	6	2.7e-07	upregulated	5	0.0001				downregulated	1	0.0551
multicellular organismal movement	downregulated	5	4.5e-05	downregulated	4	0.001	downregulated	2	0.0053	downregulated	2	0.0099
musculoskeletal movement	downregulated	5	4.5e-05	downregulated	4	0.001	downregulated	2	0.0053	downregulated	2	0.0099
inclusion body	upregulated	4	0.0317	upregulated	8	0.0001	downregulated	6	0.0003	downregulated	5	0.0018
establishment of tissue polarity	downregulated	6	1.4e-07	downregulated	5	1.7e-05
response to alcohol	upregulated	11	1.1e-05	upregulated	13	9.2e-06	downregulated	4	0.1383	upregulated	1	0.1642
defense response to Gram-positive bacterium	upregulated	9	7.6e-07	downregulated	5	0.005	downregulated	1	0.0329	upregulated	2	0.0189
cerebellar cortex development	downregulated	7	5.3e-05	upregulated	7	0.0002	downregulated	3	0.0188	upregulated	2	0.0119
negative regulation of cellular senescence	downregulated	4	0.0001	downregulated	4	0.0002	downregulated	2	0.0115	downregulated	2	0.01
intrinsic apoptotic signaling pathway by p53 class mediator	upregulated	8	4.5e-07	upregulated	7	3.8e-05				upregulated	1	0.1494
regulation of potassium ion transmembrane transporter activity	downregulated	5	0.0009	upregulated	7	8.8e-05	downregulated	3	0.0057	downregulated	3	0.0058
cyclin-dependent protein kinase activity	upregulated	6	2.8e-06	upregulated	3	0.0037	downregulated	2	0.0505	downregulated	3	0.0052
establishment of chromosome localization	upregulated	8	1.9e-05	upregulated	6	2.6e-05	downregulated	2	0.1685	downregulated	3	0.0328
cell fate specification	upregulated	9	9.7e-06	upregulated	8	8.4e-06	downregulated	2	0.1816	upregulated	1	0.1882
negative regulation of proteolysis involved in cellular protein catabolic process	upregulated	5	0.0085	upregulated	6	0.0021	upregulated	4	0.0001	upregulated	3	0.0014
response to anesthetic	downregulated	6	5e-06	upregulated	7	1.8e-05	downregulated	3	0.0315
ATP-dependent microtubule motor activity, plus-end-directed	upregulated	3	0.0005	upregulated	6	1.1e-05	downregulated	2	0.0256	downregulated	2	0.023
cytoplasmic ribonucleoprotein granule	downregulated	10	0.0005	upregulated	13	3.6e-05	upregulated	3	0.0155	upregulated	3	0.0112
blood vessel remodeling	downregulated	5	0.0001	downregulated	6	6.5e-05	downregulated	2	0.0173	downregulated	2	0.0236
respiratory gaseous exchange	downregulated	5	0.0002	upregulated	4	0.0022	upregulated	3	0.0007	upregulated	2	0.0127
carbohydrate catabolic process	upregulated	8	0.0002	downregulated	6	0.001	downregulated	6	0.0024	upregulated	3	0.0069
microtubule organizing center organization	downregulated	10	1.9e-06	downregulated	10	9.8e-06	downregulated	2	0.3204	downregulated	1	0.5475
negative regulation of chromosome organization	downregulated	8	0.001	downregulated	8	0.0025	upregulated	3	0.0108	upregulated	5	0.0001
nucleus organization	downregulated	6	0.0088	downregulated	9	0.0002	upregulated	4	0.0011	upregulated	4	0.0015
postsynaptic density membrane	downregulated	6	5.6e-07	downregulated	6	7.1e-06
negative regulation of ATP biosynthetic process	upregulated	3	0.0019	upregulated	4	0.0001	downregulated	2	0.0017	downregulated	2	0.0092
acid secretion	upregulated	6	9.9e-06	upregulated	7	0.0001	downregulated	2	0.0781	upregulated	1	0.0561
execution phase of apoptosis	upregulated	6	1.9e-05	upregulated	6	2.9e-06	downregulated	1	0.3587	downregulated	1	0.2361
regulation of ERBB signaling pathway	upregulated	3	0.1085	downregulated	6	0.0003	downregulated	5	0.0009	upregulated	4	0.0002
walking behavior	downregulated	7	4.5e-06	upregulated	6	0.0002	upregulated	1	0.067	upregulated	1	0.0824
regulation of dendrite extension	downregulated	6	3.4e-06	downregulated	3	0.0137	downregulated	3	0.0021	upregulated	1	0.0539
serine hydrolase activity	upregulated	9	0.0027	upregulated	9	0.0005	downregulated	8	0.0039	downregulated	7	0.0009
endoplasmic reticulum-Golgi intermediate compartment	upregulated	8	1.8e-05	upregulated	5	0.0081	downregulated	5	0.0039	downregulated	5	0.01
protein localization to vacuole	downregulated	7	1e-05	downregulated	7	3.4e-05	downregulated	2	0.1015	upregulated	1	0.1618
response to alkaloid	downregulated	8	3.2e-05	upregulated	9	2.7e-06	downregulated	3	0.0662
filamentous actin	upregulated	2	0.0348	downregulated	5	0.0002	upregulated	1	0.0323	upregulated	2	2.3e-05
membrane repolarization	upregulated	4	0.0001	downregulated	3	0.0022	downregulated	3	0.0013	downregulated	1	0.0174
L-alpha-amino acid transmembrane transport	upregulated	6	0.001	upregulated	6	0.0005	downregulated	3	0.0091	upregulated	2	0.0013
genitalia development	downregulated	7	2.1e-06	downregulated	6	2.1e-05	downregulated	1	0.1465
establishment or maintenance of apical/basal cell polarity	upregulated	5	0.0013	downregulated	4	0.0045	upregulated	2	0.0023	upregulated	3	0.0005
ribonucleoprotein granule	downregulated	10	0.0008	upregulated	13	6.4e-05	upregulated	3	0.0179	downregulated	7	0.0073
negative regulation of response to drug	upregulated	4	0.0019	upregulated	7	2.2e-06	downregulated	2	0.0174	upregulated	1	0.0912
centrosome cycle	downregulated	9	3.6e-06	downregulated	9	1.6e-05	downregulated	2	0.253	downregulated	1	0.4869
lipid transporter activity	upregulated	9	0.0007	downregulated	11	1.1e-05	downregulated	2	0.0354	downregulated	2	0.0278
regulation of viral life cycle	upregulated	10	0.0001	upregulated	9	0.0015	downregulated	6	0.0026	downregulated	4	0.0154
embryonic pattern specification	downregulated	5	0.0009	downregulated	5	3.2e-05	upregulated	2	0.0083	upregulated	1	0.0336
positive regulation of epithelial cell apoptotic process	upregulated	6	1.5e-05	upregulated	5	0.0003	downregulated	1	0.0326	downregulated	1	0.0597
embryonic digestive tract development	upregulated	4	0.0004	upregulated	5	0.0002	downregulated	1	0.0118	downregulated	1	0.0118
collagen-activated signaling pathway	upregulated	5	2.5e-06	upregulated	5	3.5e-06
signaling adaptor activity	upregulated	4	0.0053	upregulated	6	4.1e-05	downregulated	5	0.0021	downregulated	3	0.0198
regulation of hepatocyte proliferation	upregulated	4	9.8e-05	upregulated	3	0.0004	downregulated	2	0.0035	downregulated	1	0.0669
regulation of stem cell differentiation	upregulated	6	0.0006	upregulated	7	6e-06	downregulated	2	0.0929	downregulated	3	0.0292
acylglycerol metabolic process	upregulated	9	4.8e-06	upregulated	8	0.0002	downregulated	2	0.0832	downregulated	2	0.1679
organelle disassembly	upregulated	5	0.0017	upregulated	5	0.0045	downregulated	5	0.0004	downregulated	4	0.0034
cellular response to decreased oxygen levels	downregulated	3	0.0943	upregulated	7	0.0013	downregulated	8	0.0002	downregulated	7	0.0006
cullin family protein binding	upregulated	3	0.004	upregulated	4	0.0003	downregulated	2	0.0121	downregulated	3	0.0009
regulation of cellular response to insulin stimulus	upregulated	8	0.0002	upregulated	9	3.3e-05	downregulated	2	0.0377	downregulated	1	0.052
regulation of telomere maintenance via telomere lengthening	downregulated	6	0.0003	downregulated	8	9.7e-06	upregulated	1	0.1814	downregulated	3	0.0231
p53 binding	upregulated	6	0.0013	upregulated	5	0.0034	upregulated	3	0.0014	upregulated	3	0.0019
cellular oxidant detoxification	upregulated	8	0.0003	upregulated	7	0.0002	downregulated	5	0.003	downregulated	3	0.0696
peroxisome	upregulated	12	1.1e-05	upregulated	9	0.0011	upregulated	3	0.0139	upregulated	2	0.0751
spindle localization	upregulated	4	0.0006	downregulated	3	0.0034	downregulated	4	0.0009	downregulated	3	0.0078
RNA localization	downregulated	8	0.0038	downregulated	12	1.7e-05	downregulated	6	0.0297	upregulated	4	0.0074
neutral lipid metabolic process	upregulated	9	5.8e-06	upregulated	8	0.0002	downregulated	2	0.0847	downregulated	2	0.1707
neuropilin binding	upregulated	4	0.0001	upregulated	4	5.2e-06	downregulated	1	0.0282
macroautophagy	upregulated	7	0.0019	upregulated	4	0.0334	downregulated	8	0.0001	downregulated	6	0.002
postsynaptic specialization membrane	downregulated	6	1.1e-06	downregulated	6	1.4e-05
adenylate cyclase-activating adrenergic receptor signaling pathway	upregulated	3	0.0005	upregulated	6	5.5e-06	downregulated	2	0.006
adrenergic receptor signaling pathway	upregulated	3	0.0005	upregulated	6	5.5e-06	downregulated	2	0.006
positive regulation of excitatory postsynaptic potential	downregulated	5	0.0002	upregulated	6	5.1e-05	downregulated	2	0.0264	downregulated	1	0.0582
protein kinase inhibitor activity	upregulated	8	6e-06	upregulated	4	0.0068	upregulated	2	0.0183	upregulated	2	0.0229
regulation of heart rate by cardiac conduction	upregulated	5	0.0003	upregulated	5	4.8e-05	downregulated	2	0.0426	downregulated	1	0.0311
regulation of reactive oxygen species biosynthetic process	upregulated	11	6.2e-07	downregulated	7	0.0012	downregulated	2	0.1501	downregulated	2	0.1602
regulation of systemic arterial blood pressure by hormone	upregulated	6	5.1e-05	downregulated	3	0.0036	downregulated	2	0.0066	downregulated	2	0.0162
regulation of fibroblast apoptotic process	upregulated	2	0.0178	upregulated	5	1.1e-05	downregulated	1	0.0232	downregulated	2	0.0044
regulation of epidermis development	downregulated	7	6.5e-05	downregulated	7	5.7e-06	upregulated	1	0.2368	downregulated	1	0.2316
nuclear receptor activity	downregulated	7	9.3e-06	upregulated	7	5.7e-06				downregulated	1	0.3885
transcription factor activity, direct ligand regulated sequence-specific DNA binding	downregulated	7	9.3e-06	upregulated	7	5.7e-06				downregulated	1	0.3885
voltage-gated calcium channel complex	downregulated	5	0.0001	downregulated	6	0.0001	upregulated	2	0.0103	upregulated	1	0.1104
positive regulation of sodium ion transmembrane transporter activity	upregulated	3	0.001	upregulated	3	0.0021	upregulated	2	0.001	upregulated	1	0.0096
stem cell division	upregulated	6	9.2e-05	upregulated	7	4.3e-06	downregulated	1	0.2369	downregulated	1	0.2307
negative regulation of signaling receptor activity	downregulated	3	0.0002	downregulated	7	2.6e-06	downregulated	2	0.1663	downregulated	1	0.3058
positive regulation of DNA biosynthetic process	downregulated	7	0.0001	downregulated	8	5.6e-05	downregulated	3	0.0234	downregulated	2	0.1289
embryonic heart tube development	downregulated	6	0.0006	downregulated	8	7.8e-05	upregulated	2	0.0231	upregulated	2	0.0201
renal tubule morphogenesis	downregulated	7	0.0001	upregulated	7	1.5e-05	downregulated	1	0.1554	downregulated	1	0.0717
activin binding	upregulated	4	4.2e-06	upregulated	4	5.8e-06
lymphocyte homeostasis	upregulated	5	0.0004	upregulated	7	0.0002	downregulated	3	0.0153	downregulated	2	0.023
glial cell projection	upregulated	4	0.0007	upregulated	5	4.6e-05	downregulated	2	0.0162	downregulated	1	0.0512
positive regulation of endothelial cell apoptotic process	upregulated	4	3.4e-06	upregulated	2	0.0111	downregulated	1	0.0192	downregulated	1	0.0354
intermediate filament	upregulated	11	7.5e-07	upregulated	10	9e-05				upregulated	1	0.3876
cellular detoxification	upregulated	8	0.0004	upregulated	7	0.0003	downregulated	5	0.0036	downregulated	3	0.0768
regulation of actin cytoskeleton reorganization	downregulated	5	0.0001	downregulated	7	9.7e-07	downregulated	1	0.2812
lymphangiogenesis	downregulated	3	0.0003	downregulated	3	0.0004	downregulated	2	0.0067	downregulated	1	0.0428
digestive tract morphogenesis	upregulated	7	3e-06	downregulated	5	0.0003	upregulated	1	0.0864	downregulated	1	0.3805
opsonin binding	upregulated	4	8.9e-06	upregulated	4	3.7e-06
structural constituent of myelin sheath	upregulated	3	7e-05	upregulated	3	0.0008	downregulated	1	0.0456	downregulated	1	0.0143
cytokinetic process	upregulated	4	0.0001	upregulated	2	0.0544	upregulated	2	0.0027	upregulated	2	0.0022
axis specification	upregulated	7	0.0014	downregulated	8	6.9e-06	upregulated	2	0.0182	upregulated	1	0.2032
dioxygenase activity	upregulated	7	0.0003	downregulated	7	0.0003	downregulated	3	0.0527	downregulated	4	0.0071
protein self-association	downregulated	5	0.0006	downregulated	5	0.0009	downregulated	3	0.0053	downregulated	2	0.0117
negative regulation of cellular protein catabolic process	upregulated	5	0.0155	upregulated	6	0.0045	upregulated	4	0.0002	upregulated	3	0.0023
protein localization to cytoskeleton	downregulated	4	0.0018	downregulated	4	0.0006	downregulated	1	0.0075	downregulated	1	0.0044
somatic diversification of immune receptors via somatic mutation	downregulated	2	0.0178	downregulated	1	0.1665	downregulated	3	1.4e-05	downregulated	2	0.0009
Golgi-associated vesicle membrane	upregulated	7	0.0001	upregulated	4	0.0303	downregulated	5	0.0096	downregulated	6	0.0011
cell aggregation	downregulated	4	0.0002	upregulated	2	0.021	downregulated	1	0.0025	downregulated	1	0.0047
positive regulation of calcium ion transmembrane transporter activity	upregulated	3	0.0013	downregulated	5	0.0004	downregulated	3	0.0034	downregulated	2	0.0233
heme-copper terminal oxidase activity	upregulated	4	0.0003	downregulated	2	0.0362	upregulated	3	5.7e-05	upregulated	1	0.0632
cytochrome-c oxidase activity	upregulated	4	0.0003	downregulated	2	0.0362	upregulated	3	5.7e-05	upregulated	1	0.0632
steroid binding	downregulated	7	0.0005	downregulated	10	6e-06	downregulated	2	0.0875	downregulated	1	0.1472
ubiquitin-like protein conjugating enzyme binding	upregulated	3	0.0313	upregulated	3	0.0345	downregulated	4	0.0009	downregulated	5	4.3e-05
cellular glucose homeostasis	upregulated	8	2.8e-05	upregulated	6	0.0008	downregulated	4	0.0079	upregulated	1	0.2419
DNA methylation	downregulated	5	0.0008	upregulated	2	0.01	upregulated	2	0.0091	upregulated	3	0.0007
damaged DNA binding	downregulated	6	0.0003	downregulated	6	0.0005	downregulated	3	0.0102	upregulated	2	0.0271
perinuclear endoplasmic reticulum	upregulated	3	0.0034	upregulated	5	2.7e-05	downregulated	1	0.0171	downregulated	1	0.0295
cell-cell signaling involved in cardiac conduction	upregulated	5	4.1e-05	downregulated	5	3.4e-05	downregulated	2	0.0337
positive regulation of pri-miRNA transcription by RNA polymerase II	downregulated	4	0.0003	downregulated	3	0.0043	upregulated	1	0.0392	upregulated	2	0.0008
ncRNA transcription	upregulated	4	0.0016	downregulated	4	0.0013	upregulated	2	0.0067	upregulated	2	0.0036
animal organ formation	downregulated	6	5.1e-06	downregulated	5	8.4e-05	downregulated	1	0.1177
regulation of oxidative stress-induced intrinsic apoptotic signaling pathway	upregulated	4	0.0014	upregulated	3	0.0112	downregulated	3	0.0027	downregulated	3	0.0012
interstrand cross-link repair	downregulated	3	0.0016	downregulated	3	0.0037	upregulated	2	0.0036	upregulated	2	0.0025
astrocyte projection	upregulated	3	0.0011	upregulated	4	6.5e-05	downregulated	1	0.0254	downregulated	1	0.0288
heme binding	downregulated	7	5.4e-05	downregulated	11	6.6e-05	downregulated	2	0.1123	downregulated	2	0.1343
lactation	upregulated	6	1.4e-05	upregulated	4	0.0021	upregulated	1	0.047	upregulated	1	0.0407
regulation of non-canonical Wnt signaling pathway	downregulated	3	0.0025	upregulated	3	0.0012	downregulated	3	0.0012	downregulated	2	0.0155
developmental pigmentation	upregulated	5	0.0006	upregulated	5	0.0014	downregulated	3	0.0042	downregulated	2	0.0168
chloride ion binding	upregulated	2	0.0024	downregulated	2	0.0021	downregulated	2	0.0043	downregulated	2	0.0026
cell recognition	downregulated	7	0.0089	upregulated	15	2.8e-05	upregulated	3	0.0066	upregulated	3	0.0343
negative regulation of ATP metabolic process	upregulated	4	0.001	upregulated	4	0.0009	downregulated	2	0.0036	downregulated	2	0.0194
histone deacetylase complex	downregulated	8	3.1e-06	downregulated	5	0.0048	upregulated	1	0.0801	upregulated	1	0.0489
AP-type membrane coat adaptor complex	upregulated	7	3.2e-05	upregulated	7	2.5e-05	downregulated	1	0.2917	downregulated	1	0.2609
kinase inhibitor activity	upregulated	8	1.2e-05	upregulated	4	0.0094	upregulated	2	0.0206	upregulated	2	0.0258
fertilization	downregulated	12	7.5e-06	upregulated	7	0.0003	downregulated	4	0.0736	downregulated	2	0.3426
acetylcholine binding	upregulated	2	0.0065	upregulated	1	0.0962	downregulated	3	0.0001	downregulated	2	0.0007
positive regulation of non-canonical Wnt signaling pathway	downregulated	1	0.014	upregulated	2	0.0051	downregulated	3	0.0002	downregulated	2	0.0047
response to pain	downregulated	4	0.001	upregulated	7	6.2e-07	upregulated	1	0.0983
hindbrain morphogenesis	downregulated	7	2.7e-05	upregulated	7	0.0001	downregulated	1	0.3314	upregulated	1	0.0646
regulation of amyloid-beta formation	downregulated	3	0.004	downregulated	3	0.005	downregulated	2	0.0022	downregulated	2	0.0015
leukocyte degranulation	upregulated	3	0.0087	upregulated	3	0.0018	downregulated	14	0.0016	upregulated	7	0.0026
nucleus localization	downregulated	6	3.1e-06	downregulated	4	0.0019	downregulated	1	0.1913	upregulated	1	0.0602
mitochondrial transport	upregulated	11	9.1e-05	downregulated	10	0.0007	downregulated	5	0.0308	downregulated	5	0.0361
