# Supplementary material for: Repetitive neuronal activation regulates cellular maturation state via nuclear reprogramming
Source: Nat Commun. 2026 Jul 17;17:5881. doi: 10.1038/s41467-026-74202-w (PMC13379389; doi:10.1038/s41467-026-74202-w)
Supplement: Supplementary file 4 — Supplementary Dataset 3 [file 41467_2026_74202_MOESM4_ESM.xlsx]

## Sheet: 1. RNAseq
Rank	Biogroup name	common genes	direction	p-value
1	distal axon	59	up	1.1e-37
2	cell part morphogenesis	68	up	1.2e-37
3	presynapse	60	up	4.1e-36
4	axon development	56	up	2.7e-34
5	cell morphogenesis involved in neuron differentiation	58	up	2.7e-32
6	passive transmembrane transporter activity	58	down	2e-31
7	ion channel activity	56	down	2.2e-31
8	microtubule	58	up	5.5e-31
9	extracellular matrix	48	up	3e-30
10	negative regulation of neurogenesis	48	up	5.3e-28
11	transmembrane transporter complex	46	down	1.4e-27
12	chemical synaptic transmission	49	up	2.2e-27
13	synaptic signaling	49	up	8.3e-27
14	synaptic membrane	48	up	1.5e-26
15	cell-cell adhesion	47	up	2.9e-25
16	secretion	52	up	6.9e-24
17	chemotaxis	51	up	1.6e-23
18	regulation of membrane potential	49	up	3.7e-23
19	regulation of epithelial cell proliferation	42	up	9.5e-23
20	regulation of protein serine/threonine kinase activity	49	up	3e-22
21	gland development	47	up	3.6e-22
22	regulation of mitotic cell cycle	51	up	6.8e-22
23	blood vessel morphogenesis	45	up	9.4e-22
24	regulation of cell growth	47	up	2.2e-21
25	membrane microdomain	43	up	2.2e-21
26	membrane raft	43	up	2.2e-21
27	axon guidance	33	up	3e-21
28	secretion by cell	43	up	3.5e-21
29	regulation of axonogenesis	33	up	3.6e-21
30	neuron projection guidance	33	up	4.2e-21
31	morphogenesis of an epithelium	49	up	4.9e-21
32	postsynaptic membrane	37	up	7.7e-21
33	tubulin binding	41	up	9.2e-21
34	receptor complex	42	down	2.7e-20
35	gliogenesis	32	up	3.6e-20
36	enzyme activator activity	45	up	5.1e-20
37	regulation of blood circulation	31	up	9.3e-20
38	forebrain development	41	up	1.1e-19
39	regulation of small GTPase mediated signal transduction	33	down	1.2e-19
40	developmental growth	45	up	1.6e-19
41	ribonucleoprotein complex biogenesis	42	down	2e-19
42	divalent inorganic cation homeostasis	46	down	2.1e-19
43	regulation of vasculature development	38	up	2.3e-19
44	growth cone	31	up	2.6e-19
45	lipid biosynthetic process	44	up	4.1e-19
46	site of polarized growth	31	up	4.1e-19
47	learning or memory	36	up	5.8e-19
48	telencephalon development	32	up	6.7e-19
49	organelle localization	45	up	8.9e-19
50	regulation of angiogenesis	36	up	9.2e-19
51	cellular response to hormone stimulus	44	up	1e-18
52	urogenital system development	35	up	1.4e-18
53	regulation of Wnt signaling pathway	35	up	1.5e-18
54	cell division	45	up	2.6e-18
55	cellular potassium ion transport	27	down	2.8e-18
56	potassium ion transmembrane transport	27	down	2.8e-18
57	pattern specification process	41	down	3e-18
58	transcription factor activity, RNA polymerase II proximal promoter sequence-specific DNA binding	44	up	3.2e-18
59	extrinsic component of membrane	35	up	4e-18
60	glial cell differentiation	27	up	4.6e-18
61	regulation of neuron death	38	up	4.6e-18
62	response to light stimulus	34	down	4.9e-18
63	blood circulation	38	up	8.2e-18
64	kidney development	32	down	1.4e-17
65	regulation of supramolecular fiber organization	38	up	1.5e-17
66	angiogenesis	34	up	4.2e-17
67	collagen-containing extracellular matrix	24	up	4.5e-17
68	regulation of cation channel activity	26	up	4.6e-17
69	cell-cell adhesion via plasma-membrane adhesion molecules	26	up	5.3e-17
70	GTPase regulator activity	31	up	7.9e-17
71	GTPase activator activity	30	up	9.5e-17
72	negative regulation of growth	33	up	9.6e-17
73	regulation of synapse organization	27	up	1e-16
74	nucleoside binding	38	up	1.5e-16
75	asymmetric synapse	32	up	1.5e-16
76	reproductive structure development	39	up	1.7e-16
77	response to radiation	38	down	2e-16
78	reproductive system development	39	up	2.2e-16
79	transcription coregulator activity	41	up	2.3e-16
80	regulation of neurotransmitter levels	34	up	2.4e-16
81	morphogenesis of a branching structure	28	up	2.8e-16
82	response to toxic substance	34	up	3.2e-16
83	regulation of synapse structure or activity	27	up	3.4e-16
84	muscle organ development	29	down	3.9e-16
85	memory	24	up	4.2e-16
86	embryonic organ development	40	up	4.7e-16
87	skeletal system development	39	up	6.8e-16
88	postsynaptic density	31	up	7.2e-16
89	regulation of animal organ morphogenesis	25	up	8.1e-16
90	glycosaminoglycan binding	25	up	8.3e-16
91	postsynaptic specialization	31	up	9e-16
92	peptide biosynthetic process	34	down	9.3e-16
93	muscle contraction	24	up	1.1e-15
94	translation	33	down	1.4e-15
95	regulation of cellular protein localization	42	up	1.5e-15
96	cell leading edge	36	up	2e-15
97	regulation of apoptotic signaling pathway	37	up	2.1e-15
98	neurotransmitter transport	25	up	2.4e-15
99	carbohydrate derivative biosynthetic process	41	up	3.4e-15
100	negative regulation of locomotion	33	up	3.8e-15
101	extracellular matrix organization	24	down	4.1e-15
102	regulation of lipid metabolic process	34	up	4.3e-15
103	negative regulation of cellular component movement	32	up	4.9e-15
104	calmodulin binding	25	down	5.4e-15
105	peptide metabolic process	38	down	6.5e-15
106	negative regulation of neuron death	28	up	6.7e-15
107	regulation of neurological system process	23	up	1.2e-14
108	mesenchymal cell differentiation	21	down	1.6e-14
109	dendritic spine	25	down	1.6e-14
110	ribosome biogenesis	29	down	2e-14
111	guanyl-nucleotide exchange factor activity	25	down	2.6e-14
112	cell adhesion molecule binding	27	up	2.8e-14
113	guanyl nucleotide binding	35	up	3.3e-14
114	regulation of exocytosis	24	up	3.7e-14
115	neuron migration	20	up	5.3e-14
116	growth factor binding	21	down	5.7e-14
117	perikaryon	21	up	6.8e-14
118	heart morphogenesis	28	down	7.4e-14
119	extracellular structure organization	24	down	9.6e-14
120	leukocyte activation	39	up	9.7e-14
121	Ras guanyl-nucleotide exchange factor activity	20	down	1.1e-13
122	response to peptide hormone	28	up	1.1e-13
123	regulation of extrinsic apoptotic signaling pathway	22	up	1.4e-13
124	vesicle membrane	30	up	1.4e-13
125	respiratory tube development	26	up	1.6e-13
126	adult behavior	24	up	1.7e-13
127	epithelial cell development	25	up	2.4e-13
128	muscle cell differentiation	28	up	2.5e-13
129	protein localization to membrane	33	up	2.8e-13
130	transcriptional activator activity, RNA polymerase II transcription regulatory region sequence-specific DNA binding	37	up	2.9e-13
131	phosphoprotein phosphatase activity	23	up	3.1e-13
132	epidermis development	26	down	3.3e-13
133	response to oxidative stress	31	down	3.4e-13
134	pallium development	21	up	4.1e-13
135	ubiquitin-like protein ligase binding	31	up	4.2e-13
136	channel regulator activity	20	up	4.7e-13
137	glycerolipid metabolic process	29	up	4.9e-13
138	negative regulation of cell growth	24	up	4.9e-13
139	regulation of sequestering of calcium ion	19	down	5.9e-13
140	spliceosomal complex	23	down	6.2e-13
141	ensheathment of neurons	19	up	6.2e-13
142	axon ensheathment	19	up	6.2e-13
143	cell fate commitment	24	up	6.3e-13
144	exocytic vesicle membrane	16	up	6.6e-13
145	extracellular matrix binding	12	up	6.7e-13
146	lung development	25	up	8.1e-13
147	negative regulation of apoptotic signaling pathway	25	up	8.2e-13
148	glial cell development	17	up	8.8e-13
149	U2-type spliceosomal complex	15	down	9.7e-13
150	multicellular organismal response to stress	17	up	1.1e-12
151	positive regulation of secretion	38	up	1.2e-12
152	ribonucleoprotein complex assembly	24	down	1.2e-12
153	leukocyte differentiation	30	up	1.3e-12
154	homophilic cell adhesion via plasma membrane adhesion molecules	18	up	1.4e-12
155	learning	22	up	1.5e-12
156	small ribosomal subunit	16	down	1.5e-12
157	cilium organization	28	down	1.6e-12
158	ossification	23	up	1.6e-12
159	extrinsic component of plasma membrane	22	up	1.7e-12
160	synapse organization	23	up	1.7e-12
161	anion transport	35	down	1.7e-12
162	establishment of organelle localization	31	up	1.7e-12
163	regulation of cell size	24	up	1.8e-12
164	positive regulation of protein serine/threonine kinase activity	29	down	1.9e-12
165	regulation of heart contraction	20	up	2e-12
166	PDZ domain binding	19	up	2.4e-12
167	skin epidermis development	16	down	2.8e-12
168	regulation of synapse assembly	16	up	2.8e-12
169	dendrite development	19	up	2.9e-12
170	trans-Golgi network	24	up	2.9e-12
171	DNA repair	32	down	3e-12
172	nuclear envelope	32	down	3.3e-12
173	regulation of ossification	24	down	3.6e-12
174	regulation of muscle contraction	19	up	3.7e-12
175	cytoplasmic side of membrane	22	up	3.9e-12
176	myelination	18	up	4e-12
177	neural tube development	22	up	4.1e-12
178	regulation of hemopoiesis	33	up	4.4e-12
179	response to peptide	28	up	4.5e-12
180	regulation of protein secretion	35	up	4.5e-12
181	carbohydrate metabolic process	32	down	4.6e-12
182	regulation of hormone secretion	28	up	4.8e-12
183	actin binding	32	down	4.8e-12
184	regulation of organ growth	18	up	4.8e-12
185	G-protein coupled receptor binding	28	up	5e-12
186	inflammatory response	29	up	5.1e-12
187	positive regulation of cation transmembrane transport	20	down	5.3e-12
188	regionalization	28	down	5.5e-12
189	response to wounding	31	up	6e-12
190	positive regulation of cell cycle	31	up	6.4e-12
191	developmental maturation	25	up	7.1e-12
192	regulation of actin filament organization	26	up	7.4e-12
193	peptide secretion	19	up	7.5e-12
194	muscle cell development	19	up	7.5e-12
195	large ribosomal subunit	20	down	8.2e-12
196	regulation of tube diameter	19	up	8.7e-12
197	regulation of blood vessel diameter	19	up	8.7e-12
198	regulation of protein catabolic process	31	up	1e-11
199	response to inorganic substance	33	down	1e-11
200	stem cell population maintenance	19	up	1.1e-11
201	contractile fiber	23	down	1.1e-11
202	neuron recognition	12	up	1.2e-11
203	cytoplasmic vesicle membrane	26	up	1.2e-11
204	negative regulation of cell motility	26	up	1.3e-11
205	striated muscle cell development	18	up	1.3e-11
206	microtubule-based transport	19	up	1.7e-11
207	maintenance of cell number	19	up	1.8e-11
208	negative regulation of secretion	24	up	1.9e-11
209	cell maturation	20	up	2e-11
210	response to hypoxia	21	up	2.2e-11
211	cell surface receptor signaling pathway involved in cell-cell signaling	29	up	2.2e-11
212	regulation of chemotaxis	21	down	2.7e-11
213	vesicle localization	21	up	2.9e-11
214	regulation of blood vessel size	19	up	2.9e-11
215	negative regulation of establishment of protein localization	22	up	3.1e-11
216	regulation of tube size	19	up	3.2e-11
217	protein localization to cell periphery	22	up	3.5e-11
218	limb morphogenesis	20	down	3.9e-11
219	cellular response to peptide	21	up	3.9e-11
220	response to temperature stimulus	20	up	4e-11
221	lymphocyte activation	32	up	4e-11
222	cerebral cortex development	16	up	4e-11
223	regulation of smooth muscle cell proliferation	20	up	4.1e-11
224	stem cell differentiation	19	down	4.1e-11
225	cytoplasmic region	34	up	4.1e-11
226	transcriptional activator activity, RNA polymerase II proximal promoter sequence-specific DNA binding	28	up	4.7e-11
227	negative regulation of protein serine/threonine kinase activity	16	up	4.7e-11
228	hair cycle process	15	down	4.8e-11
229	regulation of G-protein coupled receptor protein signaling pathway	18	up	5.3e-11
230	synaptic vesicle cycle	16	up	6.2e-11
231	neural crest cell development	14	up	7.1e-11
232	voltage-gated potassium channel complex	14	up	7.2e-11
233	development of primary sexual characteristics	21	up	7.3e-11
234	carboxylic acid transport	22	down	7.8e-11
235	organic acid transport	22	down	7.8e-11
236	embryonic appendage morphogenesis	18	down	8.7e-11
237	polysome	14	down	8.9e-11
238	negative regulation of immune system process	33	up	9.1e-11
239	protein secretion	17	up	9.3e-11
240	positive regulation of dendrite development	16	up	9.4e-11
241	anion transmembrane transport	26	down	1e-10
242	branching morphogenesis of an epithelial tube	19	down	1.1e-10
243	connective tissue development	20	down	1.1e-10
244	organic acid transmembrane transport	18	down	1.2e-10
245	carboxylic acid transmembrane transport	18	down	1.2e-10
246	mesenchymal cell development	14	up	1.3e-10
247	stem cell development	14	up	1.4e-10
248	regeneration	12	up	1.5e-10
249	positive regulation of supramolecular fiber organization	20	up	1.5e-10
250	embryonic organ morphogenesis	26	down	1.5e-10
251	wound healing	23	down	1.6e-10
252	molting cycle	15	down	1.6e-10
253	hair cycle	15	down	1.6e-10
254	protein C-terminus binding	23	down	1.7e-10
255	regulation of protein depolymerization	15	up	1.9e-10
256	peptide binding	27	up	2e-10
257	sulfur compound metabolic process	24	up	2.1e-10
258	basement membrane	13	down	2.8e-10
259	regulation of potassium ion transmembrane transport	14	up	3e-10
260	regulation of intracellular transport	29	up	3.3e-10
261	G-protein coupled peptide receptor activity	14	up	3.4e-10
262	regulation of neurotransmitter receptor activity	12	down	3.4e-10
263	cell-cell junction organization	17	up	3.4e-10
264	gonad development	20	up	3.4e-10
265	smooth muscle contraction	11	up	3.4e-10
266	positive regulation of establishment of protein localization	30	down	3.5e-10
267	action potential	14	down	3.6e-10
268	positive regulation of protein localization to nucleus	14	down	3.7e-10
269	positive regulation of cytokine production	27	down	3.7e-10
270	regulation of neurotransmitter secretion	13	up	3.8e-10
271	sodium ion transmembrane transport	17	down	4.2e-10
272	peptide receptor activity	15	up	4.2e-10
273	regulation of striated muscle tissue development	19	up	4.3e-10
274	kinase regulator activity	20	up	4.5e-10
275	odontogenesis	14	down	4.5e-10
276	protein localization to plasma membrane	19	up	4.5e-10
277	retina development in camera-type eye	17	down	4.6e-10
278	placenta development	16	up	4.7e-10
279	phospholipid binding	30	up	5.6e-10
280	sex differentiation	24	up	5.9e-10
281	regulation of calcium ion transmembrane transport	18	up	6.3e-10
282	anterior/posterior pattern specification	19	down	6.7e-10
283	negative regulation of cell adhesion	24	up	6.9e-10
284	rRNA binding	13	down	7.4e-10
285	steroid metabolic process	22	up	7.4e-10
286	transcription coactivator activity	23	up	7.5e-10
287	localization within membrane	16	up	8.4e-10
288	regulation of glutamate receptor signaling pathway	11	down	8.6e-10
289	transcription corepressor activity	19	up	9.2e-10
290	rhythmic process	22	down	1.1e-09
291	cellular response to drug	25	down	1.1e-09
292	inner ear development	20	up	1.2e-09
293	positive regulation of cellular protein localization	24	down	1.2e-09
294	alcohol metabolic process	23	up	1.3e-09
295	phosphatase binding	20	up	1.3e-09
296	mitotic cell cycle phase transition	16	up	1.4e-09
297	transcriptional repressor activity, RNA polymerase II transcription regulatory region sequence-specific DNA binding	23	up	1.4e-09
298	sarcolemma	18	down	1.4e-09
299	response to extracellular stimulus	28	up	1.5e-09
300	cell-substrate adhesion	17	up	1.5e-09
301	axonal transport	11	up	1.5e-09
302	integrin binding	14	up	1.6e-09
303	negative regulation of secretion by cell	20	up	1.6e-09
304	regulation of blood pressure	20	up	1.6e-09
305	structural constituent of cytoskeleton	12	up	1.6e-09
306	apoptotic signaling pathway	23	up	1.7e-09
307	regulation of vasoconstriction	12	up	1.8e-09
308	determination of bilateral symmetry	15	down	2e-09
309	neuropeptide receptor activity	9	up	2.1e-09
310	organic hydroxy compound metabolic process	27	down	2.2e-09
311	regulation of translation	25	down	2.3e-09
312	mitochondrion organization	28	up	2.4e-09
313	embryonic epithelial tube formation	17	up	2.4e-09
314	actin-based cell projection	20	up	2.5e-09
315	T cell activation	21	up	2.5e-09
316	regulation of dendrite morphogenesis	15	up	2.7e-09
317	tube formation	18	up	2.7e-09
318	negative regulation of supramolecular fiber organization	17	up	2.7e-09
319	regulation of neural precursor cell proliferation	15	up	2.7e-09
320	regulation of JNK cascade	19	down	2.8e-09
321	organic acid transmembrane transporter activity	16	down	2.9e-09
322	skeletal muscle cell differentiation	9	up	3e-09
323	cell projection membrane	23	down	3.3e-09
324	establishment of vesicle localization	18	up	3.3e-09
325	morphogenesis of embryonic epithelium	18	up	3.5e-09
326	nuclear transcription factor complex	19	up	3.6e-09
327	cell cycle phase transition	16	up	4e-09
328	regulation of actin polymerization or depolymerization	18	down	4.2e-09
329	positive regulation of cation channel activity	12	down	4.5e-09
330	anchored component of membrane	18	up	4.6e-09
331	response to steroid hormone	19	up	4.7e-09
332	cell cortex	24	up	4.9e-09
333	regulation of gliogenesis	16	up	5.1e-09
334	response to nutrient levels	26	up	5.3e-09
335	sensory perception of pain	14	down	5.9e-09
336	regulation of endocytosis	22	up	6.1e-09
337	endosome membrane	19	up	6.4e-09
338	magnesium ion binding	19	up	6.5e-09
339	cytoplasmic translation	11	down	7.1e-09
340	fatty acid metabolic process	20	down	7.3e-09
341	transcriptional repressor activity, RNA polymerase II proximal promoter sequence-specific DNA binding	18	up	7.4e-09
342	feeding behavior	13	up	7.6e-09
343	gland morphogenesis	13	down	7.6e-09
344	regulation of binding	27	up	8.3e-09
345	synaptic vesicle localization	13	up	8.6e-09
346	regulation of release of sequestered calcium ion into cytosol	12	down	9.2e-09
347	cartilage development	18	up	9.4e-09
348	calcium ion transmembrane import into cytosol	10	down	9.4e-09
349	regulation of Notch signaling pathway	12	down	9.6e-09
350	negative regulation of extrinsic apoptotic signaling pathway	13	up	9.7e-09
351	morphogenesis of a polarized epithelium	9	down	9.8e-09
352	cardiocyte differentiation	13	up	1e-08
353	apical part of cell	27	down	1e-08
354	myeloid cell differentiation	18	up	1e-08
355	regulation of actomyosin structure organization	13	up	1.1e-08
356	sarcoplasm	12	down	1.3e-08
357	ruffle	16	up	1.3e-08
358	nerve development	12	up	1.5e-08
359	neural tube formation	15	up	1.5e-08
360	exocytosis	18	up	1.5e-08
361	regulation of sodium ion transmembrane transport	11	up	1.6e-08
362	transmission of nerve impulse	11	down	1.7e-08
363	positive regulation of blood circulation	12	up	1.8e-08
364	neurotransmitter secretion	12	up	1.8e-08
365	regulation of neuroblast proliferation	9	up	1.8e-08
366	regulation of cell division	16	up	1.9e-08
367	regulation of regulated secretory pathway	14	up	1.9e-08
368	neuromuscular junction	11	up	1.9e-08
369	nuclear outer membrane-endoplasmic reticulum membrane network	31	up	1.9e-08
370	adult locomotory behavior	14	up	2e-08
371	fear response	10	up	2.1e-08
372	ubiquitin ligase complex	22	up	2.2e-08
373	endoplasmic reticulum membrane	30	up	2.3e-08
374	lymphocyte differentiation	19	down	2.3e-08
375	regulation of embryonic development	15	up	2.5e-08
376	negative regulation of angiogenesis	13	up	2.6e-08
377	generation of precursor metabolites and energy	23	up	2.6e-08
378	hormone activity	9	down	2.7e-08
379	carbohydrate binding	20	up	2.8e-08
380	cytokine production	15	up	2.8e-08
381	regulation of sodium ion transmembrane transporter activity	10	up	2.9e-08
382	serine/threonine protein kinase complex	13	up	2.9e-08
383	regulation of epithelial cell apoptotic process	12	up	3.1e-08
384	regulation of axon guidance	9	down	3.2e-08
385	establishment or maintenance of cell polarity	15	down	3.3e-08
386	response to reactive oxygen species	16	down	3.3e-08
387	multicellular organismal homeostasis	23	up	3.3e-08
388	organ growth	11	up	3.4e-08
389	regulation of peptidyl-tyrosine phosphorylation	19	up	3.4e-08
390	protein kinase complex	14	up	3.6e-08
391	regulation of cysteine-type endopeptidase activity	20	up	3.7e-08
392	cytokine binding	13	up	3.7e-08
393	Wnt-protein binding	7	down	3.7e-08
394	glycoprotein biosynthetic process	19	up	4e-08
395	eye morphogenesis	16	down	4.1e-08
396	regulation of phospholipid metabolic process	11	up	4.3e-08
397	basolateral plasma membrane	19	down	4.9e-08
398	ear morphogenesis	14	up	5.1e-08
399	regulation of cell cycle G1/S phase transition	14	down	5.2e-08
400	phosphatidylinositol binding	20	up	5.3e-08
401	coenzyme binding	21	down	5.4e-08
402	negative regulation of cellular protein localization	14	up	5.5e-08
403	response to metal ion	20	down	5.8e-08
404	lipid modification	17	up	5.8e-08
405	negative regulation of muscle tissue development	10	up	5.8e-08
406	presynaptic membrane	12	up	5.9e-08
407	biomineral tissue development	11	up	6e-08
408	caveola	12	down	6.1e-08
409	organelle transport along microtubule	11	up	6.1e-08
410	ureteric bud development	11	up	6.2e-08
411	protein kinase regulator activity	16	up	6.3e-08
412	heat shock protein binding	14	up	6.8e-08
413	positive regulation of plasma membrane bounded cell projection assembly	13	up	7.2e-08
414	clathrin coat	10	up	7.5e-08
415	sterol metabolic process	14	up	7.6e-08
416	phenol-containing compound metabolic process	11	down	8.1e-08
417	lyase activity	16	down	8.1e-08
418	regulation of mitotic cell cycle phase transition	20	up	8.5e-08
419	lysosome	26	down	8.9e-08
420	transferase activity, transferring glycosyl groups	17	up	9e-08
421	plasma membrane raft	13	down	9.2e-08
422	hindbrain development	15	down	9.2e-08
423	negative regulation of vasculature development	13	up	9.8e-08
424	male sex differentiation	15	up	9.8e-08
425	positive regulation of calcium ion transmembrane transport	8	up	1e-07
426	positive regulation of leukocyte cell-cell adhesion	16	up	1.1e-07
427	regulation of cell cycle phase transition	21	up	1.1e-07
428	exocrine system development	9	up	1.2e-07
429	COP9 signalosome	7	up	1.2e-07
430	cyclin-dependent protein serine/threonine kinase regulator activity	9	up	1.2e-07
431	drug transport	16	up	1.3e-07
432	regulation of protein localization to nucleus	14	down	1.3e-07
433	osteoblast differentiation	11	up	1.3e-07
434	neuron maturation	8	up	1.3e-07
435	vasculogenesis	11	up	1.3e-07
436	SH3 domain binding	14	up	1.4e-07
437	nuclear division	20	down	1.5e-07
438	Golgi membrane	18	up	1.6e-07
439	heart contraction	10	up	1.6e-07
440	regulation of centrosome cycle	10	up	1.6e-07
441	renal tubule development	10	down	1.6e-07
442	microtubule associated complex	15	up	1.7e-07
443	neuron fate commitment	10	up	1.7e-07
444	dopamine metabolic process	7	down	1.7e-07
445	collagen binding	10	up	1.9e-07
446	epidermis morphogenesis	8	down	2e-07
447	regulation of membrane permeability	10	down	2e-07
448	response to heat	12	up	2.1e-07
449	response to xenobiotic stimulus	18	down	2.2e-07
450	development of primary male sexual characteristics	11	up	2.3e-07
451	fatty acid biosynthetic process	12	up	2.4e-07
452	molecular adaptor activity	15	up	2.5e-07
453	enzyme inhibitor activity	24	up	2.5e-07
454	endosomal transport	16	up	2.6e-07
455	response to unfolded protein	11	up	2.7e-07
456	regulation of neuron migration	9	up	2.8e-07
457	female pregnancy	15	up	3e-07
458	filopodium	10	up	3e-07
459	response to topologically incorrect protein	12	up	3.1e-07
460	neuron projection extension	10	up	3.1e-07
461	apical plasma membrane	21	down	3.3e-07
462	lung alveolus development	9	up	3.3e-07
463	regulation of organelle assembly	16	up	3.4e-07
464	ligand-gated calcium channel activity	7	down	3.4e-07
465	transferase activity, transferring acyl groups other than amino-acyl groups	18	up	3.4e-07
466	maintenance of protein location	12	down	3.4e-07
467	inner ear morphogenesis	12	up	3.4e-07
468	receptor localization to synapse	8	up	3.5e-07
469	midbody	14	up	3.6e-07
470	metallopeptidase activity	14	up	3.6e-07
471	regulation of voltage-gated calcium channel activity	7	up	3.7e-07
472	positive regulation of cold-induced thermogenesis	12	up	3.7e-07
473	cardiac muscle contraction	9	up	3.7e-07
474	negative regulation of hemopoiesis	15	up	3.9e-07
475	protein tyrosine kinase binding	11	down	3.9e-07
476	protein localization to cilium	8	down	4.3e-07
477	ciliary transition zone	10	down	4.3e-07
478	regulation of sprouting angiogenesis	9	down	4.3e-07
479	peptide hormone secretion	9	up	4.4e-07
480	establishment of cell polarity	11	down	4.5e-07
481	positive regulation of blood pressure	9	up	4.5e-07
482	protein N-terminus binding	13	down	4.5e-07
483	lipid transport	18	down	4.5e-07
484	cell cycle G1/S phase transition	10	up	4.6e-07
485	calcium-dependent protein binding	10	up	4.6e-07
486	muscle fiber development	9	up	4.7e-07
487	scaffold protein binding	10	down	4.8e-07
488	circadian rhythm	13	down	4.9e-07
489	positive regulation of stem cell proliferation	9	up	4.9e-07
490	regulation of action potential	9	up	5.1e-07
491	positive regulation of protein import	7	up	5.1e-07
492	striated muscle contraction	10	up	5.7e-07
493	collagen-activated tyrosine kinase receptor signaling pathway	5	up	5.7e-07
494	cellular response to fibroblast growth factor stimulus	9	up	5.7e-07
495	dendritic shaft	10	up	5.8e-07
496	spindle	19	down	5.8e-07
497	laminin binding	6	up	5.8e-07
498	regulation of response to DNA damage stimulus	16	down	6.1e-07
499	response to pain	7	up	6.2e-07
500	synaptic vesicle transport	11	up	6.2e-07
501	regulation of microtubule polymerization or depolymerization	11	up	6.4e-07
502	positive regulation of cell growth	16	down	6.6e-07
503	transferase activity, transferring acyl groups	19	up	6.6e-07
504	regulation of calcium ion transmembrane transporter activity	10	up	6.7e-07
505	protein-containing complex scaffold activity	11	up	6.8e-07
506	eating behavior	6	up	7.1e-07
507	tissue remodeling	12	down	7.2e-07
508	clathrin binding	9	up	7.3e-07
509	roof of mouth development	10	up	7.4e-07
510	regulation of behavior	9	up	7.5e-07
511	regulation of heart morphogenesis	7	up	7.7e-07
512	growth factor activity	11	down	7.8e-07
513	regulation of response to wounding	13	up	7.9e-07
514	ventral spinal cord development	8	up	8.2e-07
515	drug transmembrane transporter activity	11	up	8.3e-07
516	peptidase inhibitor activity	12	up	8.4e-07
517	hormone secretion	10	up	8.4e-07
518	regulation of cellular protein catabolic process	18	up	8.5e-07
519	response to fibroblast growth factor	9	up	8.8e-07
520	regulation of intrinsic apoptotic signaling pathway	14	up	8.8e-07
521	regulation of actin cytoskeleton reorganization	7	down	9.7e-07
522	spinal cord development	10	up	9.7e-07
523	nuclear membrane	18	up	9.8e-07
524	regulation of myeloid cell differentiation	17	up	1e-06
525	membrane coat	12	up	1e-06
526	hydrolase activity, acting on carbon-nitrogen (but not peptide) bonds	12	up	1e-06
527	potassium channel regulator activity	8	up	1.1e-06
528	hair follicle morphogenesis	7	down	1.1e-06
529	methylation	19	down	1.2e-06
530	mitotic spindle organization	10	up	1.2e-06
531	positive regulation of proteolysis involved in cellular protein catabolic process	12	up	1.2e-06
532	regulation of DNA biosynthetic process	12	down	1.2e-06
533	insulin-like growth factor binding	5	up	1.2e-06
534	regulation of synaptic vesicle transport	7	up	1.3e-06
535	vesicle organization	17	up	1.4e-06
536	neuronal stem cell population maintenance	6	up	1.5e-06
537	regulation of NMDA receptor activity	5	down	1.5e-06
538	membrane depolarization during action potential	6	down	1.6e-06
539	oxidoreductase activity, acting on paired donors, with incorporation or reduction of molecular oxygen	16	up	1.6e-06
540	negative regulation of vascular smooth muscle cell proliferation	4	up	1.7e-06
541	positive regulation of sprouting angiogenesis	6	up	1.7e-06
542	phosphatase regulator activity	10	up	1.7e-06
543	presynaptic active zone	8	up	1.8e-06
544	heart trabecula morphogenesis	7	down	1.8e-06
545	trabecula morphogenesis	8	down	1.8e-06
546	response to nutrient	10	down	1.9e-06
547	B cell activation	13	down	2.1e-06
548	regulation of protein localization to membrane	14	up	2.1e-06
549	visual behavior	9	down	2.1e-06
550	channel inhibitor activity	7	up	2.1e-06
551	multicellular organism growth	12	down	2.2e-06
552	behavioral defense response	7	up	2.2e-06
553	extrinsic component of cytoplasmic side of plasma membrane	11	up	2.2e-06
554	regulation of response to drug	10	up	2.2e-06
555	negative regulation of sprouting angiogenesis	5	down	2.2e-06
556	negative regulation of response to drug	7	up	2.2e-06
557	cardiac muscle cell action potential	7	down	2.3e-06
558	detection of abiotic stimulus	12	down	2.3e-06
559	positive regulation of proteasomal protein catabolic process	11	up	2.3e-06
560	peptide hormone binding	7	up	2.4e-06
561	spindle pole	12	down	2.4e-06
562	RNA polymerase II transcription factor complex	13	up	2.5e-06
563	negative regulation of signaling receptor activity	7	down	2.6e-06
564	microtubule cytoskeleton organization involved in mitosis	11	up	2.6e-06
565	myeloid cell homeostasis	11	up	2.6e-06
566	endopeptidase inhibitor activity	11	up	2.6e-06
567	regulation of carbohydrate metabolic process	14	down	2.7e-06
568	response to alkaloid	9	up	2.7e-06
569	transferase activity, transferring hexosyl groups	13	down	2.7e-06
570	sensory perception of light stimulus	12	down	2.8e-06
571	protein phosphatase regulator activity	9	up	2.8e-06
572	amyloid-beta binding	8	down	2.8e-06
573	epithelial cell proliferation	9	down	2.8e-06
574	response to mechanical stimulus	13	up	2.8e-06
575	regulation of body fluid levels	20	up	2.9e-06
576	methyltransferase activity	15	down	2.9e-06
577	execution phase of apoptosis	6	up	2.9e-06
578	female sex differentiation	12	down	2.9e-06
579	mRNA binding	17	down	3.2e-06
580	positive regulation of endoplasmic reticulum unfolded protein response	4	up	3.2e-06
581	dendrite morphogenesis	9	up	3.2e-06
582	transcription factor activity, RNA polymerase II distal enhancer sequence-specific binding	11	up	3.2e-06
583	regulation of reactive oxygen species metabolic process	13	down	3.4e-06
584	collagen-activated signaling pathway	5	up	3.5e-06
585	tissue homeostasis	14	down	3.6e-06
586	opsonin binding	4	up	3.7e-06
587	G1/S transition of mitotic cell cycle	9	up	3.7e-06
588	phosphoprotein binding	11	up	3.7e-06
589	cellular component disassembly involved in execution phase of apoptosis	4	up	3.8e-06
590	myeloid cell development	8	up	3.9e-06
591	nuclear transport	15	down	3.9e-06
592	neurotransmitter metabolic process	9	down	4e-06
593	fibrillar collagen trimer	3	down	4.1e-06
594	metencephalon development	11	down	4.2e-06
595	SNARE binding	11	up	4.2e-06
596	monosaccharide metabolic process	12	down	4.2e-06
597	neurotransmitter receptor activity	10	up	4.2e-06
598	modulation of excitatory postsynaptic potential	8	up	4.2e-06
599	social behavior	8	up	4.3e-06
600	stem cell division	7	up	4.3e-06
601	oocyte maturation	5	down	4.3e-06
602	neural tube closure	11	up	4.4e-06
603	olfactory behavior	2	up	4.4e-06
604	energy derivation by oxidation of organic compounds	14	down	4.6e-06
605	negative regulation of intrinsic apoptotic signaling pathway	10	up	4.7e-06
606	nucleoside metabolic process	10	up	4.7e-06
607	positive regulation of apoptotic signaling pathway	14	down	4.8e-06
608	negative regulation of potassium ion transmembrane transport	5	up	4.8e-06
609	cerebellum development	11	up	5e-06
610	apicolateral plasma membrane	4	up	5e-06
611	cell-matrix adhesion	10	down	5e-06
612	ganglion development	3	up	5.2e-06
613	neuromuscular process	12	down	5.2e-06
614	neuropilin binding	4	up	5.2e-06
615	neural precursor cell proliferation	9	up	5.3e-06
616	protein-containing complex disassembly	11	up	5.3e-06
617	adenylate cyclase-activating adrenergic receptor signaling pathway	6	up	5.5e-06
618	adrenergic receptor signaling pathway	6	up	5.5e-06
619	peripheral nervous system development	9	up	5.6e-06
620	energy reserve metabolic process	7	down	5.6e-06
621	nuclear receptor activity	7	up	5.7e-06
622	transcription factor activity, direct ligand regulated sequence-specific DNA binding	7	up	5.7e-06
623	motor activity	8	down	5.7e-06
624	regulation of epidermis development	7	down	5.7e-06
625	lamellipodium	13	down	5.7e-06
626	activin binding	4	up	5.8e-06
627	neuron projection fasciculation	5	up	5.9e-06
628	cyclin-dependent protein kinase holoenzyme complex	8	up	6e-06
629	regulation of stem cell differentiation	7	up	6e-06
630	steroid binding	10	down	6e-06
631	nuclease activity	15	down	6.1e-06
632	positive regulation of cellular protein catabolic process	12	up	6.3e-06
633	positive regulation of ubiquitin-dependent protein catabolic process	9	up	6.3e-06
634	axis specification	8	down	6.9e-06
635	regulation of protein import	7	up	6.9e-06
636	regulation of response to endoplasmic reticulum stress	9	up	7e-06
637	cell-cell adhesion mediator activity	6	up	7e-06
638	regulation of AMPA receptor activity	6	down	7.1e-06
639	postsynaptic density membrane	6	down	7.1e-06
640	G2/M transition of mitotic cell cycle	6	up	7.3e-06
641	regulated exocytosis	10	up	7.4e-06
642	body morphogenesis	7	down	7.5e-06
643	extrinsic apoptotic signaling pathway	10	up	7.5e-06
644	aorta development	7	down	7.6e-06
645	digestive tract development	10	down	7.8e-06
646	RNA polymerase II transcription factor binding	11	up	7.8e-06
647	response to molecule of bacterial origin	14	up	8e-06
648	positive regulation of signaling receptor activity	6	up	8.3e-06
649	amino acid transport	11	up	8.3e-06
650	cell fate specification	8	up	8.4e-06
651	response to alcohol	13	up	9.2e-06
652	collagen trimer	8	down	9.2e-06
653	heterophilic cell-cell adhesion via plasma membrane cell adhesion molecules	7	up	9.2e-06
654	segmentation	8	down	9.4e-06
655	cell cycle G2/M phase transition	6	up	9.5e-06
656	endothelial cell differentiation	8	up	9.5e-06
657	regulation of synaptic vesicle exocytosis	6	up	9.6e-06
658	regulation of telomere maintenance via telomere lengthening	8	down	9.7e-06
659	microtubule organizing center organization	10	down	9.8e-06
660	homologous recombination	7	down	1.1e-05
661	reciprocal meiotic recombination	7	down	1.1e-05
662	lipid transporter activity	11	down	1.1e-05
663	kinesin complex	8	up	1.1e-05
664	intrinsic component of endoplasmic reticulum membrane	12	up	1.1e-05
665	regulation of fibroblast apoptotic process	5	up	1.1e-05
666	positive regulation of vascular associated smooth muscle cell migration	3	down	1.1e-05
667	ATP-dependent microtubule motor activity, plus-end-directed	6	up	1.1e-05
668	neuron fate determination	4	up	1.1e-05
669	neurotransmitter transporter activity	7	up	1.2e-05
670	vesicle coat	8	up	1.2e-05
671	lens development in camera-type eye	9	up	1.2e-05
672	positive regulation of actin cytoskeleton reorganization	5	down	1.2e-05
673	ATPase complex	9	down	1.2e-05
674	neuroblast proliferation	6	up	1.2e-05
675	epidermal cell differentiation	10	down	1.3e-05
676	ubiquitin-protein transferase activity	22	up	1.3e-05
677	retina vasculature development in camera-type eye	5	down	1.3e-05
678	response to carbohydrate	10	up	1.3e-05
679	leukocyte migration	13	up	1.3e-05
680	MKS complex	4	down	1.4e-05
681	chemosensory behavior	3	up	1.4e-05
682	establishment of planar polarity	5	down	1.4e-05
683	development of primary female sexual characteristics	10	up	1.4e-05
684	meiosis I	10	down	1.4e-05
685	extracellular matrix structural constituent	6	up	1.4e-05
686	postsynaptic specialization membrane	6	down	1.4e-05
687	extracellular negative regulation of signal transduction	4	down	1.4e-05
688	ribosomal large subunit biogenesis	9	down	1.4e-05
689	negative regulation of leukocyte cell-cell adhesion	11	up	1.5e-05
690	clathrin adaptor complex	6	up	1.5e-05
691	renal tubule morphogenesis	7	up	1.5e-05
692	mitochondrion localization	7	up	1.5e-05
693	UDP-glycosyltransferase activity	10	down	1.6e-05
694	centrosome cycle	9	down	1.6e-05
695	regulation of circadian rhythm	10	up	1.6e-05
696	cellular response to angiotensin	5	down	1.6e-05
697	establishment of protein localization to organelle	17	down	1.6e-05
698	cellular lipid catabolic process	12	down	1.6e-05
699	meiotic cell cycle	17	down	1.7e-05
700	negative regulation of cellular response to transforming growth factor beta stimulus	5	down	1.7e-05
701	lipid droplet	9	up	1.7e-05
702	establishment of tissue polarity	5	down	1.7e-05
703	regulation of transforming growth factor beta receptor signaling pathway	10	up	1.7e-05
704	RNA localization	12	down	1.7e-05
705	diencephalon development	7	up	1.8e-05
706	G-protein coupled serotonin receptor signaling pathway	6	up	1.8e-05
707	endocrine system development	9	up	1.8e-05
708	response to anesthetic	7	up	1.8e-05
709	G-protein alpha-subunit binding	5	up	1.8e-05
710	carbohydrate biosynthetic process	8	down	1.8e-05
711	response to cAMP	6	down	1.8e-05
712	cytokine activity	11	up	1.9e-05
713	positive regulation of neural precursor cell proliferation	8	up	2e-05
714	hormone metabolic process	13	up	2e-05
715	viral process	12	up	2e-05
716	regulation of I-kappaB kinase/NF-kappaB signaling	12	down	2e-05
717	fat cell differentiation	11	up	2e-05
718	cellular response to toxic substance	12	up	2.1e-05
719	genitalia development	6	down	2.1e-05
720	complement binding	4	up	2.1e-05
721	negative regulation of calcium ion transmembrane transport	6	up	2.1e-05
722	cell communication involved in cardiac conduction	6	down	2.2e-05
723	cell activation involved in immune response	11	down	2.2e-05
724	regulation of long-term synaptic potentiation	7	up	2.2e-05
725	positive regulation of cysteine-type endopeptidase activity	11	up	2.3e-05
726	photoreceptor cell cilium	10	down	2.3e-05
727	RNA phosphodiester bond hydrolysis	12	down	2.3e-05
728	positive regulation of potassium ion transmembrane transport	6	up	2.3e-05
729	isomerase activity	12	down	2.3e-05
730	myosin binding	8	up	2.4e-05
731	protein serine/threonine phosphatase complex	7	up	2.4e-05
732	negative regulation of tumor necrosis factor superfamily cytokine production	4	up	2.4e-05
733	ERAD pathway	9	up	2.4e-05
734	AP-type membrane coat adaptor complex	7	up	2.5e-05
735	enhancer sequence-specific DNA binding	10	up	2.5e-05
736	9+0 non-motile cilium	10	down	2.5e-05
737	transcription cofactor binding	7	up	2.5e-05
738	establishment of chromosome localization	6	up	2.6e-05
739	perinuclear endoplasmic reticulum	5	up	2.7e-05
740	protein binding, bridging	11	up	2.7e-05
741	response to angiotensin	5	down	2.7e-05
742	cardiac conduction	6	up	2.8e-05
743	cell recognition	15	up	2.8e-05
744	osteoblast development	4	up	2.8e-05
745	regulation of ubiquitin-dependent protein catabolic process	12	up	2.9e-05
746	clathrin-coated pit	8	up	2.9e-05
747	calcium-dependent cell-cell adhesion via plasma membrane cell adhesion molecules	6	up	2.9e-05
748	leukocyte homeostasis	9	up	3e-05
749	hormone binding	9	up	3e-05
750	viral life cycle	9	up	3.1e-05
751	positive regulation of cell cycle G1/S phase transition	5	down	3.1e-05
752	microtubule motor activity	9	up	3.2e-05
753	regulation of sensory perception of pain	7	up	3.2e-05
754	embryonic pattern specification	5	down	3.2e-05
755	regulation of mitotic spindle assembly	5	up	3.3e-05
756	regulation of cellular response to insulin stimulus	9	up	3.3e-05
757	carboxylic acid binding	14	up	3.4e-05
758	regulation of postsynapse organization	8	down	3.4e-05
759	salivary gland morphogenesis	5	up	3.4e-05
760	protein localization to vacuole	7	down	3.4e-05
761	calcium channel regulator activity	6	up	3.4e-05
762	cell-cell signaling involved in cardiac conduction	5	down	3.4e-05
763	steroid biosynthetic process	10	up	3.5e-05
764	polyol metabolic process	9	down	3.5e-05
765	cytoplasmic ribonucleoprotein granule	13	up	3.6e-05
766	positive regulation of STAT cascade	8	down	3.6e-05
767	chromosome segregation	13	up	3.6e-05
768	positive regulation of muscle tissue development	9	up	3.7e-05
769	chaperone binding	9	up	3.7e-05
770	lipid catabolic process	14	down	3.7e-05
771	dopamine binding	3	up	3.7e-05
772	regulation of transmission of nerve impulse	5	up	3.7e-05
773	intrinsic apoptotic signaling pathway by p53 class mediator	7	up	3.8e-05
774	hormone receptor binding	13	up	3.8e-05
775	cell-cell adhesion mediated by cadherin	5	up	3.9e-05
776	signaling adaptor activity	6	up	4.1e-05
777	regulation of multicellular organism growth	7	down	4.1e-05
778	negative regulation of cation channel activity	6	up	4.1e-05
779	cellular response to nerve growth factor stimulus	6	up	4.2e-05
780	response to nerve growth factor	6	up	4.2e-05
781	regulation of cardiac muscle cell contraction	6	down	4.3e-05
782	cell adhesion mediator activity	6	up	4.3e-05
783	cellular modified amino acid metabolic process	11	up	4.3e-05
784	female gamete generation	9	down	4.4e-05
785	cellular response to extracellular stimulus	14	up	4.5e-05
786	glial cell projection	5	up	4.6e-05
787	regulation of G1/S transition of mitotic cell cycle	10	up	4.6e-05
788	actin filament	9	up	4.6e-05
789	syntaxin binding	8	up	4.7e-05
790	cardiac muscle cell contraction	5	up	4.8e-05
791	regulation of heart rate by cardiac conduction	5	up	4.8e-05
792	negative regulation of DNA biosynthetic process	6	up	4.9e-05
793	folic acid-containing compound metabolic process	4	down	4.9e-05
794	mRNA 3'-UTR AU-rich region binding	4	up	4.9e-05
795	mitochondrial inner membrane	20	down	5e-05
796	positive regulation of excitatory postsynaptic potential	6	up	5.1e-05
797	neurotrophin signaling pathway	5	down	5.1e-05
798	cyclic nucleotide binding	6	up	5.2e-05
799	regulation of cell junction assembly	8	up	5.4e-05
800	signal transduction by p53 class mediator	8	up	5.4e-05
801	regulation of endoplasmic reticulum unfolded protein response	4	up	5.4e-05
802	positive regulation of DNA biosynthetic process	8	down	5.6e-05
803	negative regulation of calcium ion transmembrane transporter activity	5	up	5.7e-05
804	messenger ribonucleoprotein complex	4	up	5.7e-05
805	positive regulation of reactive oxygen species metabolic process	8	down	5.9e-05
806	dorsal aorta development	3	down	5.9e-05
807	sensory perception of mechanical stimulus	17	up	6.1e-05
808	cellular aldehyde metabolic process	6	down	6.1e-05
809	phosphatidylinositol phosphate binding	12	up	6.1e-05
810	regulation of response to oxidative stress	9	up	6.2e-05
811	vitamin binding	10	down	6.3e-05
812	vacuole organization	10	down	6.3e-05
813	ribonucleoprotein granule	13	up	6.4e-05
814	entrainment of circadian clock	5	down	6.4e-05
815	astrocyte projection	4	up	6.5e-05
816	regulation of JAK-STAT cascade	10	down	6.5e-05
817	blood vessel remodeling	6	down	6.5e-05
818	heme binding	11	down	6.6e-05
819	integrin complex	4	down	7e-05
820	detection of light stimulus	6	down	7e-05
821	establishment of protein localization to vacuole	6	down	7e-05
822	embryonic digit morphogenesis	7	down	7e-05
823	cellular response to catecholamine stimulus	4	up	7.1e-05
824	ribonucleoprotein complex binding	11	down	7.1e-05
825	polysaccharide metabolic process	5	down	7.2e-05
826	negative regulation of voltage-gated calcium channel activity	4	up	7.3e-05
827	mitotic nuclear division	11	up	7.3e-05
828	oxidoreductase activity, acting on the CH-OH group of donors, NAD or NADP as acceptor	10	down	7.4e-05
829	bundle of His cell to Purkinje myocyte communication	3	down	7.4e-05
830	regulation of transcription involved in G1/S transition of mitotic cell cycle	3	up	7.5e-05
831	anterior/posterior axis specification	3	down	7.5e-05
832	cellular response to topologically incorrect protein	6	up	7.7e-05
833	determination of heart left/right asymmetry	7	down	7.7e-05
834	embryonic heart tube development	8	down	7.8e-05
835	modified amino acid binding	9	down	8e-05
836	response to catecholamine	4	up	8.4e-05
837	positive regulation of regulated secretory pathway	7	up	8.4e-05
838	animal organ formation	5	down	8.4e-05
839	inner ear receptor cell development	7	up	8.6e-05
840	cellular response to starvation	11	up	8.7e-05
841	regulation of potassium ion transmembrane transporter activity	7	up	8.8e-05
842	positive regulation of long-term synaptic potentiation	5	up	8.9e-05
843	U12-type spliceosomal complex	5	down	8.9e-05
844	positive regulation of intrinsic apoptotic signaling pathway	7	up	8.9e-05
845	oocyte development	5	down	8.9e-05
846	positive regulation of response to endoplasmic reticulum stress	5	up	9e-05
847	intermediate filament	10	up	9e-05
848	nuclear chromosome segregation	13	down	9.1e-05
849	mitotic sister chromatid segregation	8	up	9.2e-05
850	actin filament bundle	8	down	9.2e-05
851	spliceosomal snRNP complex	7	down	9.3e-05
852	regulation of nucleocytoplasmic transport	8	up	9.3e-05
853	retinoid binding	4	down	9.4e-05
854	renal filtration	3	up	9.8e-05
855	response to monoamine	4	up	9.8e-05
856	protein complex involved in cell adhesion	4	down	9.9e-05
857	endoderm development	6	down	0.0001
858	exploration behavior	5	up	0.0001
859	cardiac muscle cell development	6	up	0.0001
860	germ cell development	16	down	0.0001
861	leukocyte activation involved in immune response	10	down	0.0001
862	acid secretion	7	up	0.0001
863	acute inflammatory response	6	up	0.0001
864	tetrapyrrole binding	11	down	0.0001
865	hindbrain morphogenesis	7	up	0.0001
866	carboxylic ester hydrolase activity	11	up	0.0001
867	RNA transport	10	down	0.0001
868	positive regulation of extrinsic apoptotic signaling pathway	6	up	0.0001
869	apical dendrite	5	up	0.0001
870	pigmentation	9	up	0.0001
871	pteridine-containing compound metabolic process	4	down	0.0001
872	regulation of inflammatory response	16	down	0.0001
873	inclusion body	8	up	0.0001
874	negative regulation of adenylate cyclase-activating G-protein coupled receptor signaling pathway	3	up	0.0001
875	voltage-gated calcium channel complex	6	down	0.0001
876	mesoderm development	8	up	0.0001
877	oxidoreductase activity, acting on CH-OH group of donors	10	down	0.0001
878	mating	5	up	0.0001
879	RNA polymerase II activating transcription factor binding	5	up	0.0001
880	blood coagulation	8	down	0.0001
881	establishment of RNA localization	10	down	0.0001
882	negative regulation of neural precursor cell proliferation	5	up	0.0001
883	mitotic metaphase plate congression	5	up	0.0001
884	synaptic vesicle recycling	6	up	0.0001
885	negative regulation of response to wounding	6	up	0.0001
886	coagulation	8	down	0.0001
887	postsynapse assembly	4	up	0.0001
888	MCM complex	3	down	0.0001
889	negative regulation of ATP biosynthetic process	4	up	0.0001
890	regulation of odontogenesis of dentin-containing tooth	4	down	0.0001
891	hemostasis	8	down	0.0001
892	regulation of extrinsic apoptotic signaling pathway in absence of ligand	6	up	0.0001
893	positive regulation of response to wounding	6	up	0.0001
894	detoxification	8	up	0.0001
895	oocyte differentiation	5	down	0.0001
896	copulation	3	up	0.0001
897	startle response	3	up	0.0002
898	acylglycerol metabolic process	8	up	0.0002
899	embryonic digestive tract development	5	up	0.0002
900	proton transmembrane transport	8	down	0.0002
901	NAD binding	7	down	0.0002
902	ATP metabolic process	11	down	0.0002
903	small nuclear ribonucleoprotein complex	7	down	0.0002
904	regulation of adherens junction organization	6	up	0.0002
905	cis-Golgi network	6	up	0.0002
906	regulation of cellular response to oxidative stress	8	up	0.0002
907	vesicle docking	6	up	0.0002
908	cardiac muscle cell action potential involved in contraction	5	down	0.0002
909	P-body	7	down	0.0002
910	myofibril assembly	6	up	0.0002
911	positive regulation of feeding behavior	3	up	0.0002
912	mitotic spindle pole	5	down	0.0002
913	fucosylation	4	down	0.0002
914	retinal binding	3	down	0.0002
915	cellular response to nutrient levels	12	up	0.0002
916	neutral lipid metabolic process	8	up	0.0002
917	circadian behavior	4	down	0.0002
918	lymphocyte homeostasis	7	up	0.0002
919	antioxidant activity	7	up	0.0002
920	erythrocyte development	5	up	0.0002
921	isoprenoid binding	4	down	0.0002
922	regulation of synaptic vesicle endocytosis	4	down	0.0002
923	regulation of cytokine biosynthetic process	9	up	0.0002
924	retina vasculature morphogenesis in camera-type eye	3	down	0.0002
925	mammary gland lobule development	4	up	0.0002
926	response to ethanol	7	up	0.0002
927	ubiquitin conjugating enzyme activity	6	up	0.0002
928	vasoconstriction	4	down	0.0002
929	regulation of endoplasmic reticulum stress-induced intrinsic apoptotic signaling pathway	4	up	0.0002
930	membrane docking	7	up	0.0002
931	ubiquitin-like protein binding	8	up	0.0002
932	microtubule end	5	up	0.0002
933	negative regulation of cellular response to insulin stimulus	5	up	0.0002
934	replication fork	7	down	0.0002
935	regulation of extrinsic apoptotic signaling pathway via death domain receptors	6	up	0.0002
936	endocrine process	5	down	0.0002
937	regulation of mitochondrial membrane permeability involved in apoptotic process	4	down	0.0002
938	transcriptional repressor activity, RNA polymerase II transcription factor binding	4	up	0.0002
939	gastrulation	9	up	0.0002
940	cellular respiration	10	up	0.0002
941	walking behavior	6	up	0.0002
942	cerebellar cortex development	7	up	0.0002
943	helicase activity	10	down	0.0002
944	sister chromatid segregation	9	up	0.0002
945	RNA phosphodiester bond hydrolysis, endonucleolytic	7	down	0.0002
946	cellular oxidant detoxification	7	up	0.0002
947	beta-catenin binding	7	down	0.0002
948	regulation of type B pancreatic cell proliferation	3	up	0.0002
949	bone growth	4	up	0.0002
950	regulation of ATP metabolic process	7	up	0.0002
951	negative regulation of cellular senescence	4	down	0.0002
952	filamentous actin	5	down	0.0002
953	glutathione binding	4	down	0.0002
954	transcriptional activator activity, RNA polymerase II distal enhancer sequence-specific DNA binding	4	up	0.0002
955	neuropeptide binding	3	up	0.0002
956	locomotory exploration behavior	3	up	0.0002
957	carbohydrate derivative catabolic process	9	down	0.0002
958	regulation of mitochondrial depolarization	4	up	0.0002
959	nucleus organization	9	down	0.0002
960	Golgi vesicle transport	14	up	0.0002
961	vesicle cytoskeletal trafficking	6	up	0.0002
962	rhythmic behavior	4	down	0.0002
963	positive regulation of adherens junction organization	4	up	0.0003
964	sulfate transmembrane transport	3	down	0.0003
965	nucleobase-containing compound transport	11	down	0.0003
966	cerebellum morphogenesis	6	down	0.0003
967	positive regulation of membrane permeability	4	down	0.0003
968	positive regulation of chromosome organization	11	down	0.0003
969	lipoprotein biosynthetic process	8	up	0.0003
970	cellular detoxification	7	up	0.0003
971	cullin family protein binding	4	up	0.0003
972	positive regulation of cell cycle phase transition	7	down	0.0003
973	regulation of phospholipase C activity	5	up	0.0003
974	transcription factor activity, transcription factor binding	6	down	0.0003
975	regulation of p38MAPK cascade	3	up	0.0003
976	metaphase plate congression	5	up	0.0003
977	regulation of developmental pigmentation	3	down	0.0003
978	cortical actin cytoskeleton	8	up	0.0003
979	positive regulation of epithelial cell apoptotic process	5	up	0.0003
980	regulation of ERBB signaling pathway	6	down	0.0003
981	regulation of neuronal action potential	1	down	0.0003
982	negative regulation of oxidative stress-induced cell death	6	up	0.0003
983	ATP-dependent microtubule motor activity	6	up	0.0003
984	SNARE complex	6	up	0.0003
985	dioxygenase activity	7	down	0.0003
986	multivesicular body sorting pathway	5	up	0.0003
987	protein localization to lysosome	5	down	0.0003
988	connexin complex	3	up	0.0003
989	response to cold	5	down	0.0003
990	digestive tract morphogenesis	5	down	0.0003
991	response to starvation	11	up	0.0003
992	positive regulation of gonad development	3	up	0.0003
993	RNA phosphodiester bond hydrolysis, exonucleolytic	5	down	0.0003
994	fertilization	7	up	0.0003
995	regulation of relaxation of muscle	3	up	0.0003
996	angiotensin-activated signaling pathway	3	down	0.0003
997	negative regulation of cellular response to oxidative stress	6	up	0.0003
998	calcium ion export	3	down	0.0003
999	hydrolase activity, hydrolyzing O-glycosyl compounds	8	down	0.0003
1000	mitochondrial outer membrane	11	up	0.0003
	lipoprotein particle	1	down	0.4475
	sister chromatid cohesion	1	up	0.4731
	proteasome complex	1	up	0.5219
	translation initiation factor activity	1	up	0.5649
	protein transmembrane transport	1	down	0.5875
	peptide antigen binding	1	up	0.599

## Sheet: 2. ATACseq peak-associated
Rank	Biogroup name	common genes	direction	p-value
1	blood circulation	69	up	4.3e-28
2	passive transmembrane transporter activity	72	up	1.8e-27
3	extracellular matrix	65	up	2.3e-27
4	mitochondrial inner membrane	62	down	2.5e-26
5	ion channel activity	67	up	7.7e-26
6	extracellular structure organization	52	up	2.9e-25
7	anion transport	72	up	4.6e-24
8	regulation of membrane potential	67	up	6.1e-24
9	extracellular matrix organization	47	up	7.4e-24
10	divalent inorganic cation homeostasis	69	up	4.6e-23
11	receptor complex	62	up	6.6e-23
12	secretion	70	up	2e-22
13	negative regulation of immune system process	65	up	4.6e-22
14	positive regulation of cytokine production	60	up	2.6e-21
15	pattern specification process	58	down	3.4e-21
16	regionalization	50	down	1e-20
17	regulation of hemopoiesis	59	up	1.4e-20
18	skeletal system development	61	down	2.8e-20
19	glycosaminoglycan binding	40	up	4.2e-20
20	positive regulation of leukocyte cell-cell adhesion	40	up	1e-19
21	cytoplasmic region	62	up	2.3e-19
22	cellular response to hormone stimulus	61	up	3e-19
23	leukocyte activation	64	up	3.7e-19
24	anterior/posterior pattern specification	38	down	5.9e-19
25	enzyme activator activity	60	up	7.1e-19
26	transmembrane transporter complex	49	up	7.2e-19
27	regulation of protein secretion	60	up	1.4e-18
28	gland development	54	down	2.6e-18
29	inflammatory response	56	up	3.7e-18
30	embryonic organ development	57	down	4.3e-18
31	regulation of neurotransmitter levels	48	up	5.1e-18
32	regulation of lipid metabolic process	50	up	8.1e-18
33	developmental growth	58	up	8.4e-18
34	regulation of protein serine/threonine kinase activity	60	up	8.5e-18
35	ribonucleoprotein complex biogenesis	51	down	8.6e-18
36	positive regulation of reactive oxygen species metabolic process	28	up	8.9e-18
37	angiogenesis	47	up	9.1e-18
38	GTPase activator activity	41	up	9.5e-18
39	morphogenesis of an epithelium	58	down	1e-17
40	collagen-containing extracellular matrix	34	up	2.2e-17
41	GTPase regulator activity	42	up	2.2e-17
42	synaptic membrane	51	up	2.6e-17
43	peptide binding	47	up	2.7e-17
44	blood vessel morphogenesis	55	up	2.9e-17
45	presynapse	53	up	3.1e-17
46	coenzyme binding	42	down	3.5e-17
47	regulation of blood circulation	41	up	3.8e-17
48	regulation of supramolecular fiber organization	50	up	6.5e-17
49	cell-cell adhesion	51	up	8.6e-17
50	mitochondrial matrix	39	down	1e-16
51	regulation of mitotic cell cycle	57	down	1.1e-16
52	regulation of peptidyl-tyrosine phosphorylation	42	up	1.1e-16
53	chemotaxis	59	up	1.6e-16
54	transcriptional activator activity, RNA polymerase II transcription regulatory region sequence-specific DNA binding	54	down	2.1e-16
55	anion transmembrane transport	48	up	2.2e-16
56	guanyl-nucleotide exchange factor activity	36	up	2.2e-16
57	positive regulation of secretion	59	up	2.3e-16
58	regulation of inflammatory response	44	up	2.3e-16
59	collagen trimer	23	up	4e-16
60	apical part of cell	53	up	4e-16
61	mitochondrion organization	47	down	5.7e-16
62	phospholipid binding	49	down	6.6e-16
63	actin-based cell projection	36	up	6.7e-16
64	serine-type peptidase activity	30	down	8e-16
65	serine hydrolase activity	30	down	1.3e-15
66	leukocyte migration	34	up	1.4e-15
67	transcription factor activity, RNA polymerase II proximal promoter sequence-specific DNA binding	54	down	1.7e-15
68	embryonic organ morphogenesis	41	down	2.2e-15
69	actin binding	52	up	4.1e-15
70	transcription coregulator activity	50	down	4.7e-15
71	morphogenesis of a branching structure	36	up	4.7e-15
72	lysosome	52	up	5.1e-15
73	lipid catabolic process	40	up	5.6e-15
74	reproductive structure development	52	up	6e-15
75	connective tissue development	37	up	7.6e-15
76	regulation of reactive oxygen species metabolic process	33	up	8.3e-15
77	reproductive system development	52	up	8.8e-15
78	synaptic signaling	47	up	1.4e-14
79	positive regulation of chromosome organization	29	down	1.7e-14
80	chemical synaptic transmission	46	up	2e-14
81	cell adhesion molecule binding	37	up	2.3e-14
82	cell leading edge	48	up	2.6e-14
83	ribosome biogenesis	36	down	2.8e-14
84	regulation of endocytosis	38	up	3e-14
85	carbohydrate derivative biosynthetic process	51	down	3e-14
86	distal axon	45	up	4.3e-14
87	negative regulation of cell adhesion	40	up	4.8e-14
88	negative regulation of neurogenesis	44	up	5.5e-14
89	cytokine production	29	up	6.3e-14
90	peptidase inhibitor activity	32	up	6.6e-14
91	fatty acid metabolic process	41	up	6.9e-14
92	postsynaptic membrane	39	up	7.1e-14
93	regulation of apoptotic signaling pathway	49	up	7.2e-14
94	positive regulation of protein serine/threonine kinase activity	43	up	8.2e-14
95	regulation of neurological system process	29	up	8.6e-14
96	cell part morphogenesis	51	down	9.2e-14
97	response to inorganic substance	52	up	9.4e-14
98	response to peptide hormone	39	up	9.5e-14
99	cell projection membrane	41	up	1.1e-13
100	regulation of hormone secretion	41	up	1.1e-13
101	cytoplasmic vesicle membrane	38	up	1.1e-13
102	enzyme inhibitor activity	47	up	1.2e-13
103	lymphocyte activation	49	up	1.2e-13
104	negative regulation of secretion	37	up	1.2e-13
105	regulation of blood pressure	33	up	1.3e-13
106	membrane microdomain	45	up	1.3e-13
107	membrane raft	45	up	1.3e-13
108	peptide metabolic process	48	down	1.3e-13
109	endopeptidase inhibitor activity	29	up	1.5e-13
110	lyase activity	30	down	1.6e-13
111	regulation of actin filament organization	38	up	1.7e-13
112	cytokine activity	33	up	1.7e-13
113	channel regulator activity	27	up	1.8e-13
114	response to peptide	42	up	1.8e-13
115	cell cortex	40	up	1.9e-13
116	regulation of chromatin organization	29	down	2e-13
117	regulation of binding	47	up	2.3e-13
118	leukocyte differentiation	45	up	2.3e-13
119	microtubule	46	down	2.5e-13
120	vesicle membrane	40	up	2.8e-13
121	cellular response to drug	40	down	2.9e-13
122	sex differentiation	39	up	3.4e-13
123	negative regulation of establishment of protein localization	32	up	4e-13
124	multicellular organismal homeostasis	40	up	4.2e-13
125	secretion by cell	47	up	4.4e-13
126	apical plasma membrane	41	up	4.8e-13
127	growth factor binding	27	up	5.5e-13
128	regulation of leukocyte mediated cytotoxicity	24	up	5.8e-13
129	cartilage development	30	up	6.1e-13
130	apoptotic signaling pathway	38	up	6.6e-13
131	regulation of myeloid cell differentiation	33	up	7.1e-13
132	leukocyte chemotaxis	25	up	7.6e-13
133	nuclear outer membrane-endoplasmic reticulum membrane network	53	up	9e-13
134	regulation of bone remodeling	18	up	9.7e-13
135	positive regulation of supramolecular fiber organization	31	up	1.1e-12
136	lipid transport	36	up	1.3e-12
137	regulation of cell growth	49	up	1.4e-12
138	protein localization to membrane	45	up	1.4e-12
139	response to toxic substance	41	down	1.4e-12
140	Ras guanyl-nucleotide exchange factor activity	25	up	2e-12
141	learning or memory	38	up	2.1e-12
142	photoreceptor cell cilium	23	up	2.3e-12
143	regulation of vasculature development	42	up	2.3e-12
144	regulation of cell cycle phase transition	36	down	2.4e-12
145	9+0 non-motile cilium	23	up	2.8e-12
146	development of primary sexual characteristics	32	up	2.9e-12
147	carboxylic acid transport	36	up	3e-12
148	organic acid transport	36	up	3e-12
149	forebrain development	42	down	3.4e-12
150	carbohydrate binding	37	up	3.4e-12
151	organic hydroxy compound metabolic process	45	up	3.6e-12
152	methylation	35	down	3.7e-12
153	negative regulation of cellular component movement	36	down	4.1e-12
154	peptide receptor activity	26	up	4.1e-12
155	heart morphogenesis	33	down	4.5e-12
156	contractile fiber	33	up	4.5e-12
157	regulation of heart contraction	29	up	5.2e-12
158	regulation of body fluid levels	41	up	5.3e-12
159	endoplasmic reticulum membrane	50	up	5.7e-12
160	response to metal ion	36	up	6.1e-12
161	G-protein coupled peptide receptor activity	25	up	6.1e-12
162	response to wounding	43	up	6.5e-12
163	cell surface receptor signaling pathway involved in cell-cell signaling	41	up	6.9e-12
164	regulation of tube diameter	27	up	8e-12
165	regulation of blood vessel diameter	27	up	8e-12
166	muscle organ development	37	up	8.5e-12
167	cell division	45	down	8.6e-12
168	urogenital system development	37	down	9.4e-12
169	branching morphogenesis of an epithelial tube	28	up	9.9e-12
170	regulation of tube size	28	up	1e-11
171	translation	37	down	1.1e-11
172	cell morphogenesis involved in neuron differentiation	43	down	1.1e-11
173	peptide biosynthetic process	38	down	1.1e-11
174	intermediate filament	24	up	1.2e-11
175	negative regulation of cell motility	33	down	1.3e-11
176	lipid biosynthetic process	43	down	1.8e-11
177	muscle cell differentiation	35	up	1.9e-11
178	generation of precursor metabolites and energy	35	down	2e-11
179	negative regulation of locomotion	36	down	2e-11
180	guanyl nucleotide binding	39	down	2e-11
181	response to nutrient levels	38	down	2.3e-11
182	growth factor activity	25	up	3e-11
183	glycerolipid metabolic process	36	up	3.1e-11
184	positive regulation of establishment of protein localization	42	down	3.2e-11
185	carbohydrate metabolic process	44	up	3.3e-11
186	response to steroid hormone	27	down	3.3e-11
187	epithelial cell development	31	up	3.4e-11
188	positive regulation of cell cycle	39	down	3.6e-11
189	myeloid cell differentiation	32	up	3.8e-11
190	metallopeptidase activity	27	up	3.8e-11
191	regulation of epithelial cell proliferation	41	up	3.9e-11
192	basement membrane	21	up	4.3e-11
193	negative regulation of secretion by cell	31	up	4.6e-11
194	regulation of blood vessel size	27	up	4.8e-11
195	energy derivation by oxidation of organic compounds	27	down	5.3e-11
196	response to extracellular stimulus	39	down	5.8e-11
197	organelle localization	47	up	6.2e-11
198	negative regulation of growth	35	up	6.3e-11
199	nucleoside binding	38	down	6.7e-11
200	gonad development	29	up	6.7e-11
201	embryonic appendage morphogenesis	22	down	7.3e-11
202	response to radiation	43	up	8.4e-11
203	regulation of intrinsic apoptotic signaling pathway	24	down	8.7e-11
204	regulation of angiogenesis	37	up	1e-10
205	regulation of cellular protein localization	49	up	1.1e-10
206	regulation of smooth muscle cell proliferation	26	up	1.1e-10
207	epidermis development	34	up	1.1e-10
208	memory	24	up	1.5e-10
209	transcriptional activator activity, RNA polymerase II proximal promoter sequence-specific DNA binding	36	down	1.6e-10
210	regulation of potassium ion transmembrane transport	18	up	1.6e-10
211	kidney development	31	down	1.7e-10
212	cellular response to peptide	30	up	1.8e-10
213	respiratory tube development	30	up	2e-10
214	ribonucleoprotein granule	27	down	2e-10
215	positive regulation of lipid localization	19	up	2.1e-10
216	potassium channel regulator activity	14	up	2.1e-10
217	digestive tract morphogenesis	13	down	2.1e-10
218	establishment of protein localization to organelle	32	down	2.2e-10
219	regulation of mitotic cell cycle phase transition	31	down	2.3e-10
220	G-protein coupled receptor binding	33	up	2.8e-10
221	cytoplasmic ribonucleoprotein granule	26	down	2.9e-10
222	microvillus	19	up	2.9e-10
223	sarcolemma	25	up	3.4e-10
224	regulation of cation channel activity	25	up	3.4e-10
225	extrinsic apoptotic signaling pathway	19	up	3.4e-10
226	positive regulation of apoptotic signaling pathway	25	down	3.8e-10
227	cell-substrate adhesion	25	up	4.3e-10
228	postsynaptic density	33	up	4.4e-10
229	extracellular matrix structural constituent	14	up	4.4e-10
230	chloride transmembrane transport	19	up	5.2e-10
231	regulation of small GTPase mediated signal transduction	31	up	5.2e-10
232	postsynaptic specialization	33	up	5.4e-10
233	basolateral plasma membrane	30	up	6e-10
234	response to oxidative stress	35	down	6.2e-10
235	lung development	29	up	6.5e-10
236	asymmetric synapse	33	up	6.6e-10
237	outer membrane	25	down	6.7e-10
238	organelle outer membrane	25	down	6.7e-10
239	nuclear envelope	42	up	6.7e-10
240	oxidoreductase complex	18	down	7.6e-10
241	regulation of muscle contraction	24	up	7.7e-10
242	transcription corepressor activity	24	down	8.1e-10
243	carboxylic ester hydrolase activity	24	up	8.1e-10
244	regulation of I-kappaB kinase/NF-kappaB signaling	22	up	8.6e-10
245	positive regulation of nitric oxide metabolic process	13	up	9.1e-10
246	kinetochore	21	down	9.7e-10
247	regulation of reactive oxygen species biosynthetic process	18	up	1.1e-09
248	endocrine system development	20	down	1.1e-09
249	regulation of action potential	15	up	1.2e-09
250	mRNA binding	28	down	1.3e-09
251	response to hypoxia	27	up	1.3e-09
252	establishment of organelle localization	37	up	1.4e-09
253	regulation of neuron death	35	down	1.4e-09
254	oxidoreductase activity, acting on CH-OH group of donors	22	down	1.4e-09
255	cytokine binding	21	up	1.4e-09
256	muscle contraction	24	down	1.5e-09
257	regulation of response to drug	20	up	1.5e-09
258	ubiquitin-like protein ligase binding	33	down	1.6e-09
259	extrinsic component of membrane	33	up	1.7e-09
260	nuclear division	30	down	2.3e-09
261	transcription coactivator activity	29	down	2.3e-09
262	regulation of chemotaxis	27	up	2.4e-09
263	chromosome segregation	29	down	2.8e-09
264	regulation of NIK/NF-kappaB signaling	14	up	2.9e-09
265	limb morphogenesis	22	down	3e-09
266	odorant binding	11	up	3.1e-09
267	regulation of JNK cascade	26	up	3.2e-09
268	regulation of extrinsic apoptotic signaling pathway	24	up	3.3e-09
269	cellular respiration	20	down	3.6e-09
270	T cell activation	28	down	3.6e-09
271	dendrite development	21	up	3.9e-09
272	cellular lipid catabolic process	21	down	3.9e-09
273	stem cell population maintenance	20	down	4e-09
274	telencephalon development	28	down	4.1e-09
275	regulation of cytokine biosynthetic process	17	up	4.3e-09
276	wound healing	31	up	4.8e-09
277	synapse organization	26	up	4.8e-09
278	rhythmic process	27	down	4.9e-09
279	regulation of sequestering of calcium ion	20	up	4.9e-09
280	regulation of cell division	23	up	5.1e-09
281	digestive tract development	18	down	5.3e-09
282	transcriptional repressor activity, RNA polymerase II transcription regulatory region sequence-specific DNA binding	28	down	5.8e-09
283	learning	24	up	6.1e-09
284	phosphatidylinositol binding	29	up	6.2e-09
285	axis specification	16	down	6.3e-09
286	development of primary female sexual characteristics	19	up	6.5e-09
287	positive regulation of blood circulation	17	up	6.5e-09
288	maintenance of cell number	20	down	6.7e-09
289	adult behavior	25	up	6.9e-09
290	trans-Golgi network	25	down	7.5e-09
291	brush border	18	down	7.6e-09
292	negative regulation of apoptotic signaling pathway	28	up	7.7e-09
293	small ribosomal subunit	15	down	7.8e-09
294	spindle	29	down	8.2e-09
295	hydro-lyase activity	13	down	1e-08
296	cell-matrix adhesion	19	up	1e-08
297	response to alcohol	24	down	1.1e-08
298	mitochondrial respiratory chain complex I	11	down	1.1e-08
299	respiratory chain complex I	11	down	1.1e-08
300	negative regulation of leukocyte cell-cell adhesion	20	up	1.1e-08
301	peptide hormone binding	13	up	1.1e-08
302	integrin binding	20	up	1.1e-08
303	muscle cell development	22	up	1.2e-08
304	nuclease activity	24	down	1.2e-08
305	cilium organization	33	up	1.2e-08
306	oxidoreductase activity, acting on the CH-OH group of donors, NAD or NADP as acceptor	20	down	1.2e-08
307	sterol metabolic process	19	up	1.2e-08
308	Golgi membrane	28	up	1.2e-08
309	response to light stimulus	32	up	1.3e-08
310	nucleoside metabolic process	16	down	1.3e-08
311	cargo receptor activity	16	up	1.3e-08
312	sulfur compound metabolic process	29	up	1.4e-08
313	sensory perception of light stimulus	21	up	1.4e-08
314	ATP metabolic process	20	down	1.4e-08
315	histone methyltransferase complex	16	down	1.4e-08
316	DNA repair	34	down	1.6e-08
317	positive regulation of reactive oxygen species biosynthetic process	13	up	1.6e-08
318	regulation of calcium ion transmembrane transport	22	up	1.8e-08
319	developmental maturation	25	down	1.8e-08
320	tubulin binding	32	down	1.8e-08
321	neuropeptide receptor activity	12	up	1.8e-08
322	neutrophil migration	14	up	1.8e-08
323	photoreceptor inner segment	13	up	1.9e-08
324	RNA polymerase II transcription factor complex	20	down	1.9e-08
325	positive regulation of cation transmembrane transport	22	up	2e-08
326	negative regulation of cell growth	25	up	2.1e-08
327	female sex differentiation	21	up	2.1e-08
328	positive regulation of cellular protein localization	30	down	2.3e-08
329	regulation of intracellular transport	37	up	2.3e-08
330	hormone receptor binding	22	down	2.3e-08
331	eye morphogenesis	20	down	2.4e-08
332	molecular adaptor activity	22	up	2.4e-08
333	positive regulation of cell growth	25	up	2.4e-08
334	cell-cell adhesion via plasma-membrane adhesion molecules	23	up	2.4e-08
335	response to antineoplastic agent	14	down	2.5e-08
336	regulation of ruffle assembly	10	up	2.5e-08
337	neurotransmitter transport	23	up	2.8e-08
338	hormone metabolic process	23	up	2.8e-08
339	positive regulation of anion transport	14	up	2.9e-08
340	clathrin binding	13	up	2.9e-08
341	regulation of synapse organization	25	up	3e-08
342	axon development	33	down	3e-08
343	alcohol metabolic process	29	up	3.2e-08
344	ribosomal large subunit biogenesis	14	down	3.4e-08
345	morphogenesis of embryonic epithelium	22	down	3.4e-08
346	ribonucleoprotein complex assembly	24	down	3.5e-08
347	negative regulation of cellular protein localization	18	up	3.6e-08
348	regulation of animal organ morphogenesis	25	up	3.7e-08
349	regulation of epidermis development	14	down	3.8e-08
350	regulation of actin polymerization or depolymerization	24	up	3.9e-08
351	GABA-A receptor complex	8	up	3.9e-08
352	positive regulation of NIK/NF-kappaB signaling	11	up	4e-08
353	hormone binding	18	up	4.1e-08
354	Golgi vesicle transport	26	down	4.2e-08
355	cytokine production involved in immune response	9	up	4.2e-08
356	activation of innate immune response	16	up	4.4e-08
357	negative regulation of muscle tissue development	14	down	4.4e-08
358	inner ear development	25	up	4.5e-08
359	response to xenobiotic stimulus	27	up	4.6e-08
360	regulation of neural precursor cell proliferation	15	down	4.9e-08
361	regulation of vasoconstriction	15	up	5e-08
362	cell fate commitment	26	down	5.1e-08
363	gliogenesis	25	up	5.5e-08
364	carboxylic acid binding	25	up	5.8e-08
365	hormone activity	18	up	5.9e-08
366	negative regulation of neuron death	25	down	6.3e-08
367	regulation of response to wounding	22	up	6.5e-08
368	water homeostasis	12	up	6.6e-08
369	regulation of response to DNA damage stimulus	22	down	6.7e-08
370	RNA phosphodiester bond hydrolysis	19	down	7.1e-08
371	ubiquitin-like protein ligase activity	24	down	7.1e-08
372	activation of immune response	37	up	7.4e-08
373	regulation of synapse structure or activity	25	up	7.6e-08
374	transferase activity, transferring acyl groups	26	down	8.1e-08
375	protein binding, bridging	19	up	8.6e-08
376	nucleoid	10	down	9.1e-08
377	response to nutrient	15	down	9.2e-08
378	regulation of translation	30	down	9.3e-08
379	negative regulation of intrinsic apoptotic signaling pathway	15	down	9.4e-08
380	GABA receptor complex	8	up	1e-07
381	regulated exocytosis	17	up	1e-07
382	regulation of striated muscle tissue development	21	down	1e-07
383	pallium development	20	down	1.1e-07
384	ubiquitin-protein transferase activity	37	up	1.1e-07
385	ossification	22	down	1.2e-07
386	endosome membrane	24	up	1.2e-07
387	sodium ion transmembrane transport	19	up	1.2e-07
388	regulation of cardiac muscle cell action potential	9	up	1.3e-07
389	regulation of chromosome separation	12	down	1.3e-07
390	vesicle localization	22	up	1.3e-07
391	regulation of ossification	26	up	1.3e-07
392	mitochondrial ribosome	14	down	1.4e-07
393	response to temperature stimulus	19	down	1.5e-07
394	phosphatidylinositol phosphate binding	21	up	1.6e-07
395	regulation of Wnt signaling pathway	29	up	1.6e-07
396	nucleus organization	18	up	1.6e-07
397	large ribosomal subunit	19	down	1.7e-07
398	ruffle	20	up	1.7e-07
399	single fertilization	17	down	1.8e-07
400	site of polarized growth	24	up	1.8e-07
401	methyltransferase activity	22	down	1.8e-07
402	vitamin binding	18	down	1.8e-07
403	regulation of protein catabolic process	32	down	1.9e-07
404	positive regulation of ruffle assembly	7	up	1.9e-07
405	cerebral cortex development	16	down	1.9e-07
406	regulation of cysteine-type endopeptidase activity	26	up	2e-07
407	striated muscle cell development	19	up	2e-07
408	adult locomotory behavior	17	up	2e-07
409	nuclear transcription factor complex	21	down	2.1e-07
410	cell-cell junction organization	18	up	2.1e-07
411	extrinsic component of plasma membrane	20	up	2.1e-07
412	regulation of sensory perception of pain	12	up	2.2e-07
413	proton transmembrane transport	17	down	2.4e-07
414	tissue homeostasis	21	up	2.4e-07
415	fertilization	19	down	2.4e-07
416	regulation of transforming growth factor beta receptor signaling pathway	16	up	2.5e-07
417	mesenchymal cell differentiation	19	down	2.6e-07
418	exocytosis	23	up	2.7e-07
419	mitochondrial outer membrane	20	down	2.8e-07
420	cellular potassium ion transport	21	up	2.8e-07
421	potassium ion transmembrane transport	21	up	2.8e-07
422	enhancer sequence-specific DNA binding	16	down	2.8e-07
423	transferase activity, transferring glycosyl groups	26	down	2.8e-07
424	transferase activity, transferring acyl groups other than amino-acyl groups	23	down	2.9e-07
425	mitochondrial respiratory chain	12	down	3e-07
426	digestion	13	down	3e-07
427	male sex differentiation	20	up	3e-07
428	establishment of tissue polarity	8	up	3.2e-07
429	PDZ domain binding	18	up	3.3e-07
430	calcium-dependent phospholipid binding	12	up	3.4e-07
431	negative regulation of tumor necrosis factor superfamily cytokine production	12	up	3.4e-07
432	synaptic vesicle cycle	16	up	3.5e-07
433	regulation of potassium ion transmembrane transporter activity	12	up	3.5e-07
434	flavin adenine dinucleotide binding	13	down	3.5e-07
435	myosin complex	12	down	3.5e-07
436	kinase regulator activity	23	up	3.5e-07
437	genitalia development	9	down	3.8e-07
438	regulation of cell size	24	up	4.1e-07
439	excretion	7	down	4.2e-07
440	regulation of actomyosin structure organization	16	up	4.2e-07
441	phosphatase binding	22	down	4.2e-07
442	regulation of gliogenesis	19	up	4.2e-07
443	lung alveolus development	12	up	4.3e-07
444	response to virus	24	up	4.4e-07
445	nuclear chromosome segregation	22	down	4.4e-07
446	embryonic pattern specification	11	down	4.5e-07
447	neuropeptide binding	7	up	4.7e-07
448	negative regulation of mitotic cell cycle phase transition	17	down	4.8e-07
449	transcription factor activity, RNA polymerase II distal enhancer sequence-specific binding	15	down	4.9e-07
450	steroid metabolic process	25	up	4.9e-07
451	nuclear membrane	24	down	4.9e-07
452	regulation of phospholipid metabolic process	14	up	4.9e-07
453	maintenance of protein location in nucleus	7	down	5.2e-07
454	growth cone	23	up	5.2e-07
455	regulation of DNA biosynthetic process	16	down	5.3e-07
456	DNA biosynthetic process	13	down	5.4e-07
457	ureteric bud development	15	up	5.5e-07
458	negative regulation of protein localization to nucleus	9	up	5.6e-07
459	positive regulation of plasma membrane bounded cell projection assembly	16	up	6.1e-07
460	p53 binding	12	down	6.1e-07
461	endothelial cell development	11	down	6.2e-07
462	magnesium ion binding	21	down	6.6e-07
463	lipid modification	22	up	6.8e-07
464	protein import	18	down	7.1e-07
465	regulation of embryonic development	17	up	7.2e-07
466	preribosome	12	down	7.2e-07
467	endothelial cell differentiation	13	down	7.4e-07
468	negative regulation of chromosome organization	17	down	7.6e-07
469	circadian rhythm	17	down	7.8e-07
470	detection of abiotic stimulus	16	up	8.2e-07
471	protein localization to plasma membrane	21	up	8.3e-07
472	plasma membrane raft	17	up	8.4e-07
473	establishment of vesicle localization	20	up	8.5e-07
474	monosaccharide binding	14	up	8.6e-07
475	response to molecule of bacterial origin	31	up	8.7e-07
476	hydrolase activity, acting on carbon-nitrogen (but not peptide) bonds	18	up	8.8e-07
477	regulation of extrinsic apoptotic signaling pathway via death domain receptors	11	up	8.8e-07
478	regulation of bone development	7	up	8.8e-07
479	cell maturation	17	down	8.9e-07
480	proton-transporting ATP synthase complex	7	down	9e-07
481	exocytic vesicle membrane	12	down	9e-07
482	response to ethanol	12	down	9e-07
483	stem cell differentiation	19	down	9.2e-07
484	response to cold	9	down	9.3e-07
485	epithelial cell proliferation	15	up	9.6e-07
486	clathrin-coated pit	12	up	9.8e-07
487	cytoplasmic side of membrane	21	up	9.8e-07
488	ear morphogenesis	18	up	9.9e-07
489	mitochondrial intermembrane space	12	down	9.9e-07
490	proximal/distal pattern formation	9	down	1e-06
491	phosphoprotein binding	16	up	1.1e-06
492	oxidoreductase activity, acting on paired donors, with incorporation or reduction of molecular oxygen	23	up	1.1e-06
493	response to reactive oxygen species	20	up	1.1e-06
494	protein localization to cell periphery	23	up	1.1e-06
495	regulation of signal transduction by p53 class mediator	12	down	1.2e-06
496	lymphocyte differentiation	24	down	1.2e-06
497	homophilic cell adhesion via plasma membrane adhesion molecules	16	up	1.2e-06
498	acid secretion	12	up	1.2e-06
499	negative regulation of cellular protein catabolic process	12	down	1.2e-06
500	immune response-regulating signaling pathway	32	up	1.2e-06
501	regulation of synapse assembly	15	up	1.2e-06
502	calmodulin binding	22	up	1.3e-06
503	neutral lipid metabolic process	14	up	1.3e-06
504	regulation of protein localization to nucleus	17	up	1.3e-06
505	Golgi-associated vesicle	17	up	1.3e-06
506	anchored component of membrane	20	up	1.3e-06
507	chromosome, telomeric region	15	down	1.3e-06
508	protein secretion	18	up	1.4e-06
509	epidermal cell differentiation	20	up	1.4e-06
510	regulation of cell cycle G2/M phase transition	14	down	1.4e-06
511	regulation of microtubule polymerization or depolymerization	14	up	1.4e-06
512	NAD binding	12	up	1.6e-06
513	actin filament	16	up	1.6e-06
514	molting cycle	15	up	1.6e-06
515	hair cycle	15	up	1.6e-06
516	defense response to virus	19	up	1.6e-06
517	peptide secretion	19	up	1.7e-06
518	inner ear morphogenesis	16	up	1.7e-06
519	maintenance of protein localization in organelle	8	down	1.7e-06
520	inner ear receptor cell development	11	up	1.7e-06
521	negative regulation of proteolysis involved in cellular protein catabolic process	11	down	1.8e-06
522	regulation of gene expression, epigenetic	22	down	1.9e-06
523	cellular response to toxic substance	20	down	1.9e-06
524	Golgi stack	14	up	1.9e-06
525	RNA localization	18	down	2e-06
526	response to mechanical stimulus	20	up	2e-06
527	protein acetyltransferase complex	13	down	2e-06
528	collagen binding	12	up	2e-06
529	digestive system process	10	up	2.1e-06
530	tissue remodeling	14	down	2.1e-06
531	tube formation	19	down	2.1e-06
532	eosinophil migration	6	up	2.3e-06
533	transcriptional repressor activity, RNA polymerase II proximal promoter sequence-specific DNA binding	19	down	2.4e-06
534	lactation	8	up	2.4e-06
535	gastrulation	16	down	2.4e-06
536	neurotransmitter metabolic process	13	up	2.5e-06
537	positive regulation of intrinsic apoptotic signaling pathway	10	down	2.5e-06
538	regulation of cytokine production involved in inflammatory response	8	up	2.7e-06
539	positive regulation of fatty acid transport	7	up	2.8e-06
540	maintenance of protein location	15	up	2.9e-06
541	positive regulation of potassium ion transmembrane transport	9	up	2.9e-06
542	mesoderm development	13	down	3e-06
543	regulation of cellular response to oxidative stress	13	up	3e-06
544	cardiocyte differentiation	16	down	3.1e-06
545	mitochondrial transmembrane transport	11	down	3.2e-06
546	female gamete generation	17	up	3.2e-06
547	immune response-activating signal transduction	30	up	3.2e-06
548	regulation of calcium ion transmembrane transporter activity	13	up	3.3e-06
549	microtubule associated complex	17	down	3.4e-06
550	modification-dependent protein binding	18	down	3.4e-06
551	development of primary male sexual characteristics	13	down	3.4e-06
552	regulation of multicellular organism growth	14	up	3.5e-06
553	response to ionizing radiation	15	down	3.5e-06
554	proton-transporting two-sector ATPase complex	9	down	3.5e-06
555	RNA polymerase II transcription factor binding	17	down	3.6e-06
556	voltage-gated potassium channel complex	13	up	3.6e-06
557	meiotic chromosome segregation	14	up	3.6e-06
558	neurotransmitter receptor activity	14	down	3.6e-06
559	establishment of planar polarity	7	up	3.7e-06
560	regulation of behavior	10	down	3.7e-06
561	segmentation	13	down	3.7e-06
562	proton-transporting ATP synthase complex, coupling factor F(o)	5	down	3.8e-06
563	anterior/posterior axis specification	9	down	3.9e-06
564	RNA polymerase II distal enhancer sequence-specific DNA binding	13	down	3.9e-06
565	organ growth	13	down	3.9e-06
566	mitochondrial large ribosomal subunit	10	down	4e-06
567	synaptic vesicle localization	14	up	4.2e-06
568	fibrillar collagen trimer	5	up	4.2e-06
569	negative regulation of response to oxidative stress	10	down	4.3e-06
570	B cell activation	19	up	4.3e-06
571	polysome	12	down	4.4e-06
572	striated muscle contraction	13	down	4.6e-06
573	regulation of fatty acid transport	8	up	4.7e-06
574	embryonic epithelial tube formation	18	up	4.8e-06
575	motor activity	16	down	4.9e-06
576	positive regulation of stem cell proliferation	9	down	5e-06
577	pigmentation	14	up	5.1e-06
578	reproductive behavior	10	up	5.3e-06
579	protein C-terminus binding	24	up	5.4e-06
580	lipid transporter activity	16	down	5.4e-06
581	negative regulation of protein serine/threonine kinase activity	16	up	5.4e-06
582	acylglycerol metabolic process	13	up	5.5e-06
583	regulation of p38MAPK cascade	9	up	5.5e-06
584	negative regulation of cell cycle G2/M phase transition	10	down	5.6e-06
585	signal transduction by p53 class mediator	11	up	5.6e-06
586	positive regulation of cation channel activity	12	up	5.7e-06
587	positive regulation of cold-induced thermogenesis	14	up	5.8e-06
588	calcium-dependent protein binding	12	up	5.9e-06
589	microtubule organizing center localization	8	up	6.1e-06
590	replication fork	10	down	6.1e-06
591	feeding behavior	12	down	6.2e-06
592	negative regulation of proteasomal protein catabolic process	9	down	6.3e-06
593	nucleobase-containing compound transport	20	up	6.6e-06
594	tetrapyrrole binding	19	up	6.7e-06
595	maintenance of location in cell	14	up	6.8e-06
596	amino acid transport	15	up	7.1e-06
597	heart contraction	12	down	7.1e-06
598	regulation of neurotransmitter receptor activity	11	up	7.2e-06
599	cellular aldehyde metabolic process	10	down	7.3e-06
600	bone growth	9	up	7.7e-06
601	regeneration	13	up	7.8e-06
602	acute inflammatory response	11	up	7.8e-06
603	negative regulation of hemopoiesis	17	down	8e-06
604	negative regulation of extrinsic apoptotic signaling pathway	14	up	8.1e-06
605	calcium ion transmembrane import into cytosol	11	up	8.2e-06
606	phospholipid transport	12	down	8.5e-06
607	regulation of intrinsic apoptotic signaling pathway in response to DNA damage	8	down	8.6e-06
608	detection of biotic stimulus	6	up	8.8e-06
609	odontogenesis	12	down	8.8e-06
610	secondary palate development	7	up	8.9e-06
611	modulation of excitatory postsynaptic potential	10	up	9e-06
612	cellular modified amino acid metabolic process	16	down	9.1e-06
613	meiotic cell cycle	23	down	9.2e-06
614	response to heat	14	up	9.2e-06
615	modified amino acid binding	14	up	9.2e-06
616	regulation of heart rate by cardiac conduction	8	up	9.4e-06
617	neuron projection guidance	20	down	9.4e-06
618	cardiac muscle contraction	11	down	9.4e-06
619	regulation of response to oxidative stress	13	up	9.8e-06
620	fat cell differentiation	15	up	1e-05
621	neural tube development	20	up	1e-05
622	dioxygenase activity	12	down	1e-05
623	nuclear inner membrane	9	up	1.1e-05
624	gland morphogenesis	15	up	1.1e-05
625	ER to Golgi vesicle-mediated transport	14	down	1.1e-05
626	proton-transporting two-sector ATPase complex, proton-transporting domain	6	down	1.1e-05
627	neurotransmitter binding	10	down	1.1e-05
628	regulation of organelle assembly	19	up	1.1e-05
629	FAD binding	8	up	1.1e-05
630	electron transfer activity	10	down	1.1e-05
631	ubiquitin ligase complex	23	down	1.1e-05
632	mitochondrial proton-transporting ATP synthase complex	6	down	1.1e-05
633	regulation of nucleocytoplasmic transport	16	up	1.1e-05
634	social behavior	10	up	1.1e-05
635	positive regulation of calcium ion transmembrane transport	11	up	1.1e-05
636	regulation of cellular protein catabolic process	21	down	1.2e-05
637	response to BMP	13	down	1.2e-05
638	cellular response to BMP stimulus	13	down	1.2e-05
639	myeloid cell development	11	up	1.2e-05
640	drug transport	18	up	1.2e-05
641	cardiac muscle cell development	10	down	1.2e-05
642	isoprenoid metabolic process	11	down	1.3e-05
643	positive regulation of potassium ion transmembrane transporter activity	7	up	1.3e-05
644	heat shock protein binding	16	up	1.3e-05
645	localization within membrane	15	up	1.3e-05
646	basal part of cell	11	up	1.3e-05
647	regulation of glutamate secretion	7	up	1.4e-05
648	keratinization	7	up	1.4e-05
649	myofibril assembly	9	down	1.4e-05
650	scaffold protein binding	11	down	1.4e-05
651	synaptic vesicle transport	13	up	1.4e-05
652	antibiotic metabolic process	14	down	1.4e-05
653	neural tube formation	15	down	1.5e-05
654	iron-sulfur cluster binding	11	up	1.5e-05
655	osteoblast differentiation	11	down	1.5e-05
656	positive regulation of cysteine-type endopeptidase activity	15	down	1.5e-05
657	negative regulation of gene expression, epigenetic	9	down	1.6e-05
658	nuclear transport	19	down	1.6e-05
659	proteasome core complex	6	down	1.6e-05
660	phosphatidylinositol bisphosphate binding	14	up	1.6e-05
661	neuromuscular process	16	up	1.6e-05
662	body fluid secretion	10	up	1.6e-05
663	drug transmembrane transporter activity	12	up	1.6e-05
664	negative regulation of ubiquitin-dependent protein catabolic process	8	down	1.7e-05
665	spliceosomal complex	18	down	1.7e-05
666	SH3 domain binding	16	up	1.8e-05
667	aromatic amino acid family metabolic process	7	down	1.8e-05
668	acyl-CoA dehydrogenase activity	4	down	1.8e-05
669	photoreceptor cell maintenance	8	up	1.9e-05
670	ERBB signaling pathway	9	up	1.9e-05
671	regulation of long-term synaptic potentiation	9	up	1.9e-05
672	monosaccharide metabolic process	17	up	2e-05
673	cellular response to platelet-derived growth factor stimulus	5	down	2.1e-05
674	negative regulation of response to wounding	12	up	2.1e-05
675	sterol binding	9	up	2.1e-05
676	neurological system process involved in regulation of systemic arterial blood pressure	5	down	2.2e-05
677	positive regulation of gonad development	5	up	2.2e-05
678	positive regulation of dendrite development	14	up	2.3e-05
679	membrane coat	14	up	2.3e-05
680	transcriptional repressor complex	11	down	2.4e-05
681	regulation of AMPA receptor activity	7	up	2.5e-05
682	neurotransmitter secretion	12	up	2.5e-05
683	tethering complex	10	down	2.5e-05
684	regulation of cellular response to insulin stimulus	12	up	2.6e-05
685	ribonucleoprotein complex binding	15	down	2.6e-05
686	organic acid transmembrane transporter activity	17	up	2.6e-05
687	leukocyte activation involved in immune response	17	up	2.6e-05
688	caveola	13	up	2.7e-05
689	regulation of neuroblast proliferation	7	down	2.7e-05
690	response to platelet-derived growth factor	5	down	2.7e-05
691	axon guidance	19	down	2.8e-05
692	rRNA binding	10	down	2.8e-05
693	perinuclear endoplasmic reticulum	6	up	2.9e-05
694	tricarboxylic acid metabolic process	8	down	2.9e-05
695	organic acid transmembrane transport	18	up	2.9e-05
696	carboxylic acid transmembrane transport	18	up	2.9e-05
697	interferon-gamma production	5	up	3e-05
698	ligase activity	16	down	3e-05
699	glial cell fate commitment	5	down	3e-05
700	synaptic vesicle exocytosis	9	up	3e-05
701	regulation of carbohydrate metabolic process	18	up	3.1e-05
702	neuron migration	15	down	3.1e-05
703	germ cell development	23	down	3.1e-05
704	glial cell development	12	up	3.1e-05
705	negative regulation of cytokine production involved in inflammatory response	4	up	3.1e-05
706	spindle pole	15	up	3.2e-05
707	visual behavior	11	up	3.2e-05
708	regulation of cardiac muscle cell contraction	8	up	3.2e-05
709	hydrolase activity, hydrolyzing O-glycosyl compounds	12	up	3.3e-05
710	extracellular matrix binding	10	up	3.4e-05
711	negative regulation of supramolecular fiber organization	16	up	3.5e-05
712	cell activation involved in immune response	17	up	3.6e-05
713	macrophage activation	7	up	3.6e-05
714	Golgi-associated vesicle membrane	10	up	3.6e-05
715	tissue regeneration	8	up	3.6e-05
716	response to anesthetic	10	up	3.6e-05
717	regulation of neutrophil migration	8	up	3.7e-05
718	microtubule organizing center organization	11	down	3.7e-05
719	transferase activity, transferring hexosyl groups	18	down	3.8e-05
720	gene silencing	17	down	3.8e-05
721	regulation of exocytosis	18	up	3.9e-05
722	extrinsic apoptotic signaling pathway in absence of ligand	8	up	3.9e-05
723	embryonic axis specification	7	down	4e-05
724	phospholipid transporter activity	10	down	4e-05
725	positive regulation of DNA biosynthetic process	10	down	4.1e-05
726	regulation of glutamate receptor signaling pathway	9	up	4.1e-05
727	oxidoreductase activity, acting on NAD(P)H	10	down	4.1e-05
728	heme binding	17	up	4.1e-05
729	monooxygenase activity	16	up	4.2e-05
730	centrosome cycle	10	down	4.3e-05
731	cellular ketone metabolic process	10	down	4.3e-05
732	negative regulation of vasculature development	15	up	4.3e-05
733	lymphocyte migration	8	up	4.3e-05
734	filopodium	12	up	4.3e-05
735	positive regulation of response to wounding	10	up	4.3e-05
736	axoneme	13	down	4.4e-05
737	cell-cell adhesion mediated by cadherin	6	up	4.5e-05
738	morphogenesis of a polarized epithelium	8	up	4.5e-05
739	mitotic G2/M transition checkpoint	7	down	4.5e-05
740	determination of heart left/right asymmetry	8	down	4.5e-05
741	regulation of protein localization to membrane	17	up	4.5e-05
742	maintenance of protein location in cell	11	up	4.6e-05
743	flagellated sperm motility	10	up	4.7e-05
744	adaptive immune response	31	up	4.8e-05
745	negative regulation of leukocyte apoptotic process	10	up	4.8e-05
746	ciliary plasm	13	down	4.9e-05
747	beta-catenin binding	12	up	5.1e-05
748	mediator complex	7	down	5.2e-05
749	regulation of dendrite morphogenesis	14	up	5.3e-05
750	negative regulation of cellular response to transforming growth factor beta stimulus	10	up	5.4e-05
751	nuclear receptor activity	8	down	5.4e-05
752	transcription factor activity, direct ligand regulated sequence-specific DNA binding	8	down	5.4e-05
753	mesoderm morphogenesis	9	down	5.4e-05
754	syntaxin binding	10	up	5.5e-05
755	meiosis I	12	down	5.5e-05
756	Golgi cisterna	10	up	5.6e-05
757	protein kinase regulator activity	17	up	5.6e-05
758	regulation of organ growth	13	down	5.6e-05
759	determination of bilateral symmetry	15	up	5.8e-05
760	positive regulation of neutrophil migration	7	up	5.9e-05
761	hydrolase activity, acting on glycosyl bonds	14	up	5.9e-05
762	sarcoplasm	11	up	6.1e-05
763	hydrolase activity, acting on carbon-nitrogen (but not peptide) bonds, in linear amides	11	up	6.1e-05
764	sperm motility	10	up	6.2e-05
765	multicellular organismal response to stress	12	up	6.3e-05
766	trabecula morphogenesis	9	up	6.3e-05
767	dendrite morphogenesis	10	down	6.4e-05
768	aging	18	down	6.5e-05
769	purine-containing compound transmembrane transport	4	up	6.5e-05
770	fatty-acyl-CoA binding	6	down	6.6e-05
771	embryonic heart tube development	9	down	6.6e-05
772	regulation of JAK-STAT cascade	16	up	6.6e-05
773	glial cell differentiation	16	up	6.7e-05
774	transferase activity, transferring pentosyl groups	8	down	6.8e-05
775	negative regulation of cysteine-type endopeptidase activity	12	up	6.8e-05
776	exocrine system development	7	down	6.9e-05
777	mitochondrial transport	15	down	7.1e-05
778	skeletal muscle cell differentiation	9	up	7.1e-05
779	regulation of circadian rhythm	13	up	7.3e-05
780	regulation of ventricular cardiac muscle cell action potential	5	up	7.7e-05
781	amyloid-beta binding	9	up	7.7e-05
782	blastocyst development	11	down	8.1e-05
783	sensory perception of mechanical stimulus	24	up	8.1e-05
784	roof of mouth development	12	up	8.1e-05
785	transaminase activity	4	up	8.4e-05
786	lamellipodium	17	up	8.4e-05
787	establishment or maintenance of cell polarity	17	down	8.6e-05
788	positive regulation of cell cycle phase transition	11	down	8.6e-05
789	RNA transport	14	down	8.6e-05
790	histone binding	18	down	8.8e-05
791	response to ketone	16	down	8.8e-05
792	PcG protein complex	8	down	8.9e-05
793	neural tube closure	13	up	8.9e-05
794	hindbrain development	15	down	8.9e-05
795	cellular biogenic amine metabolic process	7	down	8.9e-05
796	phosphatidylinositol phosphate phosphatase activity	6	up	8.9e-05
797	ciliary basal body	15	up	8.9e-05
798	ATP hydrolysis coupled transmembrane transport	9	down	9e-05
799	ATP hydrolysis coupled cation transmembrane transport	9	down	9e-05
800	ATP hydrolysis coupled ion transmembrane transport	9	down	9e-05
801	sister chromatid segregation	13	down	9.2e-05
802	site of DNA damage	8	down	9.3e-05
803	cellular response to decreased oxygen levels	11	down	9.4e-05
804	positive regulation of response to DNA damage stimulus	11	down	9.5e-05
805	protein N-terminus binding	13	down	9.5e-05
806	regulation of protein depolymerization	11	down	9.6e-05
807	keratinocyte differentiation	11	up	9.6e-05
808	lymphocyte proliferation	11	up	9.7e-05
809	regulation of protein import	11	up	9.7e-05
810	midbody	14	down	9.8e-05
811	establishment of protein localization to mitochondrion	9	down	9.9e-05
812	mitotic nuclear division	14	down	0.0001
813	cell killing	8	up	0.0001
814	establishment of RNA localization	14	down	0.0001
815	structural constituent of eye lens	3	up	0.0001
816	negative regulation of peptidyl-lysine acetylation	4	down	0.0001
817	regulation of cell junction assembly	11	up	0.0001
818	reactive oxygen species metabolic process	11	down	0.0001
819	cofactor transport	6	down	0.0001
820	mononuclear cell proliferation	11	up	0.0001
821	clathrin coat	9	up	0.0001
822	temperature homeostasis	6	up	0.0001
823	bone remodeling	7	down	0.0001
824	polyol metabolic process	11	down	0.0001
825	hemostasis	10	down	0.0001
826	chaperone binding	12	up	0.0001
827	regulation of osteoclast development	4	up	0.0001
828	negative regulation of oxidative stress-induced cell death	8	down	0.0001
829	positive regulation of viral process	11	up	0.0001
830	dorsal/ventral pattern formation	11	down	0.0001
831	SNARE binding	13	up	0.0001
832	regulation of protein targeting	9	up	0.0001
833	lipopolysaccharide binding	6	up	0.0001
834	NADH dehydrogenase activity	5	down	0.0001
835	regulation of G-protein coupled receptor protein signaling pathway	14	up	0.0001
836	mating behavior	7	up	0.0001
837	ATP synthesis coupled proton transport	5	down	0.0001
838	negative regulation of stem cell proliferation	4	down	0.0001
839	regulation of stem cell differentiation	8	down	0.0001
840	vesicle organization	19	up	0.0001
841	response to cAMP	9	down	0.0001
842	mating	8	up	0.0001
843	DNA catabolic process	5	down	0.0001
844	negative regulation of cellular response to oxidative stress	8	down	0.0001
845	DNA methylation	6	up	0.0001
846	macrophage migration	5	up	0.0001
847	nucleoside phosphate catabolic process	11	down	0.0001
848	positive regulation of extrinsic apoptotic signaling pathway via death domain receptors	4	up	0.0001
849	neuron maturation	7	up	0.0001
850	carbohydrate catabolic process	11	up	0.0001
851	developmental pigmentation	8	up	0.0001
852	calcium import into the mitochondrion	4	down	0.0001
853	cell cycle DNA replication	5	down	0.0001
854	sequence-specific mRNA binding	4	down	0.0001
855	polysaccharide binding	5	up	0.0001
856	negative regulation of protein acetylation	5	down	0.0001
857	response to alkaloid	11	up	0.0001
858	sperm flagellum	12	down	0.0001
859	ATPase complex	10	down	0.0001
860	site of double-strand break	7	down	0.0001
861	carbohydrate derivative catabolic process	13	up	0.0001
862	embryonic digit morphogenesis	8	down	0.0002
863	leukocyte homeostasis	11	up	0.0002
864	sensory perception of pain	12	up	0.0002
865	regulation of regulated secretory pathway	12	down	0.0002
866	positive regulation of extrinsic apoptotic signaling pathway	9	up	0.0002
867	oxidoreductase activity, acting on the CH-CH group of donors	8	down	0.0002
868	negative regulation of angiogenesis	12	up	0.0002
869	telomerase holoenzyme complex	5	down	0.0002
870	cortical actin cytoskeleton	11	up	0.0002
871	amine catabolic process	4	down	0.0002
872	myelination	13	up	0.0002
873	proteasome complex	9	down	0.0002
874	cyclic nucleotide binding	7	up	0.0002
875	regulation of fertilization	6	up	0.0002
876	positive regulation of endoplasmic reticulum unfolded protein response	4	up	0.0002
877	carbon-carbon lyase activity	8	down	0.0002
878	cardiac conduction	8	up	0.0002
879	autophagy	16	down	0.0002
880	ovarian follicle development	9	up	0.0002
881	positive regulation of vascular associated smooth muscle cell migration	5	up	0.0002
882	embryonic cranial skeleton morphogenesis	7	down	0.0002
883	dendritic spine	18	up	0.0002
884	neural crest cell development	10	down	0.0002
885	steroid biosynthetic process	12	up	0.0002
886	establishment of chromosome localization	10	up	0.0002
887	grooming behavior	4	up	0.0002
888	regulation of extracellular matrix organization	7	up	0.0002
889	RNA polymerase complex	13	up	0.0002
890	response to hepatocyte growth factor	5	up	0.0002
891	defense response to Gram-positive bacterium	14	up	0.0002
892	actin filament bundle organization	10	up	0.0002
893	P-body	9	down	0.0002
894	exopeptidase activity	11	down	0.0002
895	homologous chromosome segregation	9	up	0.0002
896	fatty acid biosynthetic process	12	up	0.0002
897	cranial skeletal system development	8	down	0.0002
898	phosphoprotein phosphatase activity	17	up	0.0002
899	dynein complex	8	down	0.0002
900	respiratory gaseous exchange	7	up	0.0002
901	positive regulation of organelle assembly	10	up	0.0002
902	CD8-positive, alpha-beta T cell activation	4	down	0.0002
903	peroxisome	13	down	0.0002
904	lipoprotein particle binding	6	up	0.0002
905	ensheathment of neurons	13	up	0.0002
906	axon ensheathment	13	up	0.0002
907	acetylcholine receptor activity	5	down	0.0002
908	endosomal transport	15	down	0.0002
909	myeloid cell homeostasis	12	down	0.0002
910	blastoderm segmentation	4	down	0.0002
911	positive regulation of excitatory postsynaptic potential	7	up	0.0002
912	perikaryon	14	up	0.0002
913	unfolded protein binding	10	down	0.0002
914	female pregnancy	13	down	0.0002
915	negative regulation of signal transduction by p53 class mediator	6	up	0.0002
916	9+2 motile cilium	12	down	0.0002
917	aorta development	7	down	0.0002
918	protein kinase complex	12	down	0.0002
919	mesoderm formation	8	down	0.0002
920	nuclear envelope organization	7	up	0.0002
921	vitamin transport	5	down	0.0002
922	neuron fate commitment	9	down	0.0002
923	response to carbohydrate	12	up	0.0002
924	small-subunit processome	6	down	0.0002
925	regulation of oxidative stress-induced intrinsic apoptotic signaling pathway	6	up	0.0002
926	glycoprotein biosynthetic process	19	up	0.0003
927	ciliary transition fiber	4	up	0.0003
928	histone deacetylase complex	8	down	0.0003
929	muscle fiber development	8	down	0.0003
930	extrinsic component of cytoplasmic side of plasma membrane	10	up	0.0003
931	regulation of transcription from RNA polymerase II promoter in response to hypoxia	4	down	0.0003
932	skin epidermis development	11	up	0.0003
933	placenta development	16	up	0.0003
934	regulation of release of sequestered calcium ion into cytosol	10	up	0.0003
935	embryonic digestive tract development	5	down	0.0003
936	regulation of circadian sleep/wake cycle	4	down	0.0003
937	regulation of voltage-gated calcium channel activity	7	up	0.0003
938	spermatid differentiation	13	up	0.0003
939	adaptive thermogenesis	4	down	0.0003
940	chemokine binding	6	down	0.0003
941	G2/M transition of mitotic cell cycle	6	up	0.0003
942	homologous recombination	7	down	0.0003
943	reciprocal meiotic recombination	7	down	0.0003
944	negative regulation of signaling receptor activity	7	down	0.0003
945	regulation of organelle transport along microtubule	4	up	0.0003
946	mitochondrion localization	7	down	0.0003
947	negative regulation of response to drug	7	up	0.0003
948	regulation of microtubule motor activity	4	up	0.0003
949	copulation	4	up	0.0003
950	positive regulation of response to endoplasmic reticulum stress	6	up	0.0003
951	regulation of substrate adhesion-dependent cell spreading	8	up	0.0003
952	mesenchymal cell development	10	down	0.0003
953	regulation of CD4-positive, alpha-beta T cell activation	9	up	0.0003
954	mitotic DNA damage checkpoint	8	down	0.0003
955	ciliary transition zone	9	up	0.0003
956	hair cycle process	11	up	0.0003
957	oxidoreductase activity, acting on the aldehyde or oxo group of donors, NAD or NADP as acceptor	7	down	0.0003
958	viral process	10	down	0.0003
959	positive regulation of cell junction assembly	6	up	0.0003
960	cell aggregation	5	up	0.0003
961	regulation of Notch signaling pathway	8	down	0.0003
962	insemination	3	down	0.0003
963	hormone biosynthetic process	7	up	0.0003
964	stem cell development	10	down	0.0003
965	interspecies interaction between organisms	23	up	0.0003
966	carbohydrate derivative transport	9	up	0.0003
967	chromatin DNA binding	9	down	0.0003
968	ATP-dependent protein binding	4	up	0.0003
969	cytolysis	4	down	0.0003
970	lipid droplet	9	down	0.0004
971	phosphotransferase activity, phosphate group as acceptor	6	down	0.0004
972	dystrophin-associated glycoprotein complex	4	down	0.0004
973	cell cycle G2/M phase transition	6	up	0.0004
974	channel inhibitor activity	6	up	0.0004
975	detoxification	11	up	0.0004
976	extracellular vesicle	11	up	0.0004
977	negative regulation of oxidative stress-induced neuron death	5	down	0.0004
978	negative regulation of extrinsic apoptotic signaling pathway via death domain receptors	6	up	0.0004
979	histone demethylase activity	2	down	0.0004
980	endocrine process	7	down	0.0004
981	peptidyl-tyrosine autophosphorylation	6	down	0.0004
982	lysosomal transport	11	up	0.0004
983	defense response to bacterium	27	up	0.0004
984	cullin-RING ubiquitin ligase complex	14	down	0.0004
985	clathrin-dependent endocytosis	5	up	0.0004
986	inclusion body	9	down	0.0004
987	leukocyte mediated immunity	23	up	0.0004
988	oxidoreductase activity, oxidizing metal ions	5	up	0.0004
989	pigment cell differentiation	6	up	0.0004
990	positive regulation of blood pressure	7	up	0.0004
991	ovulation cycle	7	down	0.0004
992	GTP-dependent protein binding	5	down	0.0004
993	ovulation	5	up	0.0004
994	protein complex involved in cell adhesion	6	up	0.0004
995	regulation of cyclase activity	6	down	0.0004
996	small nucleolar ribonucleoprotein complex	5	down	0.0004
997	integrin complex	6	down	0.0004
998	regulation of glial cell migration	4	up	0.0004
999	ovulation cycle process	7	up	0.0004
1000	vacuolar transport	13	up	0.0004

## Sheet: 3. integrated
Rank	Biogroup	direction - RNAseq	Common genes - RNAseq	p-value - RNAseq	direction - ATACseq	Common genes - ATACseq	p-value - ATACseq
1	passive transmembrane transporter activity	downregulated	58	2e-31	upregulated	72	1.8e-27
2	extracellular matrix	upregulated	48	3e-30	upregulated	65	2.3e-27
3	ion channel activity	downregulated	56	2.2e-31	upregulated	67	7.7e-26
4	presynapse	upregulated	60	4.1e-36	upregulated	53	3.1e-17
5	distal axon	upregulated	59	1.1e-37	upregulated	45	4.3e-14
6	cell part morphogenesis	upregulated	68	1.2e-37	downregulated	51	9.2e-14
7	regulation of membrane potential	upregulated	49	3.7e-23	upregulated	67	6.1e-24
8	transmembrane transporter complex	downregulated	46	1.4e-27	upregulated	49	7.2e-19
9	secretion	upregulated	52	6.9e-24	upregulated	70	2e-22
10	blood circulation	upregulated	38	8.2e-18	upregulated	69	4.3e-28
11	microtubule	upregulated	58	5.5e-31	downregulated	46	2.5e-13
12	cell morphogenesis involved in neuron differentiation	upregulated	58	2.7e-32	downregulated	43	1.1e-11
13	synaptic membrane	upregulated	48	1.5e-26	upregulated	51	2.6e-17
14	receptor complex	downregulated	42	2.7e-20	upregulated	62	6.6e-23
15	axon development	upregulated	56	2.7e-34	downregulated	33	3e-08
16	divalent inorganic cation homeostasis	downregulated	46	2.1e-19	upregulated	69	4.6e-23
17	cell-cell adhesion	upregulated	47	2.9e-25	upregulated	51	8.6e-17
18	negative regulation of neurogenesis	upregulated	48	5.3e-28	upregulated	44	5.5e-14
19	chemical synaptic transmission	upregulated	49	2.2e-27	upregulated	46	2e-14
20	synaptic signaling	upregulated	49	8.3e-27	upregulated	47	1.4e-14
21	gland development	upregulated	47	3.6e-22	downregulated	54	2.6e-18
22	regulation of protein serine/threonine kinase activity	upregulated	49	3e-22	upregulated	60	8.5e-18
23	chemotaxis	upregulated	51	1.6e-23	upregulated	59	1.6e-16
24	pattern specification process	downregulated	41	3e-18	downregulated	58	3.4e-21
25	blood vessel morphogenesis	upregulated	45	9.4e-22	upregulated	55	2.9e-17
26	extracellular structure organization	downregulated	24	9.6e-14	upregulated	52	2.9e-25
27	extracellular matrix organization	downregulated	24	4.1e-15	upregulated	47	7.4e-24
28	enzyme activator activity	upregulated	45	5.1e-20	upregulated	60	7.1e-19
29	morphogenesis of an epithelium	upregulated	49	4.9e-21	downregulated	58	1e-17
30	regulation of mitotic cell cycle	upregulated	51	6.8e-22	downregulated	57	1.1e-16
31	cellular response to hormone stimulus	upregulated	44	1e-18	upregulated	61	3e-19
32	developmental growth	upregulated	45	1.6e-19	upregulated	58	8.4e-18
33	ribonucleoprotein complex biogenesis	downregulated	42	2e-19	downregulated	51	8.6e-18
34	regulation of blood circulation	upregulated	31	9.3e-20	upregulated	41	3.8e-17
35	anion transport	downregulated	35	1.7e-12	upregulated	72	4.6e-24
36	skeletal system development	upregulated	39	6.8e-16	downregulated	61	2.8e-20
37	glycosaminoglycan binding	upregulated	25	8.3e-16	upregulated	40	4.2e-20
38	membrane microdomain	upregulated	43	2.2e-21	upregulated	45	1.3e-13
39	membrane raft	upregulated	43	2.2e-21	upregulated	45	1.3e-13
40	angiogenesis	upregulated	34	4.2e-17	upregulated	47	9.1e-18
41	postsynaptic membrane	upregulated	37	7.7e-21	upregulated	39	7.1e-14
42	GTPase activator activity	upregulated	30	9.5e-17	upregulated	41	9.5e-18
43	regulation of supramolecular fiber organization	upregulated	38	1.5e-17	upregulated	50	6.5e-17
44	collagen-containing extracellular matrix	upregulated	24	4.5e-17	upregulated	34	2.2e-17
45	regulation of neurotransmitter levels	upregulated	34	2.4e-16	upregulated	48	5.1e-18
46	secretion by cell	upregulated	43	3.5e-21	upregulated	47	4.4e-13
47	GTPase regulator activity	upregulated	31	7.9e-17	upregulated	42	2.2e-17
48	embryonic organ development	upregulated	40	4.7e-16	downregulated	57	4.3e-18
49	regulation of cell growth	upregulated	47	2.2e-21	upregulated	49	1.4e-12
50	regulation of epithelial cell proliferation	upregulated	42	9.5e-23	upregulated	41	3.9e-11
51	transcription factor activity, RNA polymerase II proximal promoter sequence-specific DNA binding	upregulated	44	3.2e-18	downregulated	54	1.7e-15
52	regulation of lipid metabolic process	upregulated	34	4.3e-15	upregulated	50	8.1e-18
53	leukocyte activation	upregulated	39	9.7e-14	upregulated	64	3.7e-19
54	negative regulation of immune system process	upregulated	33	9.1e-11	upregulated	65	4.6e-22
55	regionalization	downregulated	28	5.5e-12	downregulated	50	1e-20
56	regulation of hemopoiesis	upregulated	33	4.4e-12	upregulated	59	1.4e-20
57	forebrain development	upregulated	41	1.1e-19	downregulated	42	3.4e-12
58	regulation of vasculature development	upregulated	38	2.3e-19	upregulated	42	2.3e-12
59	positive regulation of cytokine production	downregulated	27	3.7e-10	upregulated	60	2.6e-21
60	reproductive structure development	upregulated	39	1.7e-16	upregulated	52	6e-15
61	transcription coregulator activity	upregulated	41	2.3e-16	downregulated	50	4.7e-15
62	learning or memory	upregulated	36	5.8e-19	upregulated	38	2.1e-12
63	mitochondrial inner membrane	downregulated	20	5e-05	downregulated	62	2.5e-26
64	morphogenesis of a branching structure	upregulated	28	2.8e-16	upregulated	36	4.7e-15
65	reproductive system development	upregulated	39	2.2e-16	upregulated	52	8.8e-15
66	guanyl-nucleotide exchange factor activity	downregulated	25	2.6e-14	upregulated	36	2.2e-16
67	regulation of protein secretion	upregulated	35	4.5e-12	upregulated	60	1.4e-18
68	lipid biosynthetic process	upregulated	44	4.1e-19	downregulated	43	1.8e-11
69	cytoplasmic region	upregulated	34	4.1e-11	upregulated	62	2.3e-19
70	urogenital system development	upregulated	35	1.4e-18	downregulated	37	9.4e-12
71	inflammatory response	upregulated	29	5.1e-12	upregulated	56	3.7e-18
72	cell division	upregulated	45	2.6e-18	downregulated	45	8.6e-12
73	cell leading edge	upregulated	36	2e-15	upregulated	48	2.6e-14
74	organelle localization	upregulated	45	8.9e-19	upregulated	47	6.2e-11
75	regulation of small GTPase mediated signal transduction	downregulated	33	1.2e-19	upregulated	31	5.2e-10
76	transcriptional activator activity, RNA polymerase II transcription regulatory region sequence-specific DNA binding	upregulated	37	2.9e-13	downregulated	54	2.1e-16
77	regulation of angiogenesis	upregulated	36	9.2e-19	upregulated	37	1e-10
78	carbohydrate derivative biosynthetic process	upregulated	41	3.4e-15	downregulated	51	3e-14
79	regulation of apoptotic signaling pathway	upregulated	37	2.1e-15	upregulated	49	7.2e-14
80	tubulin binding	upregulated	41	9.2e-21	downregulated	32	1.8e-08
81	positive regulation of secretion	upregulated	38	1.2e-12	upregulated	59	2.3e-16
82	anterior/posterior pattern specification	downregulated	19	6.7e-10	downregulated	38	5.9e-19
83	response to toxic substance	upregulated	34	3.2e-16	downregulated	41	1.4e-12
84	ribosome biogenesis	downregulated	29	2e-14	downregulated	36	2.8e-14
85	cell adhesion molecule binding	upregulated	27	2.8e-14	upregulated	37	2.3e-14
86	peptide metabolic process	downregulated	38	6.5e-15	downregulated	48	1.3e-13
87	regulation of neurological system process	upregulated	23	1.2e-14	upregulated	29	8.6e-14
88	gliogenesis	upregulated	32	3.6e-20	upregulated	25	5.5e-08
89	kidney development	downregulated	32	1.4e-17	downregulated	31	1.7e-10
90	telencephalon development	upregulated	32	6.7e-19	downregulated	28	4.1e-09
91	muscle organ development	downregulated	29	3.9e-16	upregulated	37	8.5e-12
92	peptide binding	upregulated	27	2e-10	upregulated	47	2.7e-17
93	negative regulation of growth	upregulated	33	9.6e-17	upregulated	35	6.3e-11
94	regulation of neuron death	upregulated	38	4.6e-18	downregulated	35	1.4e-09
95	extrinsic component of membrane	upregulated	35	4e-18	upregulated	33	1.7e-09
96	nucleoside binding	upregulated	38	1.5e-16	downregulated	38	6.7e-11
97	response to peptide hormone	upregulated	28	1.1e-13	upregulated	39	9.5e-14
98	peptide biosynthetic process	downregulated	34	9.3e-16	downregulated	38	1.1e-11
99	positive regulation of leukocyte cell-cell adhesion	upregulated	16	1.1e-07	upregulated	40	1e-19
100	translation	downregulated	33	1.4e-15	downregulated	37	1.1e-11
101	regulation of cation channel activity	upregulated	26	4.6e-17	upregulated	25	3.4e-10
102	response to radiation	downregulated	38	2e-16	upregulated	43	8.4e-11
103	actin binding	downregulated	32	4.8e-12	upregulated	52	4.1e-15
104	negative regulation of cellular component movement	upregulated	32	4.9e-15	downregulated	36	4.1e-12
105	anion transmembrane transport	downregulated	26	1e-10	upregulated	48	2.2e-16
106	growth factor binding	downregulated	21	5.7e-14	upregulated	27	5.5e-13
107	vesicle membrane	upregulated	30	1.4e-13	upregulated	40	2.8e-13
108	neuron projection guidance	upregulated	33	4.2e-21	downregulated	20	9.4e-06
109	memory	upregulated	24	4.2e-16	upregulated	24	1.5e-10
110	response to light stimulus	downregulated	34	4.9e-18	upregulated	32	1.3e-08
111	site of polarized growth	upregulated	31	4.1e-19	upregulated	24	1.8e-07
112	negative regulation of locomotion	upregulated	33	3.8e-15	downregulated	36	2e-11
113	channel regulator activity	upregulated	20	4.7e-13	upregulated	27	1.8e-13
114	axon guidance	upregulated	33	3e-21	downregulated	19	2.8e-05
115	asymmetric synapse	upregulated	32	1.5e-16	upregulated	33	6.6e-10
116	growth cone	upregulated	31	2.6e-19	upregulated	23	5.2e-07
117	regulation of cellular protein localization	upregulated	42	1.5e-15	upregulated	49	1.1e-10
118	positive regulation of protein serine/threonine kinase activity	downregulated	29	1.9e-12	upregulated	43	8.2e-14
119	Ras guanyl-nucleotide exchange factor activity	downregulated	20	1.1e-13	upregulated	25	2e-12
120	regulation of Wnt signaling pathway	upregulated	35	1.5e-18	upregulated	29	1.6e-07
121	leukocyte differentiation	upregulated	30	1.3e-12	upregulated	45	2.3e-13
122	postsynaptic density	upregulated	31	7.2e-16	upregulated	33	4.4e-10
123	heart morphogenesis	downregulated	28	7.4e-14	downregulated	33	4.5e-12
124	embryonic organ morphogenesis	downregulated	26	1.5e-10	downregulated	41	2.2e-15
125	phospholipid binding	upregulated	30	5.6e-10	downregulated	49	6.6e-16
126	protein localization to membrane	upregulated	33	2.8e-13	upregulated	45	1.4e-12
127	postsynaptic specialization	upregulated	31	9e-16	upregulated	33	5.4e-10
128	regulation of hormone secretion	upregulated	28	4.8e-12	upregulated	41	1.1e-13
129	guanyl nucleotide binding	upregulated	35	3.3e-14	downregulated	39	2e-11
130	cellular potassium ion transport	downregulated	27	2.8e-18	upregulated	21	2.8e-07
131	potassium ion transmembrane transport	downregulated	27	2.8e-18	upregulated	21	2.8e-07
132	response to peptide	upregulated	28	4.5e-12	upregulated	42	1.8e-13
133	connective tissue development	downregulated	20	1.1e-10	upregulated	37	7.6e-15
134	response to inorganic substance	downregulated	33	1e-11	upregulated	52	9.4e-14
135	regulation of actin filament organization	upregulated	26	7.4e-12	upregulated	38	1.7e-13
136	cell-cell adhesion via plasma-membrane adhesion molecules	upregulated	26	5.3e-17	upregulated	23	2.4e-08
137	mitochondrion organization	upregulated	28	2.4e-09	downregulated	47	5.7e-16
138	cytoplasmic vesicle membrane	upregulated	26	1.2e-11	upregulated	38	1.1e-13
139	muscle contraction	upregulated	24	1.1e-15	downregulated	24	1.5e-09
140	actin-based cell projection	upregulated	20	2.5e-09	upregulated	36	6.7e-16
141	coenzyme binding	downregulated	21	5.4e-08	downregulated	42	3.5e-17
142	negative regulation of secretion	upregulated	24	1.9e-11	upregulated	37	1.2e-13
143	regulation of axonogenesis	upregulated	33	3.6e-21	upregulated	17	0.0007
144	regulation of synapse organization	upregulated	27	1e-16	upregulated	25	3e-08
145	regulation of peptidyl-tyrosine phosphorylation	upregulated	19	3.4e-08	upregulated	42	1.1e-16
146	apical part of cell	downregulated	27	1e-08	upregulated	53	4e-16
147	lymphocyte activation	upregulated	32	4e-11	upregulated	49	1.2e-13
148	muscle cell differentiation	upregulated	28	2.5e-13	upregulated	35	1.9e-11
149	epithelial cell development	upregulated	25	2.4e-13	upregulated	31	3.4e-11
150	regulation of heart contraction	upregulated	20	2e-12	upregulated	29	5.2e-12
151	negative regulation of establishment of protein localization	upregulated	22	3.1e-11	upregulated	32	4e-13
152	glycerolipid metabolic process	upregulated	29	4.9e-13	upregulated	36	3.1e-11
153	regulation of synapse structure or activity	upregulated	27	3.4e-16	upregulated	25	7.6e-08
154	regulation of animal organ morphogenesis	upregulated	25	8.1e-16	upregulated	25	3.7e-08
155	respiratory tube development	upregulated	26	1.6e-13	upregulated	30	2e-10
156	negative regulation of cell adhesion	upregulated	24	6.9e-10	upregulated	40	4.8e-14
157	epidermis development	downregulated	26	3.3e-13	upregulated	34	1.1e-10
158	response to wounding	upregulated	31	6e-12	upregulated	43	6.5e-12
159	contractile fiber	downregulated	23	1.1e-11	upregulated	33	4.5e-12
160	neurotransmitter transport	upregulated	25	2.4e-15	upregulated	23	2.8e-08
161	regulation of tube diameter	upregulated	19	8.7e-12	upregulated	27	8e-12
162	regulation of blood vessel diameter	upregulated	19	8.7e-12	upregulated	27	8e-12
163	carbohydrate metabolic process	downregulated	32	4.6e-12	upregulated	44	3.3e-11
164	cell surface receptor signaling pathway involved in cell-cell signaling	upregulated	29	2.2e-11	upregulated	41	6.9e-12
165	positive regulation of supramolecular fiber organization	upregulated	20	1.5e-10	upregulated	31	1.1e-12
166	negative regulation of cell motility	upregulated	26	1.3e-11	downregulated	33	1.3e-11
167	regulation of endocytosis	upregulated	22	6.1e-09	upregulated	38	3e-14
168	sex differentiation	upregulated	24	5.9e-10	upregulated	39	3.4e-13
169	regulation of blood pressure	upregulated	20	1.6e-09	upregulated	33	1.3e-13
170	response to oxidative stress	downregulated	31	3.4e-13	downregulated	35	6.2e-10
171	development of primary sexual characteristics	upregulated	21	7.3e-11	upregulated	32	2.9e-12
172	positive regulation of cell cycle	upregulated	31	6.4e-12	downregulated	39	3.6e-11
173	carboxylic acid transport	downregulated	22	7.8e-11	upregulated	36	3e-12
174	organic acid transport	downregulated	22	7.8e-11	upregulated	36	3e-12
175	glial cell differentiation	upregulated	27	4.6e-18	upregulated	16	6.7e-05
176	cellular response to drug	downregulated	25	1.1e-09	downregulated	40	2.9e-13
177	regulation of tube size	upregulated	19	3.2e-11	upregulated	28	1e-11
178	cell projection membrane	downregulated	23	3.3e-09	upregulated	41	1.1e-13
179	negative regulation of neuron death	upregulated	28	6.7e-15	downregulated	25	6.3e-08
180	lysosome	downregulated	26	8.9e-08	upregulated	52	5.1e-15
181	regulation of extrinsic apoptotic signaling pathway	upregulated	22	1.4e-13	upregulated	24	3.3e-09
182	fatty acid metabolic process	downregulated	20	7.3e-09	upregulated	41	6.9e-14
183	positive regulation of reactive oxygen species metabolic process	downregulated	8	5.9e-05	upregulated	28	8.9e-18
184	lung development	upregulated	25	8.1e-13	upregulated	29	6.5e-10
185	ubiquitin-like protein ligase binding	upregulated	31	4.2e-13	downregulated	33	1.6e-09
186	cell cortex	upregulated	24	4.9e-09	upregulated	40	1.9e-13
187	branching morphogenesis of an epithelial tube	downregulated	19	1.1e-10	upregulated	28	9.9e-12
188	apoptotic signaling pathway	upregulated	23	1.7e-09	upregulated	38	6.6e-13
189	adult behavior	upregulated	24	1.7e-13	upregulated	25	6.9e-09
190	regulation of blood vessel size	upregulated	19	2.9e-11	upregulated	27	4.8e-11
191	G-protein coupled receptor binding	upregulated	28	5e-12	upregulated	33	2.8e-10
192	peptide receptor activity	upregulated	15	4.2e-10	upregulated	26	4.1e-12
193	cytokine production	upregulated	15	2.8e-08	upregulated	29	6.3e-14
194	regulation of binding	upregulated	27	8.3e-09	upregulated	47	2.3e-13
195	G-protein coupled peptide receptor activity	upregulated	14	3.4e-10	upregulated	25	6.1e-12
196	nuclear envelope	downregulated	32	3.3e-12	upregulated	42	6.7e-10
197	establishment of organelle localization	upregulated	31	1.7e-12	upregulated	37	1.4e-09
198	regulation of muscle contraction	upregulated	19	3.7e-12	upregulated	24	7.7e-10
199	regulation of sequestering of calcium ion	downregulated	19	5.9e-13	upregulated	20	4.9e-09
200	collagen trimer	downregulated	8	9.2e-06	upregulated	23	4e-16
201	mesenchymal cell differentiation	downregulated	21	1.6e-14	downregulated	19	2.6e-07
202	regulation of smooth muscle cell proliferation	upregulated	20	4.1e-11	upregulated	26	1.1e-10
203	cartilage development	upregulated	18	9.4e-09	upregulated	30	6.1e-13
204	negative regulation of apoptotic signaling pathway	upregulated	25	8.2e-13	upregulated	28	7.7e-09
205	embryonic appendage morphogenesis	downregulated	18	8.7e-11	downregulated	22	7.3e-11
206	calmodulin binding	downregulated	25	5.4e-15	upregulated	22	1.3e-06
207	cellular response to peptide	upregulated	21	3.9e-11	upregulated	30	1.8e-10
208	transcriptional activator activity, RNA polymerase II proximal promoter sequence-specific DNA binding	upregulated	28	4.7e-11	downregulated	36	1.6e-10
209	organic hydroxy compound metabolic process	downregulated	27	2.2e-09	upregulated	45	3.6e-12
210	synapse organization	upregulated	23	1.7e-12	upregulated	26	4.8e-09
211	learning	upregulated	22	1.5e-12	upregulated	24	6.1e-09
212	negative regulation of cell growth	upregulated	24	4.9e-13	upregulated	25	2.1e-08
213	positive regulation of establishment of protein localization	downregulated	30	3.5e-10	downregulated	42	3.2e-11
214	dendrite development	upregulated	19	2.9e-12	upregulated	21	3.9e-09
215	small ribosomal subunit	downregulated	16	1.5e-12	downregulated	15	7.8e-09
216	basement membrane	downregulated	13	2.8e-10	upregulated	21	4.3e-11
217	lyase activity	downregulated	16	8.1e-08	downregulated	30	1.6e-13
218	multicellular organismal homeostasis	upregulated	23	3.3e-08	upregulated	40	4.2e-13
219	nuclear outer membrane-endoplasmic reticulum membrane network	upregulated	31	1.9e-08	upregulated	53	9e-13
220	cilium organization	downregulated	28	1.6e-12	upregulated	33	1.2e-08
221	leukocyte migration	upregulated	13	1.3e-05	upregulated	34	1.4e-15
222	trans-Golgi network	upregulated	24	2.9e-12	downregulated	25	7.5e-09
223	gonad development	upregulated	20	3.4e-10	upregulated	29	6.7e-11
224	regulation of inflammatory response	downregulated	16	0.0001	upregulated	44	2.3e-16
225	regulation of reactive oxygen species metabolic process	downregulated	13	3.4e-06	upregulated	33	8.3e-15
226	response to hypoxia	upregulated	21	2.2e-11	upregulated	27	1.3e-09
227	enzyme inhibitor activity	upregulated	24	2.5e-07	upregulated	47	1.2e-13
228	cell fate commitment	upregulated	24	6.3e-13	downregulated	26	5.1e-08
229	ribonucleoprotein complex assembly	downregulated	24	1.2e-12	downregulated	24	3.5e-08
230	pallium development	upregulated	21	4.1e-13	downregulated	20	1.1e-07
231	stem cell population maintenance	upregulated	19	1.1e-11	downregulated	20	4e-09
232	DNA repair	downregulated	32	3e-12	downregulated	34	1.6e-08
233	regulation of potassium ion transmembrane transport	upregulated	14	3e-10	upregulated	18	1.6e-10
234	peptidase inhibitor activity	upregulated	12	8.4e-07	upregulated	32	6.6e-14
235	regulation of chemotaxis	downregulated	21	2.7e-11	upregulated	27	2.4e-09
236	negative regulation of secretion by cell	upregulated	20	1.6e-09	upregulated	31	4.6e-11
237	response to extracellular stimulus	upregulated	28	1.5e-09	downregulated	39	5.8e-11
238	muscle cell development	upregulated	19	7.5e-12	upregulated	22	1.2e-08
239	carbohydrate binding	upregulated	20	2.8e-08	upregulated	37	3.4e-12
240	positive regulation of cation transmembrane transport	downregulated	20	5.3e-12	upregulated	22	2e-08
241	limb morphogenesis	downregulated	20	3.9e-11	downregulated	22	3e-09
242	response to nutrient levels	upregulated	26	5.3e-09	downregulated	38	2.3e-11
243	maintenance of cell number	upregulated	19	1.8e-11	downregulated	20	6.7e-09
244	mitochondrial matrix	upregulated	13	0.0012	downregulated	39	1e-16
245	developmental maturation	upregulated	25	7.1e-12	downregulated	25	1.8e-08
246	endoplasmic reticulum membrane	upregulated	30	2.3e-08	upregulated	50	5.7e-12
247	response to steroid hormone	upregulated	19	4.7e-09	downregulated	27	3.3e-11
248	apical plasma membrane	downregulated	21	3.3e-07	upregulated	41	4.8e-13
249	ossification	upregulated	23	1.6e-12	downregulated	22	1.2e-07
250	lipid catabolic process	downregulated	14	3.7e-05	upregulated	40	5.6e-15
251	regulation of cell cycle phase transition	upregulated	21	1.1e-07	downregulated	36	2.4e-12
252	extrinsic component of plasma membrane	upregulated	22	1.7e-12	upregulated	20	2.1e-07
253	response to metal ion	downregulated	20	5.8e-08	upregulated	36	6.1e-12
254	myeloid cell differentiation	upregulated	18	1e-08	upregulated	32	3.8e-11
255	endopeptidase inhibitor activity	upregulated	11	2.6e-06	upregulated	29	1.5e-13
256	sarcolemma	downregulated	18	1.4e-09	upregulated	25	3.4e-10
257	regulation of ossification	downregulated	24	3.6e-12	upregulated	26	1.3e-07
258	generation of precursor metabolites and energy	upregulated	23	2.6e-08	downregulated	35	2e-11
259	exocytic vesicle membrane	upregulated	16	6.6e-13	downregulated	12	9e-07
260	lipid transport	downregulated	18	4.5e-07	upregulated	36	1.3e-12
261	cell-substrate adhesion	upregulated	17	1.5e-09	upregulated	25	4.3e-10
262	regulation of myeloid cell differentiation	upregulated	17	1e-06	upregulated	33	7.1e-13
263	serine hydrolase activity	upregulated	9	0.0005	downregulated	30	1.3e-15
264	transcription corepressor activity	upregulated	19	9.2e-10	downregulated	24	8.1e-10
265	wound healing	downregulated	23	1.6e-10	upregulated	31	4.8e-09
266	regulation of cell size	upregulated	24	1.8e-12	upregulated	24	4.1e-07
267	PDZ domain binding	upregulated	19	2.4e-12	upregulated	18	3.3e-07
268	large ribosomal subunit	downregulated	20	8.2e-12	downregulated	19	1.7e-07
269	regulation of exocytosis	upregulated	24	3.7e-14	upregulated	18	3.9e-05
270	serine-type peptidase activity	upregulated	8	0.002	downregulated	30	8e-16
271	neuron migration	upregulated	20	5.3e-14	downregulated	15	3.1e-05
272	homophilic cell adhesion via plasma membrane adhesion molecules	upregulated	18	1.4e-12	upregulated	16	1.2e-06
273	transcription coactivator activity	upregulated	23	7.5e-10	downregulated	29	2.3e-09
274	regulation of protein catabolic process	upregulated	31	1e-11	downregulated	32	1.9e-07
275	striated muscle cell development	upregulated	18	1.3e-11	upregulated	19	2e-07
276	sulfur compound metabolic process	upregulated	24	2.1e-10	upregulated	29	1.4e-08
277	dendritic spine	downregulated	25	1.6e-14	upregulated	18	0.0002
278	cytokine activity	upregulated	11	1.9e-05	upregulated	33	1.7e-13
279	regulation of synapse assembly	upregulated	16	2.8e-12	upregulated	15	1.2e-06
280	vesicle localization	upregulated	21	2.9e-11	upregulated	22	1.3e-07
281	cytoplasmic side of membrane	upregulated	22	3.9e-12	upregulated	21	9.8e-07
282	methylation	downregulated	19	1.2e-06	downregulated	35	3.7e-12
283	positive regulation of chromosome organization	downregulated	11	0.0003	downregulated	29	1.7e-14
284	rhythmic process	downregulated	22	1.1e-09	downregulated	27	4.9e-09
285	response to temperature stimulus	upregulated	20	4e-11	downregulated	19	1.5e-07
286	regulation of intracellular transport	upregulated	29	3.3e-10	upregulated	37	2.3e-08
287	cerebral cortex development	upregulated	16	4e-11	downregulated	16	1.9e-07
288	transcriptional repressor activity, RNA polymerase II transcription regulatory region sequence-specific DNA binding	upregulated	23	1.4e-09	downregulated	28	5.8e-09
289	regulation of JNK cascade	downregulated	19	2.8e-09	upregulated	26	3.2e-09
290	T cell activation	upregulated	21	2.5e-09	downregulated	28	3.6e-09
291	spliceosomal complex	downregulated	23	6.2e-13	downregulated	18	1.7e-05
292	regulation of calcium ion transmembrane transport	upregulated	18	6.3e-10	upregulated	22	1.8e-08
293	peptide secretion	upregulated	19	7.5e-12	upregulated	19	1.7e-06
294	metallopeptidase activity	upregulated	14	3.6e-07	upregulated	27	3.8e-11
295	regulation of body fluid levels	upregulated	20	2.9e-06	upregulated	41	5.3e-12
296	perikaryon	upregulated	21	6.8e-14	upregulated	14	0.0002
297	cell maturation	upregulated	20	2e-11	downregulated	17	8.9e-07
298	integrin binding	upregulated	14	1.6e-09	upregulated	20	1.1e-08
299	regulation of mitotic cell cycle phase transition	upregulated	20	8.5e-08	downregulated	31	2.3e-10
300	synaptic vesicle cycle	upregulated	16	6.2e-11	upregulated	16	3.5e-07
301	extracellular matrix binding	upregulated	12	6.7e-13	upregulated	10	3.4e-05
302	growth factor activity	downregulated	11	7.8e-07	upregulated	25	3e-11
303	glial cell development	upregulated	17	8.8e-13	upregulated	12	3.1e-05
304	positive regulation of cellular protein localization	downregulated	24	1.2e-09	downregulated	30	2.3e-08
305	basolateral plasma membrane	downregulated	19	4.9e-08	upregulated	30	6e-10
306	stem cell differentiation	downregulated	19	4.1e-11	downregulated	19	9.2e-07
307	neuropeptide receptor activity	upregulated	9	2.1e-09	upregulated	12	1.8e-08
308	protein localization to cell periphery	upregulated	22	3.5e-11	upregulated	23	1.1e-06
309	alcohol metabolic process	upregulated	23	1.3e-09	upregulated	29	3.2e-08
310	neural tube development	upregulated	22	4.1e-12	upregulated	20	1e-05
311	regulation of striated muscle tissue development	upregulated	19	4.3e-10	downregulated	21	1e-07
312	sodium ion transmembrane transport	downregulated	17	4.2e-10	upregulated	19	1.2e-07
313	inner ear development	upregulated	20	1.2e-09	upregulated	25	4.5e-08
314	photoreceptor cell cilium	downregulated	10	2.3e-05	upregulated	23	2.3e-12
315	cytokine binding	upregulated	13	3.7e-08	upregulated	21	1.4e-09
316	phosphoprotein phosphatase activity	upregulated	23	3.1e-13	upregulated	17	0.0002
317	multicellular organismal response to stress	upregulated	17	1.1e-12	upregulated	12	6.3e-05
318	9+0 non-motile cilium	downregulated	10	2.5e-05	upregulated	23	2.8e-12
319	cell-cell junction organization	upregulated	17	3.4e-10	upregulated	18	2.1e-07
320	regulation of intrinsic apoptotic signaling pathway	upregulated	14	8.8e-07	downregulated	24	8.7e-11
321	regulation of vasoconstriction	upregulated	12	1.8e-09	upregulated	15	5e-08
322	regulation of cell division	upregulated	16	1.9e-08	upregulated	23	5.1e-09
323	regulation of chromatin organization	downregulated	11	0.0005	downregulated	29	2e-13
324	positive regulation of blood circulation	upregulated	12	1.8e-08	upregulated	17	6.5e-09
325	morphogenesis of embryonic epithelium	upregulated	18	3.5e-09	downregulated	22	3.4e-08
326	protein secretion	upregulated	17	9.3e-11	upregulated	18	1.4e-06
327	regulation of neural precursor cell proliferation	upregulated	15	2.7e-09	downregulated	15	4.9e-08
328	ensheathment of neurons	upregulated	19	6.2e-13	upregulated	13	0.0002
329	axon ensheathment	upregulated	19	6.2e-13	upregulated	13	0.0002
330	kinase regulator activity	upregulated	20	4.5e-10	upregulated	23	3.5e-07
331	regulation of actin polymerization or depolymerization	downregulated	18	4.2e-09	upregulated	24	3.9e-08
332	regulation of translation	downregulated	25	2.3e-09	downregulated	30	9.3e-08
333	potassium channel regulator activity	upregulated	8	1.1e-06	upregulated	14	2.1e-10
334	energy derivation by oxidation of organic compounds	downregulated	14	4.6e-06	downregulated	27	5.3e-11
335	molting cycle	downregulated	15	1.6e-10	upregulated	15	1.6e-06
336	hair cycle	downregulated	15	1.6e-10	upregulated	15	1.6e-06
337	negative regulation of protein serine/threonine kinase activity	upregulated	16	4.7e-11	upregulated	16	5.4e-06
338	voltage-gated potassium channel complex	upregulated	14	7.2e-11	upregulated	13	3.6e-06
339	regulation of organ growth	upregulated	18	4.8e-12	downregulated	13	5.6e-05
340	phosphatidylinositol binding	upregulated	20	5.3e-08	upregulated	29	6.2e-09
341	nuclear division	downregulated	20	1.5e-07	downregulated	30	2.3e-09
342	steroid metabolic process	upregulated	22	7.4e-10	upregulated	25	4.9e-07
343	protein localization to plasma membrane	upregulated	19	4.5e-10	upregulated	21	8.3e-07
344	polysome	downregulated	14	8.9e-11	downregulated	12	4.4e-06
345	phosphatase binding	upregulated	20	1.3e-09	downregulated	22	4.2e-07
346	regulation of action potential	upregulated	9	5.1e-07	upregulated	15	1.2e-09
347	myelination	upregulated	18	4e-12	upregulated	13	0.0002
348	skin epidermis development	downregulated	16	2.8e-12	upregulated	11	0.0003
349	endosome membrane	upregulated	19	6.4e-09	upregulated	24	1.2e-07
350	nuclear transcription factor complex	upregulated	19	3.6e-09	downregulated	21	2.1e-07
351	sterol metabolic process	upregulated	14	7.6e-08	upregulated	19	1.2e-08
352	protein C-terminus binding	downregulated	23	1.7e-10	upregulated	24	5.4e-06
353	eye morphogenesis	downregulated	16	4.1e-08	downregulated	20	2.4e-08
354	intermediate filament	upregulated	10	9e-05	upregulated	24	1.2e-11
355	regeneration	upregulated	12	1.5e-10	upregulated	13	7.8e-06
356	regulation of leukocyte mediated cytotoxicity	upregulated	5	0.0021	upregulated	24	5.8e-13
357	leukocyte chemotaxis	upregulated	7	0.0019	upregulated	25	7.6e-13
358	hormone activity	downregulated	9	2.7e-08	upregulated	18	5.9e-08
359	positive regulation of apoptotic signaling pathway	downregulated	14	4.8e-06	downregulated	25	3.8e-10
360	Golgi membrane	upregulated	18	1.6e-07	upregulated	28	1.2e-08
361	negative regulation of cellular protein localization	upregulated	14	5.5e-08	upregulated	18	3.6e-08
362	regulation of gliogenesis	upregulated	16	5.1e-09	upregulated	19	4.2e-07
363	positive regulation of dendrite development	upregulated	16	9.4e-11	upregulated	14	2.3e-05
364	ruffle	upregulated	16	1.3e-08	upregulated	20	1.7e-07
365	regulation of neurotransmitter receptor activity	downregulated	12	3.4e-10	upregulated	11	7.2e-06
366	extrinsic apoptotic signaling pathway	upregulated	10	7.5e-06	upregulated	19	3.4e-10
367	negative regulation of muscle tissue development	upregulated	10	5.8e-08	downregulated	14	4.4e-08
368	establishment of vesicle localization	upregulated	18	3.3e-09	upregulated	20	8.5e-07
369	U2-type spliceosomal complex	downregulated	15	9.7e-13	downregulated	7	0.003
370	regulation of bone remodeling	upregulated	5	0.0032	upregulated	18	9.7e-13
371	regulation of response to drug	upregulated	10	2.2e-06	upregulated	20	1.5e-09
372	organic acid transmembrane transport	downregulated	18	1.2e-10	upregulated	18	2.9e-05
373	carboxylic acid transmembrane transport	downregulated	18	1.2e-10	upregulated	18	2.9e-05
374	establishment of protein localization to organelle	downregulated	17	1.6e-05	downregulated	32	2.2e-10
375	odontogenesis	downregulated	14	4.5e-10	downregulated	12	8.8e-06
376	adult locomotory behavior	upregulated	14	2e-08	upregulated	17	2e-07
377	mRNA binding	downregulated	17	3.2e-06	downregulated	28	1.3e-09
378	exocytosis	upregulated	18	1.5e-08	upregulated	23	2.7e-07
379	magnesium ion binding	upregulated	19	6.5e-09	downregulated	21	6.6e-07
380	regulation of actomyosin structure organization	upregulated	13	1.1e-08	upregulated	16	4.2e-07
381	spindle	downregulated	19	5.8e-07	downregulated	29	8.2e-09
382	tube formation	upregulated	18	2.7e-09	downregulated	19	2.1e-06
383	molecular adaptor activity	upregulated	15	2.5e-07	upregulated	22	2.4e-08
384	extracellular matrix structural constituent	upregulated	6	1.4e-05	upregulated	14	4.4e-10
385	anchored component of membrane	upregulated	18	4.6e-09	upregulated	20	1.3e-06
386	regulation of G-protein coupled receptor protein signaling pathway	upregulated	18	5.3e-11	upregulated	14	0.0001
387	regulation of cysteine-type endopeptidase activity	upregulated	20	3.7e-08	upregulated	26	2e-07
388	cytoplasmic ribonucleoprotein granule	upregulated	13	3.6e-05	downregulated	26	2.9e-10
389	response to xenobiotic stimulus	downregulated	18	2.2e-07	upregulated	27	4.6e-08
390	localization within membrane	upregulated	16	8.4e-10	upregulated	15	1.3e-05
391	embryonic epithelial tube formation	upregulated	17	2.4e-09	upregulated	18	4.8e-06
392	ribonucleoprotein granule	upregulated	13	6.4e-05	downregulated	27	2e-10
393	neural crest cell development	upregulated	14	7.1e-11	downregulated	10	0.0002
394	microtubule-based transport	upregulated	19	1.7e-11	downregulated	12	0.0008
395	hair cycle process	downregulated	15	4.8e-11	upregulated	11	0.0003
396	positive regulation of cell growth	downregulated	16	6.6e-07	upregulated	25	2.4e-08
397	regulation of I-kappaB kinase/NF-kappaB signaling	downregulated	12	2e-05	upregulated	22	8.6e-10
398	transcriptional repressor activity, RNA polymerase II proximal promoter sequence-specific DNA binding	upregulated	18	7.4e-09	downregulated	19	2.4e-06
399	regulation of embryonic development	upregulated	15	2.5e-08	upregulated	17	7.2e-07
400	regulation of protein depolymerization	upregulated	15	1.9e-10	downregulated	11	9.6e-05
401	endocrine system development	upregulated	9	1.8e-05	downregulated	20	1.1e-09
402	rRNA binding	downregulated	13	7.4e-10	downregulated	10	2.8e-05
403	regulation of phospholipid metabolic process	upregulated	11	4.3e-08	upregulated	14	4.9e-07
404	clathrin binding	upregulated	9	7.3e-07	upregulated	13	2.9e-08
405	transferase activity, transferring glycosyl groups	upregulated	17	9e-08	downregulated	26	2.8e-07
406	positive regulation of cation channel activity	downregulated	12	4.5e-09	upregulated	12	5.7e-06
407	peptide hormone binding	upregulated	7	2.4e-06	upregulated	13	1.1e-08
408	lymphocyte differentiation	downregulated	19	2.3e-08	downregulated	24	1.2e-06
409	male sex differentiation	upregulated	15	9.8e-08	upregulated	20	3e-07
410	cardiocyte differentiation	upregulated	13	1e-08	downregulated	16	3.1e-06
411	ureteric bud development	upregulated	11	6.2e-08	upregulated	15	5.5e-07
412	regulation of glutamate receptor signaling pathway	downregulated	11	8.6e-10	upregulated	9	4.1e-05
413	synaptic vesicle localization	upregulated	13	8.6e-09	upregulated	14	4.2e-06
414	response to reactive oxygen species	downregulated	16	3.3e-08	upregulated	20	1.1e-06
415	sensory perception of light stimulus	downregulated	12	2.8e-06	upregulated	21	1.4e-08
416	mesenchymal cell development	upregulated	14	1.3e-10	downregulated	10	0.0003
417	lipid modification	upregulated	17	5.8e-08	upregulated	22	6.8e-07
418	regulation of response to DNA damage stimulus	downregulated	16	6.1e-07	downregulated	22	6.7e-08
419	digestive tract development	downregulated	10	7.8e-06	downregulated	18	5.3e-09
420	positive regulation of plasma membrane bounded cell projection assembly	upregulated	13	7.2e-08	upregulated	16	6.1e-07
421	axis specification	downregulated	8	6.9e-06	downregulated	16	6.3e-09
422	feeding behavior	upregulated	13	7.6e-09	downregulated	12	6.2e-06
423	stem cell development	upregulated	14	1.4e-10	downregulated	10	0.0003
424	RNA polymerase II transcription factor complex	upregulated	13	2.5e-06	downregulated	20	1.9e-08
425	ear morphogenesis	upregulated	14	5.1e-08	upregulated	18	9.9e-07
426	regulation of response to wounding	upregulated	13	7.9e-07	upregulated	22	6.5e-08
427	cell-matrix adhesion	downregulated	10	5e-06	upregulated	19	1e-08
428	transferase activity, transferring acyl groups	upregulated	19	6.6e-07	downregulated	26	8.1e-08
429	nucleoside metabolic process	upregulated	10	4.7e-06	downregulated	16	1.3e-08
430	female sex differentiation	downregulated	12	2.9e-06	upregulated	21	2.1e-08
431	digestive tract morphogenesis	downregulated	5	0.0003	downregulated	13	2.1e-10
432	cellular lipid catabolic process	downregulated	12	1.6e-05	downregulated	21	3.9e-09
433	nuclease activity	downregulated	15	6.1e-06	downregulated	24	1.2e-08
434	organic acid transmembrane transporter activity	downregulated	16	2.9e-09	upregulated	17	2.6e-05
435	calcium ion transmembrane import into cytosol	downregulated	10	9.4e-09	upregulated	11	8.2e-06
436	plasma membrane raft	downregulated	13	9.2e-08	upregulated	17	8.4e-07
437	negative regulation of extrinsic apoptotic signaling pathway	upregulated	13	9.7e-09	upregulated	14	8.1e-06
438	gland morphogenesis	downregulated	13	7.6e-09	upregulated	15	1.1e-05
439	development of primary female sexual characteristics	upregulated	10	1.4e-05	upregulated	19	6.5e-09
440	carboxylic ester hydrolase activity	upregulated	11	0.0001	upregulated	24	8.1e-10
441	negative regulation of supramolecular fiber organization	upregulated	17	2.7e-09	upregulated	16	3.5e-05
442	response to alcohol	upregulated	13	9.2e-06	downregulated	24	1.1e-08
443	transferase activity, transferring acyl groups other than amino-acyl groups	upregulated	18	3.4e-07	downregulated	23	2.9e-07
444	chromosome segregation	upregulated	13	3.6e-05	downregulated	29	2.8e-09
445	determination of bilateral symmetry	downregulated	15	2e-09	upregulated	15	5.8e-05
446	placenta development	upregulated	16	4.7e-10	upregulated	16	0.0003
447	organ growth	upregulated	11	3.4e-08	downregulated	13	3.9e-06
448	lung alveolus development	upregulated	9	3.3e-07	upregulated	12	4.3e-07
449	regulation of dendrite morphogenesis	upregulated	15	2.7e-09	upregulated	14	5.3e-05
450	negative regulation of leukocyte cell-cell adhesion	upregulated	11	1.5e-05	upregulated	20	1.1e-08
451	regulation of protein localization to nucleus	downregulated	14	1.3e-07	upregulated	17	1.3e-06
452	response to nutrient	downregulated	10	1.9e-06	downregulated	15	9.2e-08
453	oxidoreductase activity, acting on CH-OH group of donors	downregulated	10	0.0001	downregulated	22	1.4e-09
454	skeletal muscle cell differentiation	upregulated	9	3e-09	upregulated	9	7.1e-05
455	regulation of epidermis development	downregulated	7	5.7e-06	downregulated	14	3.8e-08
456	neural tube formation	upregulated	15	1.5e-08	downregulated	15	1.5e-05
457	microvillus	upregulated	7	0.0008	upregulated	19	2.9e-10
458	outer membrane	upregulated	12	0.0003	downregulated	25	6.7e-10
459	organelle outer membrane	upregulated	12	0.0003	downregulated	25	6.7e-10
460	action potential	downregulated	14	3.6e-10	upregulated	10	0.0007
461	ubiquitin ligase complex	upregulated	22	2.2e-08	downregulated	23	1.1e-05
462	chloride transmembrane transport	downregulated	6	0.0007	upregulated	19	5.2e-10
463	smooth muscle contraction	upregulated	11	3.4e-10	downregulated	7	0.0011
464	circadian rhythm	downregulated	13	4.9e-07	downregulated	17	7.8e-07
465	collagen binding	upregulated	10	1.9e-07	upregulated	12	2e-06
466	regulation of neurotransmitter secretion	upregulated	13	3.8e-10	upregulated	8	0.0011
467	morphogenesis of a polarized epithelium	downregulated	9	9.8e-09	upregulated	8	4.5e-05
468	negative regulation of intrinsic apoptotic signaling pathway	upregulated	10	4.7e-06	downregulated	15	9.4e-08
469	neurotransmitter secretion	upregulated	12	1.8e-08	upregulated	12	2.5e-05
470	nuclear membrane	upregulated	18	9.8e-07	downregulated	24	4.9e-07
471	ribosomal large subunit biogenesis	downregulated	9	1.4e-05	downregulated	14	3.4e-08
472	regulation of neuroblast proliferation	upregulated	9	1.8e-08	downregulated	7	2.7e-05
473	positive regulation of protein localization to nucleus	downregulated	14	3.7e-10	downregulated	9	0.0014
474	methyltransferase activity	downregulated	15	2.9e-06	downregulated	22	1.8e-07
475	microtubule associated complex	upregulated	15	1.7e-07	downregulated	17	3.4e-06
476	hormone metabolic process	upregulated	13	2e-05	upregulated	23	2.8e-08
477	inner ear morphogenesis	upregulated	12	3.4e-07	upregulated	16	1.7e-06
478	regulation of DNA biosynthetic process	downregulated	12	1.2e-06	downregulated	16	5.3e-07
479	regulated exocytosis	upregulated	10	7.4e-06	upregulated	17	1e-07
480	cellular respiration	upregulated	10	0.0002	downregulated	20	3.6e-09
481	development of primary male sexual characteristics	upregulated	11	2.3e-07	downregulated	13	3.4e-06
482	sarcoplasm	downregulated	12	1.3e-08	upregulated	11	6.1e-05
483	regulation of cytokine biosynthetic process	upregulated	9	0.0002	upregulated	17	4.3e-09
484	neuron recognition	upregulated	12	1.2e-11	upregulated	4	0.07
485	tissue homeostasis	downregulated	14	3.6e-06	upregulated	21	2.4e-07
486	heat shock protein binding	upregulated	14	6.8e-08	upregulated	16	1.3e-05
487	oxidoreductase activity, acting on the CH-OH group of donors, NAD or NADP as acceptor	downregulated	10	7.4e-05	downregulated	20	1.2e-08
488	hormone receptor binding	upregulated	13	3.8e-05	downregulated	22	2.3e-08
489	sensory perception of pain	downregulated	14	5.9e-09	upregulated	12	0.0002
490	regulation of microtubule polymerization or depolymerization	upregulated	11	6.4e-07	upregulated	14	1.4e-06
491	hydrolase activity, acting on carbon-nitrogen (but not peptide) bonds	upregulated	12	1e-06	upregulated	18	8.8e-07
492	maintenance of protein location	downregulated	12	3.4e-07	upregulated	15	2.9e-06
493	heart contraction	upregulated	10	1.6e-07	downregulated	12	7.1e-06
494	positive regulation of calcium ion transmembrane transport	upregulated	8	1e-07	upregulated	11	1.1e-05
495	retina development in camera-type eye	downregulated	17	4.6e-10	upregulated	13	0.0026
496	mitotic cell cycle phase transition	upregulated	16	1.4e-09	upregulated	12	0.0009
497	hormone binding	upregulated	9	3e-05	upregulated	18	4.1e-08
498	regulation of reactive oxygen species biosynthetic process	downregulated	7	0.0012	upregulated	18	1.1e-09
499	ubiquitin-protein transferase activity	upregulated	22	1.3e-05	upregulated	37	1.1e-07
500	tissue remodeling	downregulated	12	7.2e-07	downregulated	14	2.1e-06
501	transcription factor activity, RNA polymerase II distal enhancer sequence-specific binding	upregulated	11	3.2e-06	downregulated	15	4.9e-07
502	drug transport	upregulated	16	1.3e-07	upregulated	18	1.2e-05
503	RNA phosphodiester bond hydrolysis	downregulated	12	2.3e-05	downregulated	19	7.1e-08
504	caveola	downregulated	12	6.1e-08	upregulated	13	2.7e-05
505	oxidoreductase activity, acting on paired donors, with incorporation or reduction of molecular oxygen	upregulated	16	1.6e-06	upregulated	23	1.1e-06
506	detection of abiotic stimulus	downregulated	12	2.3e-06	upregulated	16	8.2e-07
507	response to heat	upregulated	12	2.1e-07	upregulated	14	9.2e-06
508	osteoblast differentiation	upregulated	11	1.3e-07	downregulated	11	1.5e-05
509	carboxylic acid binding	upregulated	14	3.4e-05	upregulated	25	5.8e-08
510	cell cycle phase transition	upregulated	16	4e-09	upregulated	13	0.0005
511	positive regulation of cold-induced thermogenesis	upregulated	12	3.7e-07	upregulated	14	5.8e-06
512	ATP metabolic process	downregulated	11	0.0002	downregulated	20	1.4e-08
513	regulation of calcium ion transmembrane transporter activity	upregulated	10	6.7e-07	upregulated	13	3.3e-06
514	protein binding, bridging	upregulated	11	2.7e-05	upregulated	19	8.6e-08
515	regulation of release of sequestered calcium ion into cytosol	downregulated	12	9.2e-09	upregulated	10	0.0003
516	positive regulation of stem cell proliferation	upregulated	9	4.9e-07	downregulated	9	5e-06
517	structural constituent of cytoskeleton	upregulated	12	1.6e-09	upregulated	8	0.0016
518	SH3 domain binding	upregulated	14	1.4e-07	upregulated	16	1.8e-05
519	striated muscle contraction	upregulated	10	5.7e-07	downregulated	13	4.6e-06
520	calcium-dependent protein binding	upregulated	10	4.6e-07	upregulated	12	5.9e-06
521	epithelial cell proliferation	downregulated	9	2.8e-06	upregulated	15	9.6e-07
522	regulation of behavior	upregulated	9	7.5e-07	downregulated	10	3.7e-06
523	establishment or maintenance of cell polarity	downregulated	15	3.3e-08	downregulated	17	8.6e-05
524	regulation of regulated secretory pathway	upregulated	14	1.9e-08	downregulated	12	0.0002
525	regulation of Notch signaling pathway	downregulated	12	9.6e-09	downregulated	8	0.0003
526	negative regulation of hemopoiesis	upregulated	15	3.9e-07	downregulated	17	8e-06
527	brush border	downregulated	8	0.0004	downregulated	18	7.6e-09
528	cardiac muscle contraction	upregulated	9	3.7e-07	downregulated	11	9.4e-06
529	protein kinase regulator activity	upregulated	16	6.3e-08	upregulated	17	5.6e-05
530	regulation of organelle assembly	upregulated	16	3.4e-07	upregulated	19	1.1e-05
531	kinetochore	upregulated	5	0.0039	downregulated	21	9.7e-10
532	phosphoprotein binding	upregulated	11	3.7e-06	upregulated	16	1.1e-06
533	negative regulation of angiogenesis	upregulated	13	2.6e-08	upregulated	12	0.0002
534	negative regulation of vasculature development	upregulated	13	9.8e-08	upregulated	15	4.3e-05
535	regulation of transforming growth factor beta receptor signaling pathway	upregulated	10	1.7e-05	upregulated	16	2.5e-07
536	establishment of tissue polarity	downregulated	5	1.7e-05	upregulated	8	3.2e-07
537	response to mechanical stimulus	upregulated	13	2.8e-06	upregulated	20	2e-06
538	scaffold protein binding	downregulated	10	4.8e-07	downregulated	11	1.4e-05
539	response to molecule of bacterial origin	upregulated	14	8e-06	upregulated	31	8.7e-07
540	regulation of sensory perception of pain	upregulated	7	3.2e-05	upregulated	12	2.2e-07
541	enhancer sequence-specific DNA binding	upregulated	10	2.5e-05	downregulated	16	2.8e-07
542	endothelial cell differentiation	upregulated	8	9.5e-06	downregulated	13	7.4e-07
543	exocrine system development	upregulated	9	1.2e-07	downregulated	7	6.9e-05
544	genitalia development	downregulated	6	2.1e-05	downregulated	9	3.8e-07
545	clathrin coat	upregulated	10	7.5e-08	upregulated	9	0.0001
546	negative regulation of tumor necrosis factor superfamily cytokine production	upregulated	4	2.4e-05	upregulated	12	3.4e-07
547	hindbrain development	downregulated	15	9.2e-08	downregulated	15	8.9e-05
548	positive regulation of nitric oxide metabolic process	downregulated	3	0.0094	upregulated	13	9.1e-10
549	protein kinase complex	upregulated	14	3.6e-08	downregulated	12	0.0002
550	B cell activation	downregulated	13	2.1e-06	upregulated	19	4.3e-06
551	synaptic vesicle transport	upregulated	11	6.2e-07	upregulated	13	1.4e-05
552	phosphatidylinositol phosphate binding	upregulated	12	6.1e-05	upregulated	21	1.6e-07
553	neurotransmitter metabolic process	downregulated	9	4e-06	upregulated	13	2.5e-06
554	positive regulation of lipid localization	downregulated	3	0.0477	upregulated	19	2.1e-10
555	regulation of cellular protein catabolic process	upregulated	18	8.5e-07	downregulated	21	1.2e-05
556	Golgi vesicle transport	upregulated	14	0.0002	downregulated	26	4.2e-08
557	glycoprotein biosynthetic process	upregulated	19	4e-08	upregulated	19	0.0003
558	vitamin binding	downregulated	10	6.3e-05	downregulated	18	1.8e-07
559	filopodium	upregulated	10	3e-07	upregulated	12	4.3e-05
560	drug transmembrane transporter activity	upregulated	11	8.3e-07	upregulated	12	1.6e-05
561	embryonic pattern specification	downregulated	5	3.2e-05	downregulated	11	4.5e-07
562	neurotransmitter receptor activity	upregulated	10	4.2e-06	downregulated	14	3.6e-06
563	neutrophil migration	upregulated	5	0.0009	upregulated	14	1.8e-08
564	regulation of axon guidance	downregulated	9	3.2e-08	downregulated	6	0.0005
565	fibrillar collagen trimer	downregulated	3	4.1e-06	upregulated	5	4.2e-06
566	epidermal cell differentiation	downregulated	10	1.3e-05	upregulated	20	1.4e-06
567	neuron maturation	upregulated	8	1.3e-07	upregulated	7	0.0001
568	regulation of NIK/NF-kappaB signaling	downregulated	6	0.0067	upregulated	14	2.9e-09
569	histone methyltransferase complex	downregulated	7	0.0014	downregulated	16	1.4e-08
570	Wnt-protein binding	downregulated	7	3.7e-08	upregulated	6	0.0005
571	membrane coat	upregulated	12	1e-06	upregulated	14	2.3e-05
572	hydro-lyase activity	downregulated	5	0.0026	downregulated	13	1e-08
573	motor activity	downregulated	8	5.7e-06	downregulated	16	4.9e-06
574	RNA polymerase II transcription factor binding	upregulated	11	7.8e-06	downregulated	17	3.6e-06
575	clathrin-coated pit	upregulated	8	2.9e-05	upregulated	12	9.8e-07
576	oxidoreductase complex	upregulated	5	0.0375	downregulated	18	7.6e-10
577	neuromuscular junction	upregulated	11	1.9e-08	downregulated	8	0.0015
578	regulation of potassium ion transmembrane transporter activity	upregulated	7	8.8e-05	upregulated	12	3.5e-07
579	positive regulation of reactive oxygen species biosynthetic process	downregulated	5	0.0021	upregulated	13	1.6e-08
580	RNA localization	downregulated	12	1.7e-05	downregulated	18	2e-06
581	axonal transport	upregulated	11	1.5e-09	upregulated	5	0.0224
582	segmentation	downregulated	8	9.4e-06	downregulated	13	3.7e-06
583	midbody	upregulated	14	3.6e-07	downregulated	14	9.8e-05
584	proton transmembrane transport	downregulated	8	0.0002	downregulated	17	2.4e-07
585	serine/threonine protein kinase complex	upregulated	13	2.9e-08	upregulated	10	0.0013
586	modulation of excitatory postsynaptic potential	upregulated	8	4.2e-06	upregulated	10	9e-06
587	cellular response to toxic substance	upregulated	12	2.1e-05	downregulated	20	1.9e-06
588	nucleus organization	downregulated	9	0.0002	upregulated	18	1.6e-07
589	nuclear chromosome segregation	downregulated	13	9.1e-05	downregulated	22	4.4e-07
590	neuron fate commitment	upregulated	10	1.7e-07	downregulated	9	0.0002
591	protein N-terminus binding	downregulated	13	4.5e-07	downregulated	13	9.5e-05
592	nerve development	upregulated	12	1.5e-08	downregulated	6	0.003
593	fatty acid biosynthetic process	upregulated	12	2.4e-07	upregulated	12	0.0002
594	social behavior	upregulated	8	4.3e-06	upregulated	10	1.1e-05
595	myeloid cell development	upregulated	8	3.9e-06	upregulated	11	1.2e-05
596	transmission of nerve impulse	downregulated	11	1.7e-08	upregulated	6	0.0029
597	photoreceptor inner segment	upregulated	5	0.0026	upregulated	13	1.9e-08
598	establishment of planar polarity	downregulated	5	1.4e-05	upregulated	7	3.7e-06
599	positive regulation of anion transport	downregulated	3	0.0018	upregulated	14	2.9e-08
600	lipid transporter activity	downregulated	11	1.1e-05	downregulated	16	5.4e-06
601	amino acid transport	upregulated	11	8.3e-06	upregulated	15	7.1e-06
602	endosomal transport	upregulated	16	2.6e-07	downregulated	15	0.0002
603	roof of mouth development	upregulated	10	7.4e-07	upregulated	12	8.1e-05
604	nuclear transport	downregulated	15	3.9e-06	downregulated	19	1.6e-05
605	cytoplasmic translation	downregulated	11	7.1e-09	downregulated	6	0.0092
606	visual behavior	downregulated	9	2.1e-06	upregulated	11	3.2e-05
607	positive regulation of potassium ion transmembrane transport	upregulated	6	2.3e-05	upregulated	9	2.9e-06
608	female pregnancy	upregulated	15	3e-07	downregulated	13	0.0002
609	response to antineoplastic agent	upregulated	4	0.0029	downregulated	14	2.5e-08
610	vasculogenesis	upregulated	11	1.3e-07	downregulated	9	0.0005
611	phenol-containing compound metabolic process	downregulated	11	8.1e-08	downregulated	8	0.0009
612	actin filament	upregulated	9	4.6e-05	upregulated	16	1.6e-06
613	spindle pole	downregulated	12	2.4e-06	upregulated	15	3.2e-05
614	fertilization	upregulated	7	0.0003	downregulated	19	2.4e-07
615	monosaccharide metabolic process	downregulated	12	4.2e-06	upregulated	17	2e-05
616	neuromuscular process	downregulated	12	5.2e-06	upregulated	16	1.6e-05
617	regulation of epithelial cell apoptotic process	upregulated	12	3.1e-08	upregulated	9	0.0026
618	biomineral tissue development	upregulated	11	6e-08	upregulated	9	0.0014
619	regulation of carbohydrate metabolic process	downregulated	14	2.7e-06	upregulated	18	3.1e-05
620	regulation of sodium ion transmembrane transport	upregulated	11	1.6e-08	upregulated	7	0.0054
621	mitochondrial outer membrane	upregulated	11	0.0003	downregulated	20	2.8e-07
622	regulation of protein localization to membrane	upregulated	14	2.1e-06	upregulated	17	4.5e-05
623	regulation of voltage-gated calcium channel activity	upregulated	7	3.7e-07	upregulated	7	0.0003
624	transferase activity, transferring hexosyl groups	downregulated	13	2.7e-06	downregulated	18	3.8e-05
625	neuropeptide binding	upregulated	3	0.0002	upregulated	7	4.7e-07
626	trabecula morphogenesis	downregulated	8	1.8e-06	upregulated	9	6.3e-05
627	muscle fiber development	upregulated	9	4.7e-07	downregulated	8	0.0003
628	acid secretion	upregulated	7	0.0001	upregulated	12	1.2e-06
629	ciliary transition zone	downregulated	10	4.3e-07	upregulated	9	0.0003
630	fear response	upregulated	10	2.1e-08	upregulated	6	0.0063
631	ubiquitin-like protein ligase activity	downregulated	11	0.0019	downregulated	24	7.1e-08
632	female gamete generation	downregulated	9	4.4e-05	upregulated	17	3.2e-06
633	regulation of multicellular organism growth	downregulated	7	4.1e-05	upregulated	14	3.5e-06
634	epidermis morphogenesis	downregulated	8	2e-07	downregulated	6	0.0008
635	inner ear receptor cell development	upregulated	7	8.6e-05	upregulated	11	1.7e-06
636	meiotic cell cycle	downregulated	17	1.7e-05	downregulated	23	9.2e-06
637	presynaptic membrane	upregulated	12	5.9e-08	upregulated	9	0.0027
638	vesicle organization	upregulated	17	1.4e-06	upregulated	19	0.0001
639	regulation of AMPA receptor activity	downregulated	6	7.1e-06	upregulated	7	2.5e-05
640	response to ethanol	upregulated	7	0.0002	downregulated	12	9e-07
641	positive regulation of blood pressure	upregulated	9	4.5e-07	upregulated	7	0.0004
642	regulation of extrinsic apoptotic signaling pathway via death domain receptors	upregulated	6	0.0002	upregulated	11	8.8e-07
643	fat cell differentiation	upregulated	11	2e-05	upregulated	15	1e-05
644	dendrite morphogenesis	upregulated	9	3.2e-06	downregulated	10	6.4e-05
645	activation of innate immune response	downregulated	6	0.0048	upregulated	16	4.4e-08
646	amyloid-beta binding	downregulated	8	2.8e-06	upregulated	9	7.7e-05
647	regulation of cardiac muscle cell action potential	upregulated	3	0.0017	upregulated	9	1.3e-07
648	positive regulation of intrinsic apoptotic signaling pathway	upregulated	7	8.9e-05	downregulated	10	2.5e-06
649	response to unfolded protein	upregulated	11	2.7e-07	downregulated	9	0.0008
650	cargo receptor activity	upregulated	4	0.0173	upregulated	16	1.3e-08
651	neutral lipid metabolic process	upregulated	8	0.0002	upregulated	14	1.3e-06
652	regulation of neuron migration	upregulated	9	2.8e-07	upregulated	7	0.0008
653	NAD binding	downregulated	7	0.0002	upregulated	12	1.6e-06
654	positive regulation of NIK/NF-kappaB signaling	upregulated	4	0.0063	upregulated	11	4e-08
655	negative regulation of mitotic cell cycle phase transition	upregulated	9	0.0006	downregulated	17	4.8e-07
656	renal tubule development	downregulated	10	1.6e-07	downregulated	9	0.0017
657	response to cold	downregulated	5	0.0003	downregulated	9	9.3e-07
658	response to pain	upregulated	7	6.2e-07	downregulated	5	0.0005
659	anterior/posterior axis specification	downregulated	3	7.5e-05	downregulated	9	3.9e-06
660	signal transduction by p53 class mediator	upregulated	8	5.4e-05	upregulated	11	5.6e-06
661	nuclear receptor activity	upregulated	7	5.7e-06	downregulated	8	5.4e-05
662	transcription factor activity, direct ligand regulated sequence-specific DNA binding	upregulated	7	5.7e-06	downregulated	8	5.4e-05
663	single fertilization	downregulated	7	0.0019	downregulated	17	1.8e-07
664	positive regulation of cysteine-type endopeptidase activity	upregulated	11	2.3e-05	downregulated	15	1.5e-05
665	microtubule organizing center organization	downregulated	10	9.8e-06	downregulated	11	3.7e-05
666	mesoderm development	upregulated	8	0.0001	downregulated	13	3e-06
667	neural tube closure	upregulated	11	4.4e-06	upregulated	13	8.9e-05
668	cellular modified amino acid metabolic process	upregulated	11	4.3e-05	downregulated	16	9.1e-06
669	response to alkaloid	upregulated	9	2.7e-06	upregulated	11	0.0001
670	organelle transport along microtubule	upregulated	11	6.1e-08	upregulated	7	0.0067
671	regulation of long-term synaptic potentiation	upregulated	7	2.2e-05	upregulated	9	1.9e-05
672	mitochondrial respiratory chain complex I	downregulated	3	0.0408	downregulated	11	1.1e-08
673	respiratory chain complex I	downregulated	3	0.0408	downregulated	11	1.1e-08
674	cellular aldehyde metabolic process	downregulated	6	6.1e-05	downregulated	10	7.3e-06
675	endothelial cell development	upregulated	5	0.0007	downregulated	11	6.2e-07
676	regulation of heart rate by cardiac conduction	upregulated	5	4.8e-05	upregulated	8	9.4e-06
677	cellular response to fibroblast growth factor stimulus	upregulated	9	5.7e-07	upregulated	8	0.0008
678	lamellipodium	downregulated	13	5.7e-06	upregulated	17	8.4e-05
679	regulation of cellular response to oxidative stress	upregulated	8	0.0002	upregulated	13	3e-06
680	SNARE binding	upregulated	11	4.2e-06	upregulated	13	0.0001
681	gastrulation	upregulated	9	0.0002	downregulated	16	2.4e-06
682	receptor localization to synapse	upregulated	8	3.5e-07	upregulated	6	0.0015
683	protein localization to cilium	downregulated	8	4.3e-07	downregulated	6	0.0012
684	positive regulation of endoplasmic reticulum unfolded protein response	upregulated	4	3.2e-06	upregulated	4	0.0002
685	extrinsic component of cytoplasmic side of plasma membrane	upregulated	11	2.2e-06	upregulated	10	0.0003
686	regulation of response to oxidative stress	upregulated	9	6.2e-05	upregulated	13	9.8e-06
687	pigmentation	upregulated	9	0.0001	upregulated	14	5.1e-06
688	myeloid cell homeostasis	upregulated	11	2.6e-06	downregulated	12	0.0002
689	hormone secretion	upregulated	10	8.4e-07	downregulated	8	0.0007
690	regulation of centrosome cycle	upregulated	10	1.6e-07	downregulated	6	0.0039
691	regulation of cell cycle G2/M phase transition	upregulated	5	0.0004	downregulated	14	1.4e-06
692	response to anesthetic	upregulated	7	1.8e-05	upregulated	10	3.6e-05
693	negative regulation of response to drug	upregulated	7	2.2e-06	upregulated	7	0.0003
694	centrosome cycle	downregulated	9	1.6e-05	downregulated	10	4.3e-05
695	regulation of protein import	upregulated	7	6.9e-06	upregulated	11	9.7e-05
696	spinal cord development	upregulated	10	9.7e-07	downregulated	10	0.0007
697	protein-containing complex scaffold activity	upregulated	11	6.8e-07	upregulated	10	0.001
698	tetrapyrrole binding	downregulated	11	0.0001	upregulated	19	6.7e-06
699	modified amino acid binding	downregulated	9	8e-05	upregulated	14	9.2e-06
700	negative regulation of signaling receptor activity	downregulated	7	2.6e-06	downregulated	7	0.0003
701	meiosis I	downregulated	10	1.4e-05	downregulated	12	5.5e-05
702	regulation of stem cell differentiation	upregulated	7	6e-06	downregulated	8	0.0001
703	perinuclear endoplasmic reticulum	upregulated	5	2.7e-05	upregulated	6	2.9e-05
704	COP9 signalosome	upregulated	7	1.2e-07	upregulated	5	0.0065
705	channel inhibitor activity	upregulated	7	2.1e-06	upregulated	6	0.0004
706	cell activation involved in immune response	downregulated	11	2.2e-05	upregulated	17	3.6e-05
707	cytokine production involved in immune response	upregulated	2	0.0193	upregulated	9	4.2e-08
708	acute inflammatory response	upregulated	6	0.0001	upregulated	11	7.8e-06
709	regulation of cell cycle G1/S phase transition	downregulated	14	5.2e-08	upregulated	10	0.0159
710	chromosome, telomeric region	downregulated	8	0.0006	downregulated	15	1.3e-06
711	acylglycerol metabolic process	upregulated	8	0.0002	upregulated	13	5.5e-06
712	calcium-dependent phospholipid binding	downregulated	5	0.0025	upregulated	12	3.4e-07
713	regulation of cellular response to insulin stimulus	upregulated	9	3.3e-05	upregulated	12	2.6e-05
714	digestion	upregulated	5	0.0029	downregulated	13	3e-07
715	negative regulation of cellular response to transforming growth factor beta stimulus	downregulated	5	1.7e-05	upregulated	10	5.4e-05
716	regulation of sodium ion transmembrane transporter activity	upregulated	10	2.9e-08	upregulated	5	0.0318
717	monosaccharide binding	upregulated	6	0.0011	upregulated	14	8.6e-07
718	response to fibroblast growth factor	upregulated	9	8.8e-07	upregulated	8	0.0011
719	regulation of nucleocytoplasmic transport	upregulated	8	9.3e-05	upregulated	16	1.1e-05
720	mitotic spindle organization	upregulated	10	1.2e-06	downregulated	8	0.0009
721	eating behavior	upregulated	6	7.1e-07	upregulated	5	0.0015
722	proximal/distal pattern formation	downregulated	4	0.0011	downregulated	9	1e-06
723	response to topologically incorrect protein	upregulated	12	3.1e-07	downregulated	9	0.0036
724	regulation of circadian rhythm	upregulated	10	1.6e-05	upregulated	13	7.3e-05
725	water homeostasis	downregulated	3	0.0178	upregulated	12	6.6e-08
726	replication fork	downregulated	7	0.0002	downregulated	10	6.1e-06
727	cardiac muscle cell development	upregulated	6	0.0001	downregulated	10	1.2e-05
728	protein import	upregulated	9	0.0018	downregulated	18	7.1e-07
729	insulin-like growth factor binding	upregulated	5	1.2e-06	upregulated	5	0.0011
730	phosphatase regulator activity	upregulated	10	1.7e-06	upregulated	8	0.0008
731	dopamine metabolic process	downregulated	7	1.7e-07	downregulated	4	0.0079
732	regulation of cardiac muscle cell contraction	downregulated	6	4.3e-05	upregulated	8	3.2e-05
733	positive regulation of proteolysis involved in cellular protein catabolic process	upregulated	12	1.2e-06	upregulated	11	0.0012
734	myosin complex	downregulated	3	0.004	downregulated	12	3.5e-07
735	regulation of ruffle assembly	upregulated	2	0.0577	upregulated	10	2.5e-08
736	regulation of p38MAPK cascade	upregulated	3	0.0003	upregulated	9	5.5e-06
737	membrane depolarization during action potential	downregulated	6	1.6e-06	downregulated	5	0.001
738	GABA-A receptor complex	downregulated	1	0.0429	upregulated	8	3.9e-08
739	bone growth	upregulated	4	0.0002	upregulated	9	7.7e-06
740	nucleobase-containing compound transport	downregulated	11	0.0003	upregulated	20	6.6e-06
741	ATPase complex	downregulated	9	1.2e-05	downregulated	10	0.0001
742	cell-cell adhesion mediated by cadherin	upregulated	5	3.9e-05	upregulated	6	4.5e-05
743	dendritic shaft	upregulated	10	5.8e-07	downregulated	7	0.0032
744	aorta development	downregulated	7	7.6e-06	downregulated	7	0.0002
745	ribonucleoprotein complex binding	downregulated	11	7.1e-05	downregulated	15	2.6e-05
746	collagen-activated tyrosine kinase receptor signaling pathway	upregulated	5	5.7e-07	upregulated	3	0.0032
747	reproductive behavior	downregulated	5	0.0003	upregulated	10	5.3e-06
748	negative regulation of chromosome organization	downregulated	8	0.0025	downregulated	17	7.6e-07
749	response to virus	upregulated	11	0.0044	upregulated	24	4.4e-07
750	negative regulation of response to oxidative stress	upregulated	6	0.0004	downregulated	10	4.3e-06
751	positive regulation of vascular associated smooth muscle cell migration	downregulated	3	1.1e-05	upregulated	5	0.0002
752	regulation of chromosome separation	upregulated	4	0.0155	downregulated	12	1.3e-07
753	G2/M transition of mitotic cell cycle	upregulated	6	7.3e-06	upregulated	6	0.0003
754	p53 binding	upregulated	5	0.0034	downregulated	12	6.1e-07
755	regulation of actin cytoskeleton reorganization	downregulated	7	9.7e-07	downregulated	5	0.0023
756	regulation of gene expression, epigenetic	downregulated	12	0.0012	downregulated	22	1.9e-06
757	neuron projection extension	upregulated	10	3.1e-07	upregulated	7	0.0073
758	positive regulation of DNA biosynthetic process	downregulated	8	5.6e-05	downregulated	10	4.1e-05
759	establishment of cell polarity	downregulated	11	4.5e-07	upregulated	10	0.0052
760	heart trabecula morphogenesis	downregulated	7	1.8e-06	upregulated	6	0.0013
761	response to cAMP	downregulated	6	1.8e-05	downregulated	9	0.0001
762	myofibril assembly	upregulated	6	0.0002	downregulated	9	1.4e-05
763	Golgi stack	upregulated	6	0.0013	upregulated	14	1.9e-06
764	ligand-gated calcium channel activity	downregulated	7	3.4e-07	downregulated	3	0.0075
765	syntaxin binding	upregulated	8	4.7e-05	upregulated	10	5.5e-05
766	leukocyte activation involved in immune response	downregulated	10	0.0001	upregulated	17	2.6e-05
767	heme binding	downregulated	11	6.6e-05	upregulated	17	4.1e-05
768	negative regulation of response to wounding	upregulated	6	0.0001	upregulated	12	2.1e-05
769	protein tyrosine kinase binding	downregulated	11	3.9e-07	downregulated	7	0.0075
770	positive regulation of ruffle assembly	upregulated	2	0.0158	upregulated	7	1.9e-07
771	homologous recombination	downregulated	7	1.1e-05	downregulated	7	0.0003
772	reciprocal meiotic recombination	downregulated	7	1.1e-05	downregulated	7	0.0003
773	odorant binding				upregulated	11	3.1e-09
774	steroid binding	downregulated	10	6e-06	upregulated	11	0.0005
775	cyclin-dependent protein serine/threonine kinase regulator activity	upregulated	9	1.2e-07	upregulated	4	0.0257
776	dioxygenase activity	downregulated	7	0.0003	downregulated	12	1e-05
777	germ cell development	downregulated	16	0.0001	downregulated	23	3.1e-05
778	response to carbohydrate	upregulated	10	1.3e-05	upregulated	12	0.0002
779	cell cycle G2/M phase transition	upregulated	6	9.5e-06	upregulated	6	0.0004
780	positive regulation of proteasomal protein catabolic process	upregulated	11	2.3e-06	upregulated	10	0.0015
781	determination of heart left/right asymmetry	downregulated	7	7.7e-05	downregulated	8	4.5e-05
782	hair follicle morphogenesis	downregulated	7	1.1e-06	downregulated	4	0.0032
783	mitochondrial ribosome	downregulated	5	0.0258	downregulated	14	1.4e-07
784	flavin adenine dinucleotide binding	downregulated	4	0.0106	downregulated	13	3.5e-07
785	regulation of membrane permeability	downregulated	10	2e-07	upregulated	6	0.0188
786	cell fate specification	upregulated	8	8.4e-06	downregulated	8	0.0005
787	negative regulation of proteolysis involved in cellular protein catabolic process	upregulated	6	0.0021	downregulated	11	1.8e-06
788	polyol metabolic process	downregulated	9	3.5e-05	downregulated	11	0.0001
789	microtubule cytoskeleton organization involved in mitosis	upregulated	11	2.6e-06	downregulated	9	0.0015
790	chaperone binding	upregulated	9	3.7e-05	upregulated	12	0.0001
791	activin binding	upregulated	4	5.8e-06	upregulated	4	0.0007
792	Golgi-associated vesicle	upregulated	8	0.0032	upregulated	17	1.3e-06
793	regulation of JAK-STAT cascade	downregulated	10	6.5e-05	upregulated	16	6.6e-05
794	peripheral nervous system development	upregulated	9	5.6e-06	downregulated	8	0.0008
795	mitochondrion localization	upregulated	7	1.5e-05	downregulated	7	0.0003
796	isoprenoid metabolic process	downregulated	5	0.0004	downregulated	11	1.3e-05
797	leukocyte homeostasis	upregulated	9	3e-05	upregulated	11	0.0002
798	regulation of telomere maintenance via telomere lengthening	downregulated	8	9.7e-06	downregulated	8	0.0005
799	GABA receptor complex	downregulated	1	0.0473	upregulated	8	1e-07
800	establishment of chromosome localization	upregulated	6	2.6e-05	upregulated	10	0.0002
801	cardiac conduction	upregulated	6	2.8e-05	upregulated	8	0.0002
802	sensory perception of mechanical stimulus	upregulated	17	6.1e-05	upregulated	24	8.1e-05
803	lactation	upregulated	4	0.0021	upregulated	8	2.4e-06
804	neuronal stem cell population maintenance	upregulated	6	1.5e-06	downregulated	4	0.0034
805	embryonic heart tube development	downregulated	8	7.8e-05	downregulated	9	6.6e-05
806	energy reserve metabolic process	downregulated	7	5.6e-06	downregulated	7	0.0009
807	DNA biosynthetic process	downregulated	5	0.0096	downregulated	13	5.4e-07
808	negative regulation of vascular smooth muscle cell proliferation	upregulated	4	1.7e-06	upregulated	4	0.0032
809	mitochondrial intermembrane space	upregulated	5	0.0056	downregulated	12	9.9e-07
810	negative regulation of cellular protein catabolic process	upregulated	6	0.0045	downregulated	12	1.2e-06
811	regulation of cell junction assembly	upregulated	8	5.4e-05	upregulated	11	0.0001
812	peptide hormone secretion	upregulated	9	4.4e-07	downregulated	5	0.0129
813	secondary palate development	upregulated	3	0.0006	upregulated	7	8.9e-06
814	regulation of sprouting angiogenesis	downregulated	9	4.3e-07	downregulated	5	0.0133
815	positive regulation of ubiquitin-dependent protein catabolic process	upregulated	9	6.3e-06	upregulated	10	0.0009
816	activation of immune response	upregulated	10	0.0793	upregulated	37	7.4e-08
817	mitochondrial respiratory chain	downregulated	4	0.0195	downregulated	12	3e-07
818	lipid droplet	upregulated	9	1.7e-05	downregulated	9	0.0004
819	stem cell division	upregulated	7	4.3e-06	downregulated	3	0.0014
820	positive regulation of response to wounding	upregulated	6	0.0001	upregulated	10	4.3e-05
821	viral process	upregulated	12	2e-05	downregulated	10	0.0003
822	steroid biosynthetic process	upregulated	10	3.5e-05	upregulated	12	0.0002
823	response to ionizing radiation	upregulated	8	0.0019	downregulated	15	3.5e-06
824	cellular component disassembly involved in execution phase of apoptosis	upregulated	4	3.8e-06	upregulated	4	0.0018
825	neurotransmitter transporter activity	upregulated	7	1.2e-05	upregulated	7	0.0006
826	negative regulation of potassium ion transmembrane transport	upregulated	5	4.8e-06	upregulated	5	0.0014
827	positive regulation of signaling receptor activity	upregulated	6	8.3e-06	upregulated	7	0.0008
828	positive regulation of gonad development	upregulated	3	0.0003	upregulated	5	2.2e-05
829	cerebellum development	upregulated	11	5e-06	downregulated	9	0.0014
830	regulation of fatty acid transport	upregulated	4	0.0015	upregulated	8	4.7e-06
831	mitotic nuclear division	upregulated	11	7.3e-05	downregulated	14	0.0001
832	neurotransmitter binding	upregulated	5	0.0007	downregulated	10	1.1e-05
833	lens development in camera-type eye	upregulated	9	1.2e-05	upregulated	9	0.0008
834	cyclic nucleotide binding	upregulated	6	5.2e-05	upregulated	7	0.0002
835	RNA transport	downregulated	10	0.0001	downregulated	14	8.6e-05
836	regulation of fibroblast apoptotic process	upregulated	5	1.1e-05	downregulated	4	0.0009
837	presynaptic active zone	upregulated	8	1.8e-06	upregulated	6	0.0058
838	embryonic digit morphogenesis	downregulated	7	7e-05	downregulated	8	0.0002
839	hydrolase activity, hydrolyzing O-glycosyl compounds	downregulated	8	0.0003	upregulated	12	3.3e-05
840	defense response to virus	upregulated	9	0.0067	upregulated	19	1.6e-06
841	opsonin binding	upregulated	4	3.7e-06	upregulated	3	0.0029
842	beta-catenin binding	downregulated	7	0.0002	upregulated	12	5.1e-05
843	ventral spinal cord development	upregulated	8	8.2e-07	upregulated	6	0.0136
844	regulation of heart morphogenesis	upregulated	7	7.7e-07	upregulated	5	0.0146
845	excretion	downregulated	2	0.027	downregulated	7	4.2e-07
846	AP-type membrane coat adaptor complex	upregulated	7	2.5e-05	upregulated	8	0.0005
847	positive regulation of excitatory postsynaptic potential	upregulated	6	5.1e-05	upregulated	7	0.0002
848	detection of biotic stimulus	downregulated	2	0.0014	upregulated	6	8.8e-06
849	regulation of glutamate secretion	upregulated	4	0.0009	upregulated	7	1.4e-05
850	positive regulation of potassium ion transmembrane transporter activity	upregulated	4	0.001	upregulated	7	1.3e-05
851	maintenance of location in cell	downregulated	7	0.0018	upregulated	14	6.8e-06
852	cell cycle G1/S phase transition	upregulated	10	4.6e-07	upregulated	6	0.0279
853	metencephalon development	downregulated	11	4.2e-06	downregulated	9	0.0031
854	establishment of RNA localization	downregulated	10	0.0001	downregulated	14	0.0001
855	myosin binding	upregulated	8	2.4e-05	downregulated	8	0.0006
856	execution phase of apoptosis	upregulated	6	2.9e-06	upregulated	5	0.0047
857	cardiac muscle cell action potential	downregulated	7	2.3e-06	upregulated	5	0.0063
858	G-protein coupled serotonin receptor signaling pathway	upregulated	6	1.8e-05	downregulated	6	0.0008
859	microtubule organizing center localization	upregulated	4	0.0025	upregulated	8	6.1e-06
860	positive regulation of sprouting angiogenesis	upregulated	6	1.7e-06	downregulated	4	0.0093
861	positive regulation of protein import	upregulated	7	5.1e-07	downregulated	5	0.0311
862	maintenance of protein location in cell	downregulated	7	0.0003	upregulated	11	4.6e-05
863	positive regulation of STAT cascade	downregulated	8	3.6e-05	upregulated	10	0.0004
864	salivary gland morphogenesis	upregulated	5	3.4e-05	downregulated	5	0.0005
865	hemostasis	downregulated	8	0.0001	downregulated	10	0.0001
866	regulation of bone development	downregulated	1	0.0186	upregulated	7	8.8e-07
867	mating	upregulated	5	0.0001	upregulated	8	0.0001
868	RNA polymerase II distal enhancer sequence-specific DNA binding	upregulated	6	0.0043	downregulated	13	3.9e-06
869	positive regulation of neural precursor cell proliferation	upregulated	8	2e-05	downregulated	7	0.0008
870	vesicle coat	upregulated	8	1.2e-05	downregulated	7	0.0015
871	renal tubule morphogenesis	upregulated	7	1.5e-05	upregulated	9	0.0011
872	negative regulation of proteasomal protein catabolic process	upregulated	5	0.0029	downregulated	9	6.3e-06
873	phospholipid transport	downregulated	5	0.0021	downregulated	12	8.5e-06
874	multicellular organism growth	downregulated	12	2.2e-06	upregulated	10	0.0085
875	digestive system process	upregulated	4	0.0089	upregulated	10	2.1e-06
876	positive regulation of extrinsic apoptotic signaling pathway	upregulated	6	0.0001	upregulated	9	0.0002
877	regulation of synaptic vesicle transport	upregulated	7	1.3e-06	upregulated	4	0.0154
878	sister chromatid segregation	upregulated	9	0.0002	downregulated	13	9.2e-05
879	Golgi cisterna	upregulated	6	0.0004	upregulated	10	5.6e-05
880	intrinsic apoptotic signaling pathway by p53 class mediator	upregulated	7	3.8e-05	upregulated	7	0.0005
881	regulation of ubiquitin-dependent protein catabolic process	upregulated	12	2.9e-05	downregulated	11	0.0008
882	positive regulation of cell cycle phase transition	downregulated	7	0.0003	downregulated	11	8.6e-05
883	transcription cofactor binding	upregulated	7	2.5e-05	downregulated	6	0.0009
884	hydrolase activity, acting on glycosyl bonds	downregulated	9	0.0004	upregulated	14	5.9e-05
885	positive regulation of cellular protein catabolic process	upregulated	12	6.3e-06	upregulated	11	0.0041
886	microtubule motor activity	upregulated	9	3.2e-05	downregulated	9	0.0008
887	intrinsic component of endoplasmic reticulum membrane	upregulated	12	1.1e-05	upregulated	12	0.0023
888	negative regulation of cell cycle G2/M phase transition	upregulated	1	0.0046	downregulated	10	5.6e-06
889	UDP-glycosyltransferase activity	downregulated	10	1.6e-05	downregulated	12	0.0017
890	positive regulation of response to endoplasmic reticulum stress	upregulated	5	9e-05	upregulated	6	0.0003
891	body morphogenesis	downregulated	7	7.5e-06	upregulated	6	0.0036
892	photoreceptor cell maintenance	upregulated	4	0.0014	upregulated	8	1.9e-05
893	collagen-activated signaling pathway	upregulated	5	3.5e-06	upregulated	3	0.0082
894	regulation of transmission of nerve impulse	upregulated	5	3.7e-05	upregulated	5	0.0008
895	proton-transporting ATP synthase complex	downregulated	2	0.0326	downregulated	7	9e-07
896	diencephalon development	upregulated	7	1.8e-05	downregulated	8	0.0017
897	calcium channel regulator activity	upregulated	6	3.4e-05	upregulated	6	0.0009
898	integrin complex	downregulated	4	7e-05	downregulated	6	0.0004
899	phosphatidylinositol bisphosphate binding	downregulated	7	0.0019	upregulated	14	1.6e-05
900	protein acetyltransferase complex	downregulated	5	0.0156	downregulated	13	2e-06
901	maintenance of protein location in nucleus	downregulated	2	0.0607	downregulated	7	5.2e-07
902	cardiac muscle cell contraction	upregulated	5	4.8e-05	upregulated	6	0.0007
903	polysaccharide metabolic process	downregulated	5	7.2e-05	downregulated	8	0.0004
904	P-body	downregulated	7	0.0002	downregulated	9	0.0002
905	response to BMP	downregulated	7	0.0028	downregulated	13	1.2e-05
906	cellular response to BMP stimulus	downregulated	7	0.0028	downregulated	13	1.2e-05
907	negative regulation of oxidative stress-induced cell death	upregulated	6	0.0003	downregulated	8	0.0001
908	regulation of cytokine production involved in inflammatory response	upregulated	2	0.0126	upregulated	8	2.7e-06
909	negative regulation of gene expression, epigenetic	downregulated	5	0.0022	downregulated	9	1.6e-05
910	carbohydrate derivative catabolic process	downregulated	9	0.0002	upregulated	13	0.0001
911	response to ketone	downregulated	11	0.0004	downregulated	16	8.8e-05
912	negative regulation of cysteine-type endopeptidase activity	upregulated	8	0.0005	upregulated	12	6.8e-05
913	laminin binding	upregulated	6	5.8e-07	upregulated	3	0.0643
914	regulation of response to endoplasmic reticulum stress	upregulated	9	7e-06	upregulated	7	0.0055
915	neurological system process involved in regulation of systemic arterial blood pressure	upregulated	3	0.0018	downregulated	5	2.2e-05
916	sterol binding	upregulated	5	0.0019	upregulated	9	2.1e-05
917	embryonic digestive tract development	upregulated	5	0.0002	downregulated	5	0.0003
918	protein complex involved in cell adhesion	downregulated	4	9.9e-05	upregulated	6	0.0004
919	modification-dependent protein binding	upregulated	8	0.0123	downregulated	18	3.4e-06
920	blood vessel remodeling	downregulated	6	6.5e-05	downregulated	6	0.0007
921	protein phosphatase regulator activity	upregulated	9	2.8e-06	upregulated	5	0.0151
922	behavioral defense response	upregulated	7	2.2e-06	upregulated	5	0.0199
923	negative regulation of cellular response to oxidative stress	upregulated	6	0.0003	downregulated	8	0.0001
924	copulation	upregulated	3	0.0001	upregulated	4	0.0003
925	cortical actin cytoskeleton	upregulated	8	0.0003	upregulated	11	0.0002
926	basal part of cell	downregulated	3	0.0034	upregulated	11	1.3e-05
927	cellular response to extracellular stimulus	upregulated	14	4.5e-05	upregulated	17	0.001
928	dorsal/ventral pattern formation	upregulated	8	0.0004	downregulated	11	0.0001
929	inclusion body	upregulated	8	0.0001	downregulated	9	0.0004
930	mitochondrial transport	downregulated	10	0.0007	downregulated	15	7.1e-05
931	blastocyst development	upregulated	8	0.0006	downregulated	11	8.1e-05
932	vacuole organization	downregulated	10	6.3e-05	downregulated	11	0.0008
933	isomerase activity	downregulated	12	2.3e-05	upregulated	13	0.0022
934	ganglion development	upregulated	3	5.2e-06	upregulated	2	0.0101
935	extrinsic apoptotic signaling pathway in absence of ligand	upregulated	4	0.0013	upregulated	8	3.9e-05
936	meiotic chromosome segregation	upregulated	4	0.0148	upregulated	14	3.6e-06
937	detoxification	upregulated	8	0.0001	upregulated	11	0.0004
938	cell-cell adhesion mediator activity	upregulated	6	7e-06	upregulated	4	0.0078
939	positive regulation of neutrophil migration	upregulated	3	0.001	upregulated	7	5.9e-05
940	ER to Golgi vesicle-mediated transport	upregulated	7	0.0059	downregulated	14	1.1e-05
941	FAD binding	downregulated	3	0.0058	upregulated	8	1.1e-05
942	maintenance of protein localization in organelle	upregulated	3	0.0368	downregulated	8	1.7e-06
943	extracellular negative regulation of signal transduction	downregulated	4	1.4e-05	downregulated	4	0.0045
944	negative regulation of DNA biosynthetic process	upregulated	6	4.9e-05	downregulated	6	0.0013
945	blood coagulation	downregulated	8	0.0001	downregulated	8	0.0005
946	temperature homeostasis	upregulated	4	0.0006	upregulated	6	0.0001
947	synaptic vesicle recycling	upregulated	6	0.0001	upregulated	7	0.0005
948	embryonic axis specification	downregulated	2	0.0017	downregulated	7	4e-05
949	immune response-regulating signaling pathway	downregulated	11	0.0577	upregulated	32	1.2e-06
950	regulation of neutrophil migration	upregulated	3	0.0019	upregulated	8	3.7e-05
951	coagulation	downregulated	8	0.0001	downregulated	8	0.0005
952	cyclin-dependent protein kinase holoenzyme complex	upregulated	8	6e-06	downregulated	5	0.0128
953	adenylate cyclase-activating adrenergic receptor signaling pathway	upregulated	6	5.5e-06	downregulated	3	0.0141
954	adrenergic receptor signaling pathway	upregulated	6	5.5e-06	downregulated	3	0.0141
955	viral life cycle	upregulated	9	3.1e-05	upregulated	9	0.0026
956	endocrine process	downregulated	5	0.0002	downregulated	7	0.0004
957	electron transfer activity	downregulated	3	0.0075	downregulated	10	1.1e-05
958	clathrin adaptor complex	upregulated	6	1.5e-05	upregulated	5	0.0055
959	keratinocyte differentiation	upregulated	7	0.0009	upregulated	11	9.6e-05
960	protein-containing complex disassembly	upregulated	11	5.3e-06	downregulated	8	0.0157
961	bone remodeling	downregulated	5	0.0008	downregulated	7	0.0001
962	mitotic sister chromatid segregation	upregulated	8	9.2e-05	downregulated	10	0.0009
963	postsynaptic density membrane	downregulated	6	7.1e-06	upregulated	4	0.012
964	proton-transporting two-sector ATPase complex	downregulated	3	0.0246	downregulated	9	3.5e-06
965	phospholipid transporter activity	upregulated	5	0.0022	downregulated	10	4e-05
966	ligase activity	downregulated	8	0.0029	downregulated	16	3e-05
967	gene silencing	downregulated	10	0.0023	downregulated	17	3.8e-05
968	nucleoid				downregulated	10	9.1e-08
969	nuclear inner membrane	upregulated	3	0.009	upregulated	9	1.1e-05
970	G1/S transition of mitotic cell cycle	upregulated	9	3.7e-06	upregulated	6	0.0261
971	carbohydrate biosynthetic process	downregulated	8	1.8e-05	upregulated	9	0.0057
972	aging	downregulated	10	0.0016	downregulated	18	6.5e-05
973	cis-Golgi network	upregulated	6	0.0002	upregulated	7	0.0007
974	calcium-dependent cell-cell adhesion via plasma membrane cell adhesion molecules	upregulated	6	2.9e-05	upregulated	5	0.0037
975	glial cell projection	upregulated	5	4.6e-05	upregulated	4	0.0024
976	positive regulation of long-term synaptic potentiation	upregulated	5	8.9e-05	upregulated	5	0.0012
977	carbon-carbon lyase activity	upregulated	6	0.0006	downregulated	8	0.0002
978	transcriptional activator activity, RNA polymerase II distal enhancer sequence-specific DNA binding	upregulated	4	0.0002	downregulated	6	0.0005
979	negative regulation of sprouting angiogenesis	downregulated	5	2.2e-06	upregulated	2	0.0526
980	neuropilin binding	upregulated	4	5.2e-06	downregulated	3	0.0226
981	cellular response to decreased oxygen levels	upregulated	7	0.0013	downregulated	11	9.4e-05
982	regulation of NMDA receptor activity	downregulated	5	1.5e-06	upregulated	2	0.0789
983	antibiotic metabolic process	upregulated	7	0.0083	downregulated	14	1.4e-05
984	regulation of circadian sleep/wake cycle	upregulated	2	0.0004	downregulated	4	0.0003
985	positive regulation of organelle assembly	upregulated	7	0.0006	upregulated	10	0.0002
986	negative regulation of cytokine production involved in inflammatory response	upregulated	2	0.004	upregulated	4	3.1e-05
987	embryonic cranial skeleton morphogenesis	upregulated	5	0.0007	downregulated	7	0.0002
988	renal filtration	upregulated	3	9.8e-05	upregulated	3	0.0013
989	neural precursor cell proliferation	upregulated	9	5.3e-06	upregulated	7	0.0236
990	regulation of ventricular cardiac muscle cell action potential	downregulated	3	0.0017	upregulated	5	7.7e-05
991	regulation of adherens junction organization	upregulated	6	0.0002	upregulated	8	0.0008
992	neuroblast proliferation	upregulated	6	1.2e-05	upregulated	4	0.0114
993	axoneme	downregulated	6	0.0031	downregulated	13	4.4e-05
994	regulation of ATP metabolic process	upregulated	7	0.0002	upregulated	9	0.0006
995	regulation of endoplasmic reticulum unfolded protein response	upregulated	4	5.4e-05	upregulated	4	0.0026
996	dynein complex	downregulated	3	0.0007	downregulated	8	0.0002
997	carbohydrate catabolic process	downregulated	6	0.001	upregulated	11	0.0001
998	transferase activity, transferring pentosyl groups	upregulated	3	0.0021	downregulated	8	6.8e-05
999	RNA phosphodiester bond hydrolysis, exonucleolytic	downregulated	5	0.0003	downregulated	6	0.0005
1000	regulation of postsynapse organization	downregulated	8	3.4e-05	upregulated	8	0.0042
