# Supplementary material for: Repetitive neuronal activation regulates cellular maturation state via nuclear reprogramming
Source: Nat Commun. 2026 Jul 17;17:5881. doi: 10.1038/s41467-026-74202-w (PMC13379389; doi:10.1038/s41467-026-74202-w)
Supplement: Supplementary file 7 — Source Data [file 41467_2026_74202_MOESM7_ESM.xlsx]

## Sheet: README
Overview
Source Data file for the manuscript "Repetitive Neuronal Activation Regulates Cellular Maturation State via Nuclear Reprogramming" (NCOMMS-25-35773C).
Each figure sheet contains the raw numerical data underlying every quantitative panel of the corresponding main / Extended Data Figure, organised one panel per section with a 'Raw data — Panel <X>' header followed by group/sample identifiers and measurement columns.
The "Behavioural Statistics" sheet compiles comprehensive statistical results for all behavioural-test panels (Fig. 3a, 3b, 3c, 3d, 3e; Fig. 6g; Extended Data Fig. 5c, 5d, 6a, 6b, 17b, 17c, 17d, 17e, 17f), including test name, sidedness, n, test statistic, degrees of freedom, exact P values, pairwise post-hoc P values and effect sizes that did not fit within the 350-word figure-legend limit. For …
Note: For behavioural panels (Fig. 3a–e, Fig. 6g, Extended Data Figs. 5c–d, 6a–b, 17b–f), per-mouse raw values are in the corresponding Fig/ExtFig sheet, while the comprehensive statistical analyses (ANOVA tables and pairwise post-hoc P values) are consolidated in the 'Behavioural Statistics' sheet.
Sheet index
Fig 1 (panels: b, e, g)	REPOPS induces long-term immature-like gene expression and large-scale chromatin remodeling.
Fig 2 (panels: c, e)	Ca²⁺ influx and subsequent kinase activation are indispensable for inducing a cellular dematuration.
Fig 3 (panels: b, c, d, e)	REPOPS induces anti-depressive behaviors.
Fig 4 (panels: f, i)	REPOPS mediates long-term changes in neural coding of navigational information.
Fig 5 (panels: a, b, e, f, g)	REPOPS confers G2/M phase-like gene expression patterns and nuclear structure plasticity.
Fig 6 (panels: c, d, e, f, g)	Cyclin B deletion reverses multiple REPOPS-induced phenotypes.
Fig 7 (panels: a, b, c, f)	Cyclin B/Cdk1 activity mediates long-term ΔFosB expression and pseudo-immaturity.
ExtFig 1 (panels: b, c)	Sustained high-frequency neuronal firing induces dematuration in dentate gyrus.
ExtFig 2 (panels: a, b)	REPOPS for 10 days does not induce apoptosis.
ExtFig 5 (panels: a, b, c, d)	REPOPS for 10 days induces anti-depressive behavioral changes in mice.
ExtFig 6 (panels: a, b)	Impaired memory and social behavior following repeated optogenetic stimulation.
ExtFig 7 (panel: b)	Expression analysis of transcriptional changes following REPOPS.
ExtFig 8 (panels: b, c)	REPOPS-induced changes in neurogenesis-related genes (panel a is a BioRender schematic).
ExtFig 10 (panels: b, c)	Mitosis-like epigenetic modifications are associated with heterochromatin enlargement.
ExtFig 11 (single panel)	Efficient knockout of REPOPS-induced Cyclin B expression.
ExtFig 12 (panel: b)	AP-1 motifs are enriched in chromatin regions opened by REPOPS.
ExtFig 13 (single panel)	Long-term reduction of Calbindin after REPOPS (related to Fig. 7).
ExtFig 14 (panels: c, d)	ΔFosB reduces calbindin expression in DG neurons (panel b is a BioRender schematic).
ExtFig 15 (panels: d, e)	REPOPS induces transcriptomic changes across multiple cell types (panel b is a BioRender schematic).
ExtFig 17 (panels: b, c, d, e, f)	REPOPS induces anti-depressive behavioral changes in chronic corticosterone-treated mice.
Behavioural Statistics	Comprehensive statistical results for behavioural-test panels (Fig. 3a–e; Fig. 6g; Extended Data Figs. 5c, 5d, 6a, 6b, 17b–f), incorporating data formerly in Supplementary Table 4.

## Sheet: Fig 1
Figure 1 — REPOPS induces long-term immature-like gene expression and large-scale chromatin remodeling.
Raw data — Panel 1b (Calbindin immunoreactivity, ML layer)
Group	Calbindin (A.U.)
No Stim	106.8
No Stim	123.3
No Stim	89.2
No Stim	61.5
No Stim	81.3
No Stim	89.9
No Stim	68.2
No Stim	109.5
No Stim	138.4
No Stim	142.1
No Stim	104.5
No Stim	73.2
No Stim	79
No Stim	125.9
No Stim	83.9
No Stim	158
No Stim	119.5
No Stim	124.6
No Stim	97.1
No Stim	134.5
Stim×3+24hrs	73
Stim×3+24hrs	68.1
Stim×3+24hrs	76.4
Stim×3+24hrs	74
Stim×3+24hrs	70.1
Stim×3+24hrs	44.4
Stim×3+24hrs	73.6
Stim×3+24hrs	56.8
Stim×3+24hrs	65.8
Stim×3+24hrs	99
Stim×3+24hrs	70.9
Stim×3+24hrs	47.8
Stim×3+24hrs	73
Stim×3+24hrs	54
Stim×3+24hrs	41.5
Stim×3+24hrs	70.9
Stim×3+24hrs	53.6
Stim×3+24hrs	74.3
Stim×3+24hrs	89.2
Stim×3+24hrs	45.8
Stim×3+24hrs	56.6
Stim×3+24hrs	48.4
Stim×3+24hrs	81.1
Stim×3+24hrs	95.5
Stim×3+2wks	82.5
Stim×3+2wks	97.6
Stim×3+2wks	145.1
Stim×3+2wks	101.2
Stim×3+2wks	89.9
Stim×3+2wks	85
Stim×3+2wks	50.3
Stim×3+2wks	58.1
Stim×3+2wks	122.5
Stim×3+2wks	103.3
Stim×3+2wks	62.9
Stim×3+2wks	65.5
Stim×3+2wks	59.4
Stim×3+2wks	96
Stim×3+2wks	80.9
Stim×3+2wks	68.1
Stim×3+2wks	86.6
Stim×3+2wks	71.3
Stim×3+2wks	87.9
Stim×3+2wks	113.4
Stim×10+24hrs	47.5
Stim×10+24hrs	67.3
Stim×10+24hrs	44.6
Stim×10+24hrs	59.9
Stim×10+24hrs	58.5
Stim×10+24hrs	48.6
Stim×10+24hrs	52.3
Stim×10+24hrs	76.4
Stim×10+24hrs	31.5
Stim×10+24hrs	38.7
Stim×10+24hrs	45.1
Stim×10+24hrs	77.3
Stim×10+24hrs	56.8
Stim×10+24hrs	44.5
Stim×10+24hrs	65.8
Stim×10+24hrs	65.8
Stim×10+24hrs	46.6
Stim×10+24hrs	88.6
Stim×10+24hrs	58
Stim×10+24hrs	48.8
Stim×10+24hrs	72.8
Stim×10+24hrs	54.3
Stim×10+24hrs	45.9
Stim×10+24hrs	49.3
Stim×10+2wks	52.8
Stim×10+2wks	36.8
Stim×10+2wks	54.8
Stim×10+2wks	79.8
Stim×10+2wks	65.7
Stim×10+2wks	32.3
Stim×10+2wks	48.1
Stim×10+2wks	73.4
Stim×10+2wks	79.7
Stim×10+2wks	61.7
Stim×10+2wks	100.5
Stim×10+2wks	66.6
Stim×10+2wks	57.2
Stim×10+2wks	55.2
Stim×10+2wks	56
Stim×10+2wks	50.5
Stim×10+2wks	43.8
Stim×10+2wks	46.9
Stim×10+2wks	44.9
Stim×10+2wks	66.9
Stim×10+2wks	57.7
Stim×10+2wks	48.7
Stim×10+2wks	63.2
Note: Per-section values from molecular layer (ML). n = 20, 24, 20, 24, 23 sections from 4 mice/group.
Raw data — Panel 1e (synapse-related gene FPKM, mouse DG)
Gene	Group	Mouse	FPKM
Gria1	No Stim	Mouse1	241.665
Gria1	No Stim	Mouse2	248.704
Gria1	No Stim	Mouse3	240.788
Gria1	No Stim	Mouse4	237.445
Gria1	No Stim	Mouse5	239.725
Gria1	No Stim	Mouse6	237.013
Gria1	Stim×3+2wks	Mouse1	199.633
Gria1	Stim×3+2wks	Mouse2	192.23
Gria1	Stim×3+2wks	Mouse3	194.747
Gria1	Stim×3+2wks	Mouse4	198.225
Gria1	Stim×3+2wks	Mouse5	205.15
Gria1	Stim×3+2wks	Mouse6	187.604
Gria1	Stim×10+2wks	Mouse1	162.378
Gria1	Stim×10+2wks	Mouse2	177.206
Gria1	Stim×10+2wks	Mouse3	176.421
Gria1	Stim×10+2wks	Mouse4	159.202
Gria1	Stim×10+2wks	Mouse5	185.754
Gria1	Stim×10+2wks	Mouse6	172.405
Gria2	No Stim	Mouse1	155.819
Gria2	No Stim	Mouse2	169.704
Gria2	No Stim	Mouse3	158.992
Gria2	No Stim	Mouse4	152.605
Gria2	No Stim	Mouse6	154.853
Gria2	No Stim	Mouse5	157.322
Gria2	Stim×3+2wks	Mouse1	144.377
Gria2	Stim×3+2wks	Mouse2	149.16
Gria2	Stim×3+2wks	Mouse3	143.861
Gria2	Stim×3+2wks	Mouse4	150.365
Gria2	Stim×3+2wks	Mouse5	152.524
Gria2	Stim×3+2wks	Mouse6	135.824
Gria2	Stim×10+2wks	Mouse1	130.85
Gria2	Stim×10+2wks	Mouse2	134.551
Gria2	Stim×10+2wks	Mouse3	139.113
Gria2	Stim×10+2wks	Mouse4	129.039
Gria2	Stim×10+2wks	Mouse5	134.139
Gria2	Stim×10+2wks	Mouse6	135.569
Camk2a	No Stim	Mouse1	790.368
Camk2a	No Stim	Mouse2	976.846
Camk2a	No Stim	Mouse3	896.783
Camk2a	No Stim	Mouse4	822.8
Camk2a	No Stim	Mouse6	826.719
Camk2a	No Stim	Mouse5	856.281
Camk2a	Stim×3+2wks	Mouse1	550.825
Camk2a	Stim×3+2wks	Mouse2	751.256
Camk2a	Stim×3+2wks	Mouse3	655.995
Camk2a	Stim×3+2wks	Mouse4	728.129
Camk2a	Stim×3+2wks	Mouse5	708.681
Camk2a	Stim×3+2wks	Mouse6	654.057
Camk2a	Stim×10+2wks	Mouse1	720.194
Camk2a	Stim×10+2wks	Mouse2	579.431
Camk2a	Stim×10+2wks	Mouse3	620.262
Camk2a	Stim×10+2wks	Mouse4	595.388
Camk2a	Stim×10+2wks	Mouse5	703.924
Camk2a	Stim×10+2wks	Mouse6	567.19
Camk2b	No Stim	Mouse1	386.391
Camk2b	No Stim	Mouse2	451.474
Camk2b	No Stim	Mouse3	390.591
Camk2b	No Stim	Mouse4	363.621
Camk2b	No Stim	Mouse6	348.678
Camk2b	No Stim	Mouse5	382.335
Camk2b	Stim×3+2wks	Mouse1	258.872
Camk2b	Stim×3+2wks	Mouse2	360.466
Camk2b	Stim×3+2wks	Mouse3	288.846
Camk2b	Stim×3+2wks	Mouse4	365.822
Camk2b	Stim×3+2wks	Mouse5	341.305
Camk2b	Stim×3+2wks	Mouse6	313.363
Camk2b	Stim×10+2wks	Mouse1	285.594
Camk2b	Stim×10+2wks	Mouse2	252.988
Camk2b	Stim×10+2wks	Mouse3	320.331
Camk2b	Stim×10+2wks	Mouse4	275.341
Camk2b	Stim×10+2wks	Mouse5	354.632
Camk2b	Stim×10+2wks	Mouse6	284.511
Arc	No Stim	Mouse1	8.43718
Arc	No Stim	Mouse2	5.55162
Arc	No Stim	Mouse3	9.01111
Arc	No Stim	Mouse4	6.11891
Arc	No Stim	Mouse5	7.65363
Arc	No Stim	Mouse6	7.77697
Arc	Stim×3+2wks	Mouse1	5.15407
Arc	Stim×3+2wks	Mouse2	6.96479
Arc	Stim×3+2wks	Mouse3	7.87065
Arc	Stim×3+2wks	Mouse4	6.2064
Arc	Stim×3+2wks	Mouse5	4.95351
Arc	Stim×3+2wks	Mouse6	6.69631
Arc	Stim×10+2wks	Mouse1	9.03159
Arc	Stim×10+2wks	Mouse2	10.956
Arc	Stim×10+2wks	Mouse3	11.4798
Arc	Stim×10+2wks	Mouse4	13.3015
Arc	Stim×10+2wks	Mouse5	7.88343
Arc	Stim×10+2wks	Mouse6	38.6194
Raw data — Panel 1g (synapse-related gene FPKM, post-mortem human DG)
Gene	Group	Sample	FPKM
GRIA1	Healthy Control	Control01.M.36.98	133.402
GRIA1	Healthy Control	Control02.M.21.47	129.954
GRIA1	Healthy Control	Control03.F.71.82	148.772
GRIA1	Healthy Control	Control04.M.35.27	122.352
GRIA1	Healthy Control	Control05.M.49.56	133.704
GRIA1	Healthy Control	Control06.M.58	134.603
GRIA1	Healthy Control	Control07.M.54.49	135.2
GRIA1	Healthy Control	Control08.M.34.44	148.662
GRIA1	Healthy Control	Control09.M.32.67	152.572
GRIA1	Healthy Control	Control10.M.46.53	109.112
GRIA1	Healthy Control	Control11.M.18.15	142.384
GRIA1	Healthy Control	Control12.M.51.05	168.763
GRIA1	Healthy Control	Control13.M.40.39	159.525
GRIA1	Healthy Control	Control14.M.54.9	140.642
GRIA1	Healthy Control	Control15.F.83.59	132.924
GRIA1	Healthy Control	Control16.M.40.38	127.134
GRIA1	Healthy Control	Control17.F.26.51	179.02
GRIA1	Healthy Control	Control18.F.52.57	172.405
GRIA1	Healthy Control	Control19.M.60.35	149.491
GRIA1	Healthy Control	Control20.M.42.81	127.454
GRIA1	Healthy Control	Control21.M.58.19	188.597
GRIA1	Healthy Control	Control22.M.18.04	164.729
GRIA1	Healthy Control	Control23.M.50.47	151.147
GRIA1	Healthy Control	Control24.F.51.8	144.313
GRIA1	Healthy Control	Control25.M.47.45	155.416
GRIA1	Healthy Control	Control26.F.44.82	156.856
GRIA1	Healthy Control	Control27.M.65.58	146.668
GRIA1	Healthy Control	Control28.F.56.09	134.655
GRIA1	Healthy Control	Control29.M.62.74	164.543
GRIA1	Healthy Control	Control30.M.55.4	126.689
GRIA1	Healthy Control	Control31.M.60.72	155.855
GRIA1	Healthy Control	Control32.M.56.05	138.179
GRIA1	Healthy Control	Control33.M.48.59	152.47
GRIA1	Healthy Control	Control34.M.24.61	154.544
GRIA1	Healthy Control	Control35.M.58.57	159.581
GRIA1	Healthy Control	Control36.F.21.32	168.388
GRIA1	Healthy Control	Control37.F.57.83	48.4252
GRIA1	Healthy Control	Control38.F.58.68	119.632
GRIA1	Healthy Control	Control39.M.41.99	135.762
GRIA1	Healthy Control	Control40.M.58.2	143.095
GRIA1	Healthy Control	Control41.M.68.54	125.182
GRIA1	Healthy Control	Control42.M.44.45	134.232
GRIA1	Healthy Control	Control43.M.25.82	153.128
GRIA1	Healthy Control	Control44.M.58.4	128.657
GRIA1	Healthy Control	Control45.F.59.58	175.071
GRIA1	Healthy Control	Control46.M.45.86	150.265
GRIA1	Healthy Control	Control47.F.38.39	170.752
GRIA1	Healthy Control	Control48.F.56.27	125.509
GRIA1	Healthy Control	Control49.M.84.16	138.947
GRIA1	Healthy Control	Control50.F.53.36	130.927
GRIA1	Healthy Control	Control51.M.54.43	139.087
GRIA1	Healthy Control	Control52.M.49.26	136.624
GRIA1	Healthy Control	Control53.F.47.01	118.331
GRIA1	Healthy Control	Control54.F.69.07	134.415
GRIA1	Healthy Control	Control55.M.20.77	167.931
GRIA1	Healthy Control	Control56.M.57.1	138.956
GRIA1	Healthy Control	Control57.F.57.44	181.11
GRIA1	Healthy Control	Control58.M.63	128.11
GRIA1	Healthy Control	Control59.M.24.84	149.185
GRIA1	Healthy Control	Control60.M.17.37	138.546
GRIA1	Healthy Control	Control61.M.42.05	135.735
GRIA1	Healthy Control	Control62.M.31.3	147.375
GRIA1	Healthy Control	Control63.F.35.21	171.205
GRIA1	Healthy Control	Control64.F.29.42	139.187
GRIA1	Healthy Control	Control65.M.34.56	128.605
GRIA1	Healthy Control	Control66.F.48.69	141.445
GRIA1	Healthy Control	Control67.M.51.23	142.479
GRIA1	Healthy Control	Control68.F.31.31	142.816
GRIA1	Healthy Control	Control69.M.47.83	162.555
GRIA1	Healthy Control	Control70.M.25.08	142.479
GRIA1	Healthy Control	Control71.M.71.91	143.51
GRIA1	Healthy Control	Control72.M.34.57	136.129
GRIA1	Healthy Control	Control73.M.72.43	137.301
GRIA1	Healthy Control	Control74.M.71.4	152.993
GRIA1	Healthy Control	Control75.M.52.72	147.743
GRIA1	Healthy Control	Control76.M.50.48	157.979
GRIA1	Healthy Control	Control77.M.61.75	141.954
GRIA1	Healthy Control	Control78.F.43.71	159.581
GRIA1	Healthy Control	Control79.F.57.83	123.754
GRIA1	Healthy Control	Control80.M.51.63	141.692
GRIA1	Healthy Control	Control81.M.40.08	138.301
GRIA1	Healthy Control	Control82.F.50.42	145.844
GRIA1	Healthy Control	Control83.M.63.16	134.231
GRIA1	Healthy Control	Control84.M.33.28	135.831
GRIA1	Healthy Control	Control85.M.50.08	154.062
GRIA1	Healthy Control	Control86.M.48.77	143.709
GRIA1	Healthy Control	Control87.F.21.69	138.942
GRIA1	Healthy Control	Control88.M.46.5	143.49
GRIA1	Healthy Control	Control89.M.61.95	125.139
GRIA1	Healthy Control	Control90.F.48.75	145.291
GRIA1	Healthy Control	Control91.M.59.86	128.475
GRIA1	Healthy Control	Control92.M.53.26	151.658
GRIA1	Healthy Control	Control93.F.29.95	159.367
GRIA1	Patient without ECT	Bipolar03.M.45.28	139.655
GRIA1	Patient without ECT	Bipolar04.M.40.46	146.325
GRIA1	Patient without ECT	Bipolar05.M.53.589041	119.71
GRIA1	Patient without ECT	Bipolar08.F.40.62	147.786
GRIA1	Patient without ECT	Bipolar09.F.45.19	134.955
GRIA1	Patient without ECT	Bipolar12.M.62.44	118.5
GRIA1	Patient without ECT	Bipolar13.M.45.46	144.674
GRIA1	Patient without ECT	Bipolar15.F.44.57	157.194
GRIA1	Patient without ECT	Bipolar16.M.26.74	168.956
GRIA1	Patient without ECT	Bipolar17.M.18.03	143.755
GRIA1	Patient without ECT	Bipolar19.M.48.21	129.105
GRIA1	Patient without ECT	Bipolar20.M.46.77	157.809
GRIA1	Patient without ECT	Bipolar21.M.39	156.059
GRIA1	Patient without ECT	Bipolar22.F.39.2	170.556
GRIA1	Patient without ECT	Bipolar23.M.48.3	132.83
GRIA1	Patient without ECT	Bipolar24.M.44.37	132.199
GRIA1	Patient without ECT	Bipolar26.M.24.84	148.234
GRIA1	Patient without ECT	Bipolar27.F.20.76	155.193
GRIA1	Patient without ECT	Bipolar33.F.20.2	136.254
GRIA1	Patient without ECT	Bipolar34.M.33.56	144.571
GRIA1	Patient without ECT	Bipolar35.F.44.35	138.754
GRIA1	Patient without ECT	Bipolar38.M.45	149.643
GRIA1	Patient without ECT	Bipolar39.F.27.25	145.106
GRIA1	Patient without ECT	Bipolar40.M.45.33	162.577
GRIA1	Patient without ECT	Bipolar42.M.24.57	140.659
GRIA1	Patient without ECT	Bipolar45.M.30.61	159.733
GRIA1	Patient without ECT	Bipolar46.M.27.67	163.439
GRIA1	Patient without ECT	Bipolar47.M.50.7	90.5344
GRIA1	Patient without ECT	Bipolar51.M.28.8	137.547
GRIA1	Patient without ECT	Bipolar52.M.35.31	160.971
GRIA1	Patient without ECT	Bipolar53.M.23.78	148.43
GRIA1	Patient without ECT	Bipolar54.M.63.44	118.632
GRIA1	Patient without ECT	Bipolar55.M.26.18	170.317
GRIA1	Patient without ECT	Bipolar60.M.29.66	131.032
GRIA1	Patient without ECT	Bipolar63.M.43.29	130.195
GRIA1	Patient without ECT	Bipolar64.M.76.11	159.39
GRIA1	Patient without ECT	Bipolar65.M.31.14	143.672
GRIA1	Patient without ECT	MDD01.F.44.15	151.355
GRIA1	Patient without ECT	MDD02.M.60.02	158.111
GRIA1	Patient without ECT	MDD03.M.42.41	130.988
GRIA1	Patient without ECT	MDD04.F.48.5	138.052
GRIA1	Patient without ECT	MDD05.F.42.68	138.606
GRIA1	Patient without ECT	MDD06.M.64.1	153.346
GRIA1	Patient without ECT	MDD07.F.56.45	145.932
GRIA1	Patient without ECT	MDD08.M.40.28	196.089
GRIA1	Patient without ECT	MDD09.M.54.28	133.08
GRIA1	Patient without ECT	MDD10.M.40.3	153.945
GRIA1	Patient without ECT	MDD11.M.25.64	149.162
GRIA1	Patient without ECT	MDD13.F.42.28	142.329
GRIA1	Patient without ECT	MDD14.F.54.62	131.083
GRIA1	Patient without ECT	MDD15.F.63.89	148.357
GRIA1	Patient without ECT	MDD18.M.38.72	132.166
GRIA1	Patient without ECT	MDD19.F.52.83	132.852
GRIA1	Patient without ECT	MDD20.M.49.33	126.331
GRIA1	Patient without ECT	MDD21.M.35.63	161.58
GRIA1	Patient without ECT	MDD22.M.34.91	147.162
GRIA1	Patient without ECT	MDD23.M.54.94	133.023
GRIA1	Patient without ECT	MDD25.F.18.11	145.331
GRIA1	Patient without ECT	MDD26.F.45.99	150.346
GRIA1	Patient without ECT	MDD27.M.52.31	132.287
GRIA1	Patient without ECT	MDD28.M.31.85	160.66
GRIA1	Patient with ECT	Bipolar10.F.49.82	137.966
GRIA1	Patient with ECT	Bipolar14.M.46.11	121.533
GRIA1	Patient with ECT	Bipolar32.M.56.59	125.251
GRIA1	Patient with ECT	Bipolar48.F.30.63	128.902
GRIA1	Patient with ECT	Bipolar62.M.51.88	62.1541
GRIA1	Patient with ECT	MDD17.F.16.01	142.278
GRIA1	Patient with ECT	MDD29.M.38.17	130.938
GRIA2	Healthy Control	Control01.M.36.98	204.785
GRIA2	Healthy Control	Control02.M.21.47	167.226
GRIA2	Healthy Control	Control03.F.71.82	204.478
GRIA2	Healthy Control	Control04.M.35.27	165
GRIA2	Healthy Control	Control05.M.49.56	177.399
GRIA2	Healthy Control	Control06.M.58	202.265
GRIA2	Healthy Control	Control07.M.54.49	191.85
GRIA2	Healthy Control	Control08.M.34.44	205.854
GRIA2	Healthy Control	Control09.M.32.67	205.653
GRIA2	Healthy Control	Control10.M.46.53	236.696
GRIA2	Healthy Control	Control11.M.18.15	187.188
GRIA2	Healthy Control	Control12.M.51.05	227.274
GRIA2	Healthy Control	Control13.M.40.39	195.72
GRIA2	Healthy Control	Control14.M.54.9	215.094
GRIA2	Healthy Control	Control15.F.83.59	172.377
GRIA2	Healthy Control	Control16.M.40.38	231.968
GRIA2	Healthy Control	Control17.F.26.51	222.649
GRIA2	Healthy Control	Control18.F.52.57	193.057
GRIA2	Healthy Control	Control19.M.60.35	191.633
GRIA2	Healthy Control	Control20.M.42.81	192.417
GRIA2	Healthy Control	Control21.M.58.19	221.395
GRIA2	Healthy Control	Control22.M.18.04	211.219
GRIA2	Healthy Control	Control23.M.50.47	211.01
GRIA2	Healthy Control	Control24.F.51.8	211.479
GRIA2	Healthy Control	Control25.M.47.45	211.953
GRIA2	Healthy Control	Control26.F.44.82	193.187
GRIA2	Healthy Control	Control27.M.65.58	208.138
GRIA2	Healthy Control	Control28.F.56.09	212.311
GRIA2	Healthy Control	Control29.M.62.74	189.276
GRIA2	Healthy Control	Control30.M.55.4	210.841
GRIA2	Healthy Control	Control31.M.60.72	192.5
GRIA2	Healthy Control	Control32.M.56.05	204.057
GRIA2	Healthy Control	Control33.M.48.59	211.255
GRIA2	Healthy Control	Control34.M.24.61	213.805
GRIA2	Healthy Control	Control35.M.58.57	192.264
GRIA2	Healthy Control	Control36.F.21.32	198.508
GRIA2	Healthy Control	Control37.F.57.83	118.43
GRIA2	Healthy Control	Control38.F.58.68	201.303
GRIA2	Healthy Control	Control39.M.41.99	232.712
GRIA2	Healthy Control	Control40.M.58.2	200.812
GRIA2	Healthy Control	Control41.M.68.54	204.059
GRIA2	Healthy Control	Control42.M.44.45	215.813
GRIA2	Healthy Control	Control43.M.25.82	224.149
GRIA2	Healthy Control	Control44.M.58.4	135.762
GRIA2	Healthy Control	Control45.F.59.58	285.967
GRIA2	Healthy Control	Control46.M.45.86	219.333
GRIA2	Healthy Control	Control47.F.38.39	185.028
GRIA2	Healthy Control	Control48.F.56.27	212.312
GRIA2	Healthy Control	Control49.M.84.16	195.492
GRIA2	Healthy Control	Control50.F.53.36	261.119
GRIA2	Healthy Control	Control51.M.54.43	224.285
GRIA2	Healthy Control	Control52.M.49.26	219.216
GRIA2	Healthy Control	Control53.F.47.01	199.131
GRIA2	Healthy Control	Control54.F.69.07	197.206
GRIA2	Healthy Control	Control55.M.20.77	235.24
GRIA2	Healthy Control	Control56.M.57.1	218.72
GRIA2	Healthy Control	Control57.F.57.44	216.808
GRIA2	Healthy Control	Control58.M.63	194.805
GRIA2	Healthy Control	Control59.M.24.84	221.079
GRIA2	Healthy Control	Control60.M.17.37	200.832
GRIA2	Healthy Control	Control61.M.42.05	172.155
GRIA2	Healthy Control	Control62.M.31.3	188.738
GRIA2	Healthy Control	Control63.F.35.21	204.474
GRIA2	Healthy Control	Control64.F.29.42	256.844
GRIA2	Healthy Control	Control65.M.34.56	197.754
GRIA2	Healthy Control	Control66.F.48.69	237.865
GRIA2	Healthy Control	Control67.M.51.23	241.746
GRIA2	Healthy Control	Control68.F.31.31	231.719
GRIA2	Healthy Control	Control69.M.47.83	212.055
GRIA2	Healthy Control	Control70.M.25.08	203.519
GRIA2	Healthy Control	Control71.M.71.91	247.404
GRIA2	Healthy Control	Control72.M.34.57	206.834
GRIA2	Healthy Control	Control73.M.72.43	236.326
GRIA2	Healthy Control	Control74.M.71.4	228.653
GRIA2	Healthy Control	Control75.M.52.72	223.558
GRIA2	Healthy Control	Control76.M.50.48	233.564
GRIA2	Healthy Control	Control77.M.61.75	199.987
GRIA2	Healthy Control	Control78.F.43.71	204.756
GRIA2	Healthy Control	Control79.F.57.83	199.132
GRIA2	Healthy Control	Control80.M.51.63	207.827
GRIA2	Healthy Control	Control81.M.40.08	206.689
GRIA2	Healthy Control	Control82.F.50.42	215.282
GRIA2	Healthy Control	Control83.M.63.16	219.509
GRIA2	Healthy Control	Control84.M.33.28	223.519
GRIA2	Healthy Control	Control85.M.50.08	211.782
GRIA2	Healthy Control	Control86.M.48.77	196.155
GRIA2	Healthy Control	Control87.F.21.69	189.207
GRIA2	Healthy Control	Control88.M.46.5	204.803
GRIA2	Healthy Control	Control89.M.61.95	217.77
GRIA2	Healthy Control	Control90.F.48.75	192.343
GRIA2	Healthy Control	Control91.M.59.86	165.012
GRIA2	Healthy Control	Control92.M.53.26	209.761
GRIA2	Healthy Control	Control93.F.29.95	182.625
GRIA2	Patient without ECT	Bipolar03.M.45.28	208.455
GRIA2	Patient without ECT	Bipolar04.M.40.46	201.158
GRIA2	Patient without ECT	Bipolar05.M.53.589041	197.436
GRIA2	Patient without ECT	Bipolar08.F.40.62	232.4
GRIA2	Patient without ECT	Bipolar09.F.45.19	221.709
GRIA2	Patient without ECT	Bipolar12.M.62.44	193.123
GRIA2	Patient without ECT	Bipolar13.M.45.46	203.884
GRIA2	Patient without ECT	Bipolar15.F.44.57	225.691
GRIA2	Patient without ECT	Bipolar16.M.26.74	233.817
GRIA2	Patient without ECT	Bipolar17.M.18.03	225.693
GRIA2	Patient without ECT	Bipolar19.M.48.21	215.209
GRIA2	Patient without ECT	Bipolar20.M.46.77	195.236
GRIA2	Patient without ECT	Bipolar21.M.39	190.366
GRIA2	Patient without ECT	Bipolar22.F.39.2	215.732
GRIA2	Patient without ECT	Bipolar23.M.48.3	202.952
GRIA2	Patient without ECT	Bipolar24.M.44.37	231.855
GRIA2	Patient without ECT	Bipolar26.M.24.84	204.995
GRIA2	Patient without ECT	Bipolar27.F.20.76	205.002
GRIA2	Patient without ECT	Bipolar33.F.20.2	202.278
GRIA2	Patient without ECT	Bipolar34.M.33.56	210.096
GRIA2	Patient without ECT	Bipolar35.F.44.35	208.846
GRIA2	Patient without ECT	Bipolar38.M.45	199.37
GRIA2	Patient without ECT	Bipolar39.F.27.25	247.341
GRIA2	Patient without ECT	Bipolar40.M.45.33	236.012
GRIA2	Patient without ECT	Bipolar42.M.24.57	197.146
GRIA2	Patient without ECT	Bipolar45.M.30.61	252.016
GRIA2	Patient without ECT	Bipolar46.M.27.67	257.568
GRIA2	Patient without ECT	Bipolar47.M.50.7	138.582
GRIA2	Patient without ECT	Bipolar51.M.28.8	263.137
GRIA2	Patient without ECT	Bipolar52.M.35.31	215.257
GRIA2	Patient without ECT	Bipolar53.M.23.78	227.848
GRIA2	Patient without ECT	Bipolar54.M.63.44	176.719
GRIA2	Patient without ECT	Bipolar55.M.26.18	243.249
GRIA2	Patient without ECT	Bipolar60.M.29.66	198.765
GRIA2	Patient without ECT	Bipolar63.M.43.29	206.077
GRIA2	Patient without ECT	Bipolar64.M.76.11	195.981
GRIA2	Patient without ECT	Bipolar65.M.31.14	216.077
GRIA2	Patient without ECT	MDD01.F.44.15	242.532
GRIA2	Patient without ECT	MDD02.M.60.02	188.59
GRIA2	Patient without ECT	MDD03.M.42.41	235.127
GRIA2	Patient without ECT	MDD04.F.48.5	198.714
GRIA2	Patient without ECT	MDD05.F.42.68	234.586
GRIA2	Patient without ECT	MDD06.M.64.1	197.234
GRIA2	Patient without ECT	MDD07.F.56.45	240.589
GRIA2	Patient without ECT	MDD08.M.40.28	272.602
GRIA2	Patient without ECT	MDD09.M.54.28	209.826
GRIA2	Patient without ECT	MDD10.M.40.3	178.374
GRIA2	Patient without ECT	MDD11.M.25.64	243.114
GRIA2	Patient without ECT	MDD13.F.42.28	208.237
GRIA2	Patient without ECT	MDD14.F.54.62	244.517
GRIA2	Patient without ECT	MDD15.F.63.89	195.254
GRIA2	Patient without ECT	MDD18.M.38.72	177.966
GRIA2	Patient without ECT	MDD19.F.52.83	180.812
GRIA2	Patient without ECT	MDD20.M.49.33	167.815
GRIA2	Patient without ECT	MDD21.M.35.63	225.622
GRIA2	Patient without ECT	MDD22.M.34.91	166.65
GRIA2	Patient without ECT	MDD23.M.54.94	197.122
GRIA2	Patient without ECT	MDD25.F.18.11	198.338
GRIA2	Patient without ECT	MDD26.F.45.99	181.97
GRIA2	Patient without ECT	MDD27.M.52.31	197.165
GRIA2	Patient without ECT	MDD28.M.31.85	238.643
GRIA2	Patient with ECT	Bipolar10.F.49.82	205.342
GRIA2	Patient with ECT	Bipolar14.M.46.11	229.58
GRIA2	Patient with ECT	Bipolar32.M.56.59	160.976
GRIA2	Patient with ECT	Bipolar48.F.30.63	219.574
GRIA2	Patient with ECT	Bipolar62.M.51.88	101.301
GRIA2	Patient with ECT	MDD17.F.16.01	197.488
GRIA2	Patient with ECT	MDD29.M.38.17	225.833
CAMK2A	Healthy Control	Control01.M.36.98	308.003
CAMK2A	Healthy Control	Control02.M.21.47	334.383
CAMK2A	Healthy Control	Control03.F.71.82	375.53
CAMK2A	Healthy Control	Control04.M.35.27	324.652
CAMK2A	Healthy Control	Control05.M.49.56	305.156
CAMK2A	Healthy Control	Control06.M.58	343.634
CAMK2A	Healthy Control	Control07.M.54.49	336.465
CAMK2A	Healthy Control	Control08.M.34.44	360.673
CAMK2A	Healthy Control	Control09.M.32.67	306.298
CAMK2A	Healthy Control	Control10.M.46.53	246.8
CAMK2A	Healthy Control	Control11.M.18.15	315.37
CAMK2A	Healthy Control	Control12.M.51.05	363.5
CAMK2A	Healthy Control	Control13.M.40.39	349.146
CAMK2A	Healthy Control	Control14.M.54.9	315.242
CAMK2A	Healthy Control	Control15.F.83.59	363.594
CAMK2A	Healthy Control	Control16.M.40.38	270.432
CAMK2A	Healthy Control	Control17.F.26.51	389.648
CAMK2A	Healthy Control	Control18.F.52.57	393.57
CAMK2A	Healthy Control	Control19.M.60.35	363.794
CAMK2A	Healthy Control	Control20.M.42.81	308.691
CAMK2A	Healthy Control	Control21.M.58.19	356.727
CAMK2A	Healthy Control	Control22.M.18.04	330.376
CAMK2A	Healthy Control	Control23.M.50.47	309.857
CAMK2A	Healthy Control	Control24.F.51.8	354.463
CAMK2A	Healthy Control	Control25.M.47.45	307.707
CAMK2A	Healthy Control	Control26.F.44.82	349.624
CAMK2A	Healthy Control	Control27.M.65.58	287.199
CAMK2A	Healthy Control	Control28.F.56.09	349.122
CAMK2A	Healthy Control	Control29.M.62.74	336.785
CAMK2A	Healthy Control	Control30.M.55.4	297.511
CAMK2A	Healthy Control	Control31.M.60.72	387.158
CAMK2A	Healthy Control	Control32.M.56.05	304.773
CAMK2A	Healthy Control	Control33.M.48.59	299.92
CAMK2A	Healthy Control	Control34.M.24.61	331.714
CAMK2A	Healthy Control	Control35.M.58.57	439.076
CAMK2A	Healthy Control	Control36.F.21.32	348.072
CAMK2A	Healthy Control	Control37.F.57.83	69.0132
CAMK2A	Healthy Control	Control38.F.58.68	301.854
CAMK2A	Healthy Control	Control39.M.41.99	281.312
CAMK2A	Healthy Control	Control40.M.58.2	313.003
CAMK2A	Healthy Control	Control41.M.68.54	321.41
CAMK2A	Healthy Control	Control42.M.44.45	309.693
CAMK2A	Healthy Control	Control43.M.25.82	306.123
CAMK2A	Healthy Control	Control44.M.58.4	365.912
CAMK2A	Healthy Control	Control45.F.59.58	353.366
CAMK2A	Healthy Control	Control46.M.45.86	303.775
CAMK2A	Healthy Control	Control47.F.38.39	415.345
CAMK2A	Healthy Control	Control48.F.56.27	274.317
CAMK2A	Healthy Control	Control49.M.84.16	295.918
CAMK2A	Healthy Control	Control50.F.53.36	270.703
CAMK2A	Healthy Control	Control51.M.54.43	316.25
CAMK2A	Healthy Control	Control52.M.49.26	299.942
CAMK2A	Healthy Control	Control53.F.47.01	353.911
CAMK2A	Healthy Control	Control54.F.69.07	292.563
CAMK2A	Healthy Control	Control55.M.20.77	303.586
CAMK2A	Healthy Control	Control56.M.57.1	342.669
CAMK2A	Healthy Control	Control57.F.57.44	378.056
CAMK2A	Healthy Control	Control58.M.63	293.257
CAMK2A	Healthy Control	Control59.M.24.84	329.837
CAMK2A	Healthy Control	Control60.M.17.37	298.83
CAMK2A	Healthy Control	Control61.M.42.05	335.818
CAMK2A	Healthy Control	Control62.M.31.3	317.403
CAMK2A	Healthy Control	Control63.F.35.21	414.46
CAMK2A	Healthy Control	Control64.F.29.42	273.713
CAMK2A	Healthy Control	Control65.M.34.56	312.897
CAMK2A	Healthy Control	Control66.F.48.69	297.649
CAMK2A	Healthy Control	Control67.M.51.23	266.462
CAMK2A	Healthy Control	Control68.F.31.31	255.139
CAMK2A	Healthy Control	Control69.M.47.83	356.827
CAMK2A	Healthy Control	Control70.M.25.08	342.154
CAMK2A	Healthy Control	Control71.M.71.91	241.148
CAMK2A	Healthy Control	Control72.M.34.57	286.955
CAMK2A	Healthy Control	Control73.M.72.43	274.971
CAMK2A	Healthy Control	Control74.M.71.4	316.686
CAMK2A	Healthy Control	Control75.M.52.72	271.661
CAMK2A	Healthy Control	Control76.M.50.48	299.752
CAMK2A	Healthy Control	Control77.M.61.75	319.351
CAMK2A	Healthy Control	Control78.F.43.71	337.104
CAMK2A	Healthy Control	Control79.F.57.83	285.359
CAMK2A	Healthy Control	Control80.M.51.63	338.223
CAMK2A	Healthy Control	Control81.M.40.08	305.013
CAMK2A	Healthy Control	Control82.F.50.42	315.712
CAMK2A	Healthy Control	Control83.M.63.16	292.906
CAMK2A	Healthy Control	Control84.M.33.28	267.66
CAMK2A	Healthy Control	Control85.M.50.08	301.057
CAMK2A	Healthy Control	Control86.M.48.77	294.535
CAMK2A	Healthy Control	Control87.F.21.69	338.439
CAMK2A	Healthy Control	Control88.M.46.5	342.619
CAMK2A	Healthy Control	Control89.M.61.95	287.326
CAMK2A	Healthy Control	Control90.F.48.75	338.812
CAMK2A	Healthy Control	Control91.M.59.86	299.332
CAMK2A	Healthy Control	Control92.M.53.26	344.008
CAMK2A	Healthy Control	Control93.F.29.95	395.809
CAMK2A	Patient without ECT	Bipolar03.M.45.28	357.854
CAMK2A	Patient without ECT	Bipolar04.M.40.46	402.392
CAMK2A	Patient without ECT	Bipolar05.M.53.589041	292.759
CAMK2A	Patient without ECT	Bipolar08.F.40.62	272.634
CAMK2A	Patient without ECT	Bipolar09.F.45.19	272.196
CAMK2A	Patient without ECT	Bipolar12.M.62.44	284.676
CAMK2A	Patient without ECT	Bipolar13.M.45.46	304.629
CAMK2A	Patient without ECT	Bipolar15.F.44.57	269.413
CAMK2A	Patient without ECT	Bipolar16.M.26.74	355.144
CAMK2A	Patient without ECT	Bipolar17.M.18.03	274.636
CAMK2A	Patient without ECT	Bipolar19.M.48.21	294.155
CAMK2A	Patient without ECT	Bipolar20.M.46.77	339.212
CAMK2A	Patient without ECT	Bipolar21.M.39	353.765
CAMK2A	Patient without ECT	Bipolar22.F.39.2	360.245
CAMK2A	Patient without ECT	Bipolar23.M.48.3	332.95
CAMK2A	Patient without ECT	Bipolar24.M.44.37	283.844
CAMK2A	Patient without ECT	Bipolar26.M.24.84	334.879
CAMK2A	Patient without ECT	Bipolar27.F.20.76	329.256
CAMK2A	Patient without ECT	Bipolar33.F.20.2	299.018
CAMK2A	Patient without ECT	Bipolar34.M.33.56	313.127
CAMK2A	Patient without ECT	Bipolar35.F.44.35	301.641
CAMK2A	Patient without ECT	Bipolar38.M.45	353.475
CAMK2A	Patient without ECT	Bipolar39.F.27.25	274.425
CAMK2A	Patient without ECT	Bipolar40.M.45.33	303.395
CAMK2A	Patient without ECT	Bipolar42.M.24.57	319.188
CAMK2A	Patient without ECT	Bipolar45.M.30.61	288.12
CAMK2A	Patient without ECT	Bipolar46.M.27.67	309.357
CAMK2A	Patient without ECT	Bipolar47.M.50.7	163.735
CAMK2A	Patient without ECT	Bipolar51.M.28.8	257.375
CAMK2A	Patient without ECT	Bipolar52.M.35.31	318.17
CAMK2A	Patient without ECT	Bipolar53.M.23.78	292.811
CAMK2A	Patient without ECT	Bipolar54.M.63.44	297.208
CAMK2A	Patient without ECT	Bipolar55.M.26.18	332.647
CAMK2A	Patient without ECT	Bipolar60.M.29.66	251.932
CAMK2A	Patient without ECT	Bipolar63.M.43.29	286.336
CAMK2A	Patient without ECT	Bipolar64.M.76.11	361.697
CAMK2A	Patient without ECT	Bipolar65.M.31.14	226.2
CAMK2A	Patient without ECT	MDD01.F.44.15	270.517
CAMK2A	Patient without ECT	MDD02.M.60.02	327.617
CAMK2A	Patient without ECT	MDD03.M.42.41	233.403
CAMK2A	Patient without ECT	MDD04.F.48.5	316.741
CAMK2A	Patient without ECT	MDD05.F.42.68	291.772
CAMK2A	Patient without ECT	MDD06.M.64.1	312.795
CAMK2A	Patient without ECT	MDD07.F.56.45	226.013
CAMK2A	Patient without ECT	MDD08.M.40.28	292.731
CAMK2A	Patient without ECT	MDD09.M.54.28	272.087
CAMK2A	Patient without ECT	MDD10.M.40.3	391.19
CAMK2A	Patient without ECT	MDD11.M.25.64	254.951
CAMK2A	Patient without ECT	MDD13.F.42.28	296.415
CAMK2A	Patient without ECT	MDD14.F.54.62	237.248
CAMK2A	Patient without ECT	MDD15.F.63.89	355.685
CAMK2A	Patient without ECT	MDD18.M.38.72	300.14
CAMK2A	Patient without ECT	MDD19.F.52.83	351.633
CAMK2A	Patient without ECT	MDD20.M.49.33	319.001
CAMK2A	Patient without ECT	MDD21.M.35.63	304.638
CAMK2A	Patient without ECT	MDD22.M.34.91	372.336
CAMK2A	Patient without ECT	MDD23.M.54.94	329.358
CAMK2A	Patient without ECT	MDD25.F.18.11	316.526
CAMK2A	Patient without ECT	MDD26.F.45.99	347.116
CAMK2A	Patient without ECT	MDD27.M.52.31	288.327
CAMK2A	Patient without ECT	MDD28.M.31.85	349.661
CAMK2A	Patient with ECT	Bipolar10.F.49.82	293.976
CAMK2A	Patient with ECT	Bipolar14.M.46.11	288.066
CAMK2A	Patient with ECT	Bipolar32.M.56.59	467.78
CAMK2A	Patient with ECT	Bipolar48.F.30.63	265.644
CAMK2A	Patient with ECT	Bipolar62.M.51.88	145.177
CAMK2A	Patient with ECT	MDD17.F.16.01	357.85
CAMK2A	Patient with ECT	MDD29.M.38.17	286.412
CAMK2B	Healthy Control	Control01.M.36.98	96.97
CAMK2B	Healthy Control	Control02.M.21.47	132.133
CAMK2B	Healthy Control	Control03.F.71.82	111.722
CAMK2B	Healthy Control	Control04.M.35.27	99.4626
CAMK2B	Healthy Control	Control05.M.49.56	111.413
CAMK2B	Healthy Control	Control06.M.58	94.3191
CAMK2B	Healthy Control	Control07.M.54.49	116.662
CAMK2B	Healthy Control	Control08.M.34.44	125.292
CAMK2B	Healthy Control	Control09.M.32.67	123.011
CAMK2B	Healthy Control	Control10.M.46.53	88.1709
CAMK2B	Healthy Control	Control11.M.18.15	109.153
CAMK2B	Healthy Control	Control12.M.51.05	127.136
CAMK2B	Healthy Control	Control13.M.40.39	134.069
CAMK2B	Healthy Control	Control14.M.54.9	115.386
CAMK2B	Healthy Control	Control15.F.83.59	79.9739
CAMK2B	Healthy Control	Control16.M.40.38	96.7784
CAMK2B	Healthy Control	Control17.F.26.51	142.312
CAMK2B	Healthy Control	Control18.F.52.57	134.093
CAMK2B	Healthy Control	Control19.M.60.35	128.343
CAMK2B	Healthy Control	Control20.M.42.81	99.6646
CAMK2B	Healthy Control	Control21.M.58.19	120.957
CAMK2B	Healthy Control	Control22.M.18.04	131.555
CAMK2B	Healthy Control	Control23.M.50.47	118.582
CAMK2B	Healthy Control	Control24.F.51.8	126.184
CAMK2B	Healthy Control	Control25.M.47.45	118.449
CAMK2B	Healthy Control	Control26.F.44.82	120.785
CAMK2B	Healthy Control	Control27.M.65.58	113.858
CAMK2B	Healthy Control	Control28.F.56.09	115.039
CAMK2B	Healthy Control	Control29.M.62.74	116.263
CAMK2B	Healthy Control	Control30.M.55.4	117.008
CAMK2B	Healthy Control	Control31.M.60.72	147.674
CAMK2B	Healthy Control	Control32.M.56.05	104.667
CAMK2B	Healthy Control	Control33.M.48.59	108.632
CAMK2B	Healthy Control	Control34.M.24.61	138.974
CAMK2B	Healthy Control	Control35.M.58.57	166.749
CAMK2B	Healthy Control	Control36.F.21.32	143.254
CAMK2B	Healthy Control	Control37.F.57.83	103.413
CAMK2B	Healthy Control	Control38.F.58.68	98.1788
CAMK2B	Healthy Control	Control39.M.41.99	85.3773
CAMK2B	Healthy Control	Control40.M.58.2	118.608
CAMK2B	Healthy Control	Control41.M.68.54	112.046
CAMK2B	Healthy Control	Control42.M.44.45	117.048
CAMK2B	Healthy Control	Control43.M.25.82	112.666
CAMK2B	Healthy Control	Control44.M.58.4	128.906
CAMK2B	Healthy Control	Control45.F.59.58	111.755
CAMK2B	Healthy Control	Control46.M.45.86	120.933
CAMK2B	Healthy Control	Control47.F.38.39	160.744
CAMK2B	Healthy Control	Control48.F.56.27	109.339
CAMK2B	Healthy Control	Control49.M.84.16	125.341
CAMK2B	Healthy Control	Control50.F.53.36	89.8223
CAMK2B	Healthy Control	Control51.M.54.43	126.576
CAMK2B	Healthy Control	Control52.M.49.26	124.637
CAMK2B	Healthy Control	Control53.F.47.01	129.587
CAMK2B	Healthy Control	Control54.F.69.07	125.998
CAMK2B	Healthy Control	Control55.M.20.77	126.425
CAMK2B	Healthy Control	Control56.M.57.1	110.912
CAMK2B	Healthy Control	Control57.F.57.44	133.644
CAMK2B	Healthy Control	Control58.M.63	100.82
CAMK2B	Healthy Control	Control59.M.24.84	130.728
CAMK2B	Healthy Control	Control60.M.17.37	111.483
CAMK2B	Healthy Control	Control61.M.42.05	125.785
CAMK2B	Healthy Control	Control62.M.31.3	138.117
CAMK2B	Healthy Control	Control63.F.35.21	161.321
CAMK2B	Healthy Control	Control64.F.29.42	92.9818
CAMK2B	Healthy Control	Control65.M.34.56	108.478
CAMK2B	Healthy Control	Control66.F.48.69	103.678
CAMK2B	Healthy Control	Control67.M.51.23	107.88
CAMK2B	Healthy Control	Control68.F.31.31	96.6449
CAMK2B	Healthy Control	Control69.M.47.83	122.266
CAMK2B	Healthy Control	Control70.M.25.08	130.194
CAMK2B	Healthy Control	Control71.M.71.91	87.3193
CAMK2B	Healthy Control	Control72.M.34.57	92.8564
CAMK2B	Healthy Control	Control73.M.72.43	89.114
CAMK2B	Healthy Control	Control74.M.71.4	116.294
CAMK2B	Healthy Control	Control75.M.52.72	100.974
CAMK2B	Healthy Control	Control76.M.50.48	108.671
CAMK2B	Healthy Control	Control77.M.61.75	111.773
CAMK2B	Healthy Control	Control78.F.43.71	113.76
CAMK2B	Healthy Control	Control79.F.57.83	99.053
CAMK2B	Healthy Control	Control80.M.51.63	116.472
CAMK2B	Healthy Control	Control81.M.40.08	101.69
CAMK2B	Healthy Control	Control82.F.50.42	117.987
CAMK2B	Healthy Control	Control83.M.63.16	106.839
CAMK2B	Healthy Control	Control84.M.33.28	86.8941
CAMK2B	Healthy Control	Control85.M.50.08	105.005
CAMK2B	Healthy Control	Control86.M.48.77	109.509
CAMK2B	Healthy Control	Control87.F.21.69	136.72
CAMK2B	Healthy Control	Control88.M.46.5	117.429
CAMK2B	Healthy Control	Control89.M.61.95	94.3268
CAMK2B	Healthy Control	Control90.F.48.75	126.644
CAMK2B	Healthy Control	Control91.M.59.86	128.548
CAMK2B	Healthy Control	Control92.M.53.26	134.346
CAMK2B	Healthy Control	Control93.F.29.95	149.209
CAMK2B	Patient without ECT	Bipolar03.M.45.28	111.843
CAMK2B	Patient without ECT	Bipolar04.M.40.46	98.6162
CAMK2B	Patient without ECT	Bipolar05.M.53.589041	86.5947
CAMK2B	Patient without ECT	Bipolar08.F.40.62	107.79
CAMK2B	Patient without ECT	Bipolar09.F.45.19	89.1809
CAMK2B	Patient without ECT	Bipolar12.M.62.44	104.915
CAMK2B	Patient without ECT	Bipolar13.M.45.46	110.881
CAMK2B	Patient without ECT	Bipolar15.F.44.57	105.092
CAMK2B	Patient without ECT	Bipolar16.M.26.74	122.243
CAMK2B	Patient without ECT	Bipolar17.M.18.03	92.5831
CAMK2B	Patient without ECT	Bipolar19.M.48.21	94.5678
CAMK2B	Patient without ECT	Bipolar20.M.46.77	123.317
CAMK2B	Patient without ECT	Bipolar21.M.39	125.427
CAMK2B	Patient without ECT	Bipolar22.F.39.2	120.266
CAMK2B	Patient without ECT	Bipolar23.M.48.3	109.559
CAMK2B	Patient without ECT	Bipolar24.M.44.37	80.4789
CAMK2B	Patient without ECT	Bipolar26.M.24.84	114.761
CAMK2B	Patient without ECT	Bipolar27.F.20.76	139.359
CAMK2B	Patient without ECT	Bipolar33.F.20.2	101.355
CAMK2B	Patient without ECT	Bipolar34.M.33.56	103.315
CAMK2B	Patient without ECT	Bipolar35.F.44.35	98.3603
CAMK2B	Patient without ECT	Bipolar38.M.45	125.3
CAMK2B	Patient without ECT	Bipolar39.F.27.25	112.358
CAMK2B	Patient without ECT	Bipolar40.M.45.33	94.3657
CAMK2B	Patient without ECT	Bipolar42.M.24.57	112.418
CAMK2B	Patient without ECT	Bipolar45.M.30.61	114.172
CAMK2B	Patient without ECT	Bipolar46.M.27.67	119.79
CAMK2B	Patient without ECT	Bipolar47.M.50.7	61.1077
CAMK2B	Patient without ECT	Bipolar51.M.28.8	106.162
CAMK2B	Patient without ECT	Bipolar52.M.35.31	112.781
CAMK2B	Patient without ECT	Bipolar53.M.23.78	112.941
CAMK2B	Patient without ECT	Bipolar54.M.63.44	90.8333
CAMK2B	Patient without ECT	Bipolar55.M.26.18	103.316
CAMK2B	Patient without ECT	Bipolar60.M.29.66	81.6031
CAMK2B	Patient without ECT	Bipolar63.M.43.29	98.4967
CAMK2B	Patient without ECT	Bipolar64.M.76.11	129.558
CAMK2B	Patient without ECT	Bipolar65.M.31.14	110.553
CAMK2B	Patient without ECT	MDD01.F.44.15	107.44
CAMK2B	Patient without ECT	MDD02.M.60.02	123.153
CAMK2B	Patient without ECT	MDD03.M.42.41	84.701
CAMK2B	Patient without ECT	MDD04.F.48.5	100.174
CAMK2B	Patient without ECT	MDD05.F.42.68	111.864
CAMK2B	Patient without ECT	MDD06.M.64.1	104.866
CAMK2B	Patient without ECT	MDD07.F.56.45	80.8345
CAMK2B	Patient without ECT	MDD08.M.40.28	116.976
CAMK2B	Patient without ECT	MDD09.M.54.28	97.2298
CAMK2B	Patient without ECT	MDD10.M.40.3	133.742
CAMK2B	Patient without ECT	MDD11.M.25.64	90.5804
CAMK2B	Patient without ECT	MDD13.F.42.28	127.836
CAMK2B	Patient without ECT	MDD14.F.54.62	92.3865
CAMK2B	Patient without ECT	MDD15.F.63.89	111.06
CAMK2B	Patient without ECT	MDD18.M.38.72	100.236
CAMK2B	Patient without ECT	MDD19.F.52.83	120.464
CAMK2B	Patient without ECT	MDD20.M.49.33	130.047
CAMK2B	Patient without ECT	MDD21.M.35.63	102.599
CAMK2B	Patient without ECT	MDD22.M.34.91	145.793
CAMK2B	Patient without ECT	MDD23.M.54.94	88.9741
CAMK2B	Patient without ECT	MDD25.F.18.11	125.752
CAMK2B	Patient without ECT	MDD26.F.45.99	114.139
CAMK2B	Patient without ECT	MDD27.M.52.31	103.646
CAMK2B	Patient without ECT	MDD28.M.31.85	103.42
CAMK2B	Patient with ECT	Bipolar10.F.49.82	105.082
CAMK2B	Patient with ECT	Bipolar14.M.46.11	92.6527
CAMK2B	Patient with ECT	Bipolar32.M.56.59	133.138
CAMK2B	Patient with ECT	Bipolar48.F.30.63	111.596
CAMK2B	Patient with ECT	Bipolar62.M.51.88	87.5602
CAMK2B	Patient with ECT	MDD17.F.16.01	135.389
CAMK2B	Patient with ECT	MDD29.M.38.17	96.6945
ARC	Healthy Control	Control01.M.36.98	1.32025
ARC	Healthy Control	Control02.M.21.47	149.623
ARC	Healthy Control	Control03.F.71.82	2.56384
ARC	Healthy Control	Control04.M.35.27	2.59345
ARC	Healthy Control	Control05.M.49.56	2.02948
ARC	Healthy Control	Control06.M.58	2.86555
ARC	Healthy Control	Control07.M.54.49	2.9148
ARC	Healthy Control	Control08.M.34.44	1.41179
ARC	Healthy Control	Control09.M.32.67	1.34983
ARC	Healthy Control	Control10.M.46.53	0.574289
ARC	Healthy Control	Control11.M.18.15	1.68662
ARC	Healthy Control	Control12.M.51.05	2.05167
ARC	Healthy Control	Control13.M.40.39	2.14873
ARC	Healthy Control	Control14.M.54.9	1.51666
ARC	Healthy Control	Control15.F.83.59	0.869625
ARC	Healthy Control	Control16.M.40.38	2.51146
ARC	Healthy Control	Control17.F.26.51	2.81617
ARC	Healthy Control	Control18.F.52.57	5.00691
ARC	Healthy Control	Control19.M.60.35	3.58244
ARC	Healthy Control	Control20.M.42.81	1.20502
ARC	Healthy Control	Control21.M.58.19	0.672693
ARC	Healthy Control	Control22.M.18.04	2.15894
ARC	Healthy Control	Control23.M.50.47	2.30519
ARC	Healthy Control	Control24.F.51.8	2.03192
ARC	Healthy Control	Control25.M.47.45	1.88515
ARC	Healthy Control	Control26.F.44.82	2.45003
ARC	Healthy Control	Control27.M.65.58	2.14151
ARC	Healthy Control	Control28.F.56.09	1.96298
ARC	Healthy Control	Control29.M.62.74	1.24906
ARC	Healthy Control	Control30.M.55.4	1.41064
ARC	Healthy Control	Control31.M.60.72	2.25709
ARC	Healthy Control	Control32.M.56.05	1.02043
ARC	Healthy Control	Control33.M.48.59	1.14647
ARC	Healthy Control	Control34.M.24.61	3.72037
ARC	Healthy Control	Control35.M.58.57	6.56717
ARC	Healthy Control	Control36.F.21.32	2.74928
ARC	Healthy Control	Control37.F.57.83	25.5018
ARC	Healthy Control	Control38.F.58.68	1.30914
ARC	Healthy Control	Control39.M.41.99	0.700185
ARC	Healthy Control	Control40.M.58.2	3.95891
ARC	Healthy Control	Control41.M.68.54	1.48303
ARC	Healthy Control	Control42.M.44.45	1.86219
ARC	Healthy Control	Control43.M.25.82	0.937025
ARC	Healthy Control	Control44.M.58.4	3.38265
ARC	Healthy Control	Control45.F.59.58	2.23323
ARC	Healthy Control	Control46.M.45.86	1.92074
ARC	Healthy Control	Control47.F.38.39	3.47016
ARC	Healthy Control	Control48.F.56.27	0.964326
ARC	Healthy Control	Control49.M.84.16	26.8108
ARC	Healthy Control	Control50.F.53.36	0.573223
ARC	Healthy Control	Control51.M.54.43	1.86224
ARC	Healthy Control	Control52.M.49.26	1.59871
ARC	Healthy Control	Control53.F.47.01	1.20107
ARC	Healthy Control	Control54.F.69.07	2.76098
ARC	Healthy Control	Control55.M.20.77	1.67141
ARC	Healthy Control	Control56.M.57.1	2.48185
ARC	Healthy Control	Control57.F.57.44	3.40772
ARC	Healthy Control	Control58.M.63	26.5627
ARC	Healthy Control	Control59.M.24.84	61.3224
ARC	Healthy Control	Control60.M.17.37	2.33841
ARC	Healthy Control	Control61.M.42.05	2.19653
ARC	Healthy Control	Control62.M.31.3	1.11061
ARC	Healthy Control	Control63.F.35.21	2.1795
ARC	Healthy Control	Control64.F.29.42	0.719895
ARC	Healthy Control	Control65.M.34.56	1.54423
ARC	Healthy Control	Control66.F.48.69	3.46169
ARC	Healthy Control	Control67.M.51.23	0.715124
ARC	Healthy Control	Control68.F.31.31	0.97644
ARC	Healthy Control	Control69.M.47.83	2.7623
ARC	Healthy Control	Control70.M.25.08	4.10298
ARC	Healthy Control	Control71.M.71.91	1.06163
ARC	Healthy Control	Control72.M.34.57	0.779856
ARC	Healthy Control	Control73.M.72.43	0.78791
ARC	Healthy Control	Control74.M.71.4	1.73901
ARC	Healthy Control	Control75.M.52.72	1.04245
ARC	Healthy Control	Control76.M.50.48	0.960133
ARC	Healthy Control	Control77.M.61.75	2.28683
ARC	Healthy Control	Control78.F.43.71	2.08527
ARC	Healthy Control	Control79.F.57.83	0.743176
ARC	Healthy Control	Control80.M.51.63	1.27501
ARC	Healthy Control	Control81.M.40.08	1.41067
ARC	Healthy Control	Control82.F.50.42	1.46913
ARC	Healthy Control	Control83.M.63.16	0.863396
ARC	Healthy Control	Control84.M.33.28	0.773223
ARC	Healthy Control	Control85.M.50.08	1.05136
ARC	Healthy Control	Control86.M.48.77	1.36759
ARC	Healthy Control	Control87.F.21.69	1.82639
ARC	Healthy Control	Control88.M.46.5	3.26549
ARC	Healthy Control	Control89.M.61.95	1.48669
ARC	Healthy Control	Control90.F.48.75	2.46227
ARC	Healthy Control	Control91.M.59.86	2.60564
ARC	Healthy Control	Control92.M.53.26	1.57319
ARC	Healthy Control	Control93.F.29.95	2.86189
ARC	Patient without ECT	Bipolar03.M.45.28	1.26928
ARC	Patient without ECT	Bipolar04.M.40.46	0.861318
ARC	Patient without ECT	Bipolar05.M.53.589041	1.13941
ARC	Patient without ECT	Bipolar08.F.40.62	0.65171
ARC	Patient without ECT	Bipolar09.F.45.19	0.760254
ARC	Patient without ECT	Bipolar12.M.62.44	1.32541
ARC	Patient without ECT	Bipolar13.M.45.46	1.55023
ARC	Patient without ECT	Bipolar15.F.44.57	0.894705
ARC	Patient without ECT	Bipolar16.M.26.74	4.64842
ARC	Patient without ECT	Bipolar17.M.18.03	2.57917
ARC	Patient without ECT	Bipolar19.M.48.21	0.581263
ARC	Patient without ECT	Bipolar20.M.46.77	1.99096
ARC	Patient without ECT	Bipolar21.M.39	3.08594
ARC	Patient without ECT	Bipolar22.F.39.2	0.967305
ARC	Patient without ECT	Bipolar23.M.48.3	1.02144
ARC	Patient without ECT	Bipolar24.M.44.37	1.76431
ARC	Patient without ECT	Bipolar26.M.24.84	1.25663
ARC	Patient without ECT	Bipolar27.F.20.76	1.48137
ARC	Patient without ECT	Bipolar33.F.20.2	1.71103
ARC	Patient without ECT	Bipolar34.M.33.56	0.942602
ARC	Patient without ECT	Bipolar35.F.44.35	1.44719
ARC	Patient without ECT	Bipolar38.M.45	3.65534
ARC	Patient without ECT	Bipolar39.F.27.25	0.533276
ARC	Patient without ECT	Bipolar40.M.45.33	1.12962
ARC	Patient without ECT	Bipolar42.M.24.57	2.35003
ARC	Patient without ECT	Bipolar45.M.30.61	5.69802
ARC	Patient without ECT	Bipolar46.M.27.67	1.8953
ARC	Patient without ECT	Bipolar47.M.50.7	29.9762
ARC	Patient without ECT	Bipolar51.M.28.8	1.16658
ARC	Patient without ECT	Bipolar52.M.35.31	0.77305
ARC	Patient without ECT	Bipolar53.M.23.78	1.13973
ARC	Patient without ECT	Bipolar54.M.63.44	0.940629
ARC	Patient without ECT	Bipolar55.M.26.18	2.89854
ARC	Patient without ECT	Bipolar60.M.29.66	0.482342
ARC	Patient without ECT	Bipolar63.M.43.29	0.492538
ARC	Patient without ECT	Bipolar64.M.76.11	2.28751
ARC	Patient without ECT	Bipolar65.M.31.14	0.503514
ARC	Patient without ECT	MDD01.F.44.15	0.719082
ARC	Patient without ECT	MDD02.M.60.02	2.17377
ARC	Patient without ECT	MDD03.M.42.41	0.466003
ARC	Patient without ECT	MDD04.F.48.5	0.723529
ARC	Patient without ECT	MDD05.F.42.68	1.95991
ARC	Patient without ECT	MDD06.M.64.1	0.943703
ARC	Patient without ECT	MDD07.F.56.45	0.601415
ARC	Patient without ECT	MDD08.M.40.28	0.446793
ARC	Patient without ECT	MDD09.M.54.28	1.28374
ARC	Patient without ECT	MDD10.M.40.3	2.08968
ARC	Patient without ECT	MDD11.M.25.64	1.84434
ARC	Patient without ECT	MDD13.F.42.28	95.1798
ARC	Patient without ECT	MDD14.F.54.62	0.838699
ARC	Patient without ECT	MDD15.F.63.89	0.998405
ARC	Patient without ECT	MDD18.M.38.72	2.28579
ARC	Patient without ECT	MDD19.F.52.83	1.21159
ARC	Patient without ECT	MDD20.M.49.33	1.41241
ARC	Patient without ECT	MDD21.M.35.63	0.910131
ARC	Patient without ECT	MDD22.M.34.91	3.37957
ARC	Patient without ECT	MDD23.M.54.94	0.904825
ARC	Patient without ECT	MDD25.F.18.11	2.80727
ARC	Patient without ECT	MDD26.F.45.99	1.30997
ARC	Patient without ECT	MDD27.M.52.31	1.0109
ARC	Patient without ECT	MDD28.M.31.85	0.143111
ARC	Patient with ECT	Bipolar10.F.49.82	1.15102
ARC	Patient with ECT	Bipolar14.M.46.11	0.626069
ARC	Patient with ECT	Bipolar32.M.56.59	1.87001
ARC	Patient with ECT	Bipolar48.F.30.63	0.930028
ARC	Patient with ECT	Bipolar62.M.51.88	169.741
ARC	Patient with ECT	MDD17.F.16.01	1.3446
ARC	Patient with ECT	MDD29.M.38.17	0.770149
Statistics — Panel 1b (Calbindin immunoreactivity, ML layer)
Test: One-way ANOVA + Bonferroni-corrected pairwise t-tests (two-sided)
n = 20, 24, 20, 24, 23 sections from 4 mice/group (No Stim, Stim×3+24hrs, Stim×3+2wks, Stim×10+24hrs, Stim×10+2wks)
ANOVA: F(4, 106) = 24.9, P = 1.5 × 10⁻¹⁴
Comparison	Bonferroni-adjusted P
No Stim vs Stim×3+24hrs	1.7 × 10⁻⁸
No Stim vs Stim×3+2wks	0.23
No Stim vs Stim×10+24hrs	1.9 × 10⁻¹²
No Stim vs Stim×10+2wks	2.2 × 10⁻¹¹
Stim×3+24hrs vs Stim×3+2wks	0.012
Stim×3+24hrs vs Stim×10+24hrs	0.566
Stim×3+24hrs vs Stim×10+2wks	1
Stim×3+2wks vs Stim×10+24hrs	1.1 × 10⁻⁵
Stim×3+2wks vs Stim×10+2wks	7.3 × 10⁻⁵
Stim×10+24hrs vs Stim×10+2wks	1
Statistics — Panel 1e (synapse-related gene FPKM, mouse DG)
Test: One-way ANOVA + Bonferroni post-hoc per gene (two-sided)
n = 6 mice/group (No Stim, Stim×3+2wks, Stim×10+2wks)
Gene	Stim×3+2wks vs No Stim	Stim×10+2wks vs No Stim	Stim×10+2wks vs Stim×3+2wks
Gria1	5.2 × 10⁻⁸	1.3 × 10⁻¹⁰	9.6 × 10⁻⁵
Gria2	0.0034	2.9 × 10⁻⁶	0.0035
Camk2a	7.2 × 10⁻⁴	8.8 × 10⁻⁵	0.52
Camk2b	0.023	0.0022	0.48
Arc	0.96	0.015	0.091
Statistics — Panel 1g (synapse-related gene FPKM, post-mortem human DG)
Test: One-way ANOVA + Bonferroni-corrected pairwise t-tests (two-sided)
n = 93 (Healthy Control), 61 (patients without ECT), 7 (patients with ECT)
Gene	Control vs without ECT	Control vs with ECT	without ECT vs with ECT
GRIA1	0.91	0.0062	0.0041
GRIA2	0.42	0.30	0.012
CAMK2A	0.15	0.55	0.97
CAMK2B	0.0037	0.47	0.97
ARC	0.84	0.037	0.021
Statistics — Panel 1i (ATAC-seq differential accessibility)
Test: DESeq2 (Wald test, two-sided); P-values adjusted by Benjamini–Hochberg.
Significance threshold: BH-adjusted P < 0.05
n = 4 mice/group
Comparison	Total peaks	Significant peaks (BH-adj P < 0.05)	Opened by stimulation	Closed by stimulation
Stim×3+2wks vs No Stim	157064	806	748	58
Stim×10+2wks vs No Stim	157064	21853	15098	6755
Note: Per-peak BH-adjusted P values are not tabulated here due to the very large number of peaks (>150,000); the underlying processed counts and DESeq2 outputs are deposited at GEO GSE227201 [https://www.ncbi.nlm.nih.gov/geo/query/acc.cgi?acc=GSE227201].

## Sheet: Fig 2
Figure 2 — Ca²⁺ influx and subsequent kinase activation are indispensable for inducing a cellular immature-like state.
Raw data — Panel 2c (Calbindin immunoreactivity, Ca²⁺ blocker effect)
Group	Calbindin (A.U.)
No Stim + Saline	26.96
No Stim + Saline	22.06
No Stim + Saline	32.06
No Stim + Saline	19.66
No Stim + Saline	29.46
No Stim + Saline	27.66
No Stim + Saline	22.36
No Stim + Saline	31.36
No Stim + Saline	24.96
No Stim + Saline	20.06
No Stim + Saline	22.16
No Stim + Saline	34.66
No Stim + Saline	15.06
No Stim + Saline	26.26
No Stim + Saline	20.06
No Stim + Saline	25.36
No Stim + Saline	17.66
No Stim + Saline	18.86
No Stim + Ca²⁺ blocker	19.66
No Stim + Ca²⁺ blocker	34.26
No Stim + Ca²⁺ blocker	16.06
No Stim + Ca²⁺ blocker	15.66
No Stim + Ca²⁺ blocker	22.06
No Stim + Ca²⁺ blocker	28.96
No Stim + Ca²⁺ blocker	14.76
No Stim + Ca²⁺ blocker	19.66
Stim×10 + Saline	14.66
Stim×10 + Saline	0.76
Stim×10 + Saline	7.26
Stim×10 + Saline	10.46
Stim×10 + Saline	4.16
Stim×10 + Saline	9.76
Stim×10 + Saline	2.76
Stim×10 + Saline	11.96
Stim×10 + Saline	1.26
Stim×10 + Saline	10.66
Stim×10 + Saline	10.26
Stim×10 + Saline	12.76
Stim×10 + Saline	25.06
Stim×10 + Saline	7.86
Stim×10 + Ca²⁺ blocker	20.86
Stim×10 + Ca²⁺ blocker	24.36
Stim×10 + Ca²⁺ blocker	23.46
Stim×10 + Ca²⁺ blocker	11.16
Stim×10 + Ca²⁺ blocker	30.36
Stim×10 + Ca²⁺ blocker	19.16
Stim×10 + Ca²⁺ blocker	13.26
Stim×10 + Ca²⁺ blocker	30.76
Stim×10 + Ca²⁺ blocker	16.86
Stim×10 + Ca²⁺ blocker	11.06
Stim×10 + Ca²⁺ blocker	11.36
Stim×10 + Ca²⁺ blocker	17.66
Stim×10 + Ca²⁺ blocker	27.26
Note: Per-section ML Calbindin values. n = 19, 14, 17, 15 sections from 4 mice per group.
Raw data — Panel 2e (Calbindin immunoreactivity, kinase inhibitor screen)
Group	Calbindin (A.U.)
No Stim + Saline	36.4
No Stim + Saline	56.5
No Stim + Saline	65.1
No Stim + Saline	25.5
No Stim + Saline	59.4
No Stim + Saline	48.3
No Stim + Saline	57.1
No Stim + Saline	38.9
No Stim + Saline	48.3
No Stim + Saline	64.7
No Stim + Saline	39.9
No Stim + Saline	36.9
No Stim + Saline	37.3
No Stim + Saline	20.9
No Stim + k252a	34.3
No Stim + k252a	32.3
No Stim + k252a	33.7
No Stim + k252a	40.1
No Stim + k252a	45.9
No Stim + k252a	39.6
No Stim + k252a	43.3
No Stim + k252a	30.9
No Stim + k252a	56.9
No Stim + k252a	56.7
No Stim + k252a	39.2
No Stim + k252a	36.9
No Stim + k252a	34.2
No Stim + k252a	36.5
No Stim + Ro-32-0432	53.6
No Stim + Ro-32-0432	59.8
No Stim + Ro-32-0432	33.7
No Stim + Ro-32-0432	33.3
No Stim + Ro-32-0432	26.6
No Stim + Ro-32-0432	30.5
No Stim + Ro-32-0432	30.1
No Stim + Ro-32-0432	59.7
No Stim + Ro-32-0432	66.5
No Stim + Ro-32-0432	22
No Stim + Ro-32-0432	25.6
No Stim + Ro-32-0432	32.3
No Stim + Ro-32-0432	22.5
No Stim + Ro-32-0432	36.7
No Stim + Ro-32-0432	22.4
No Stim + Ro-32-0432	69.1
No Stim + SB218078	56.3
No Stim + SB218078	31.3
No Stim + SB218078	51.2
No Stim + SB218078	33.9
No Stim + SB218078	42.3
No Stim + SB218078	38.4
No Stim + SB218078	59
No Stim + SB218078	29.9
No Stim + SB218078	66.6
No Stim + SB218078	52.2
No Stim + SB218078	59.6
No Stim + SB218078	60.1
No Stim + SB218078	38.3
No Stim + SB218078	21
No Stim + Dasatinib	61.1
No Stim + Dasatinib	53.3
No Stim + Dasatinib	60.3
No Stim + Dasatinib	56.8
No Stim + Dasatinib	44.1
No Stim + Dasatinib	36.3
No Stim + Dasatinib	44.4
No Stim + Dasatinib	58.4
No Stim + Dasatinib	53.8
No Stim + Dasatinib	56.7
No Stim + Dasatinib	21.6
No Stim + Dasatinib	36.5
No Stim + Dasatinib	41.4
Stim×10 + Saline	36
Stim×10 + Saline	26.4
Stim×10 + Saline	21.9
Stim×10 + Saline	38.9
Stim×10 + Saline	23.4
Stim×10 + Saline	31
Stim×10 + Saline	34.6
Stim×10 + Saline	19.5
Stim×10 + Saline	29.1
Stim×10 + Saline	29.8
Stim×10 + Saline	26.9
Stim×10 + Saline	20.8
Stim×10 + k252a	39.6
Stim×10 + k252a	46.5
Stim×10 + k252a	40.9
Stim×10 + k252a	50.3
Stim×10 + k252a	35.4
Stim×10 + k252a	37.9
Stim×10 + k252a	41
Stim×10 + k252a	44.3
Stim×10 + k252a	32.3
Stim×10 + Ro-32-0432	70.9
Stim×10 + Ro-32-0432	49.7
Stim×10 + Ro-32-0432	35.2
Stim×10 + Ro-32-0432	25.8
Stim×10 + Ro-32-0432	26.3
Stim×10 + Ro-32-0432	34.7
Stim×10 + Ro-32-0432	32.9
Stim×10 + Ro-32-0432	35.9
Stim×10 + Ro-32-0432	36.6
Stim×10 + Ro-32-0432	47.8
Stim×10 + SB218078	48
Stim×10 + SB218078	33
Stim×10 + SB218078	42.1
Stim×10 + SB218078	42.8
Stim×10 + SB218078	19.7
Stim×10 + SB218078	42.2
Stim×10 + SB218078	48.3
Stim×10 + SB218078	41.8
Stim×10 + SB218078	41.8
Stim×10 + SB218078	49.3
Stim×10 + Dasatinib	23.4
Stim×10 + Dasatinib	19.1
Stim×10 + Dasatinib	29.6
Stim×10 + Dasatinib	22.1
Stim×10 + Dasatinib	29
Stim×10 + Dasatinib	31.3
Stim×10 + Dasatinib	12.2
Stim×10 + Dasatinib	18.1
Stim×10 + Dasatinib	26.5
Stim×10 + Dasatinib	22.5
Note: Per-section ML Calbindin values. Sections per group (NoStim/Stim×10): Saline 14/12, k252a 14/9, SB218078 14/10, Dasatinib 13/10, Ro-32-0432 16/10; 4 mice per group.
Statistics — Panel 2c (Calbindin immunoreactivity, Ca²⁺ blocker effect)
Test: One-way ANOVA + Bonferroni post-hoc (two-sided)
n = 19, 14, 17, 15 sections from 4 mice (NoStim+Saline, NoStim+Drug, Stim+Saline, Stim+Drug)
ANOVA: F(3, 61) = 19.17, P = 7.13 × 10⁻⁹
Comparison	Bonferroni-adjusted P
NoStim+Saline vs NoStim+Drug	1.00
NoStim+Saline vs Stim+Saline	7.5 × 10⁻⁹
NoStim+Saline vs Stim+Drug	0.21
NoStim+Drug vs Stim+Saline	2.9 × 10⁻⁶
NoStim+Drug vs Stim+Drug	1.00
Stim+Saline vs Stim+Drug	1.1 × 10⁻⁴
Statistics — Panel 2e (Calbindin immunoreactivity, kinase inhibitor screen)
Test: Two-way ANOVA + Tukey post-hoc (two-sided)
n (sections, NoStim/Stim×10): Saline 14/12, K252a 14/9, SB218078 14/10, Dasatinib 13/10, Ro-32-0432 16/10; 4 mice/group
Two-way ANOVA: StimType F(1, 112) = 18.34, P = 3.9 × 10⁻⁵; Drug F(4, 112) = 1.12, P = 0.35; StimType × Drug F(4, 112) = 5.60, P = 3.8 × 10⁻⁴
Within-drug comparison	NoStim vs Stim×10 (Tukey post-hoc P)
Saline	0.0097
K252a	1.00
SB218078	0.99
Dasatinib	1.0 × 10⁻⁴
Ro-32-0432	1.00

## Sheet: Fig 3
Figure 3 — REPOPS induces anti-depressive behaviors.
Raw data — Panel 3b (Open Field — Total distance during first 15 min, per-mouse per-day)
Group	Mouse ID	Day	Distance (cm)
No Stim	Opt_01	1	3254.6
No Stim	Opt_01	2	2012.8
No Stim	Opt_01	3	1888.8
No Stim	Opt_01	4	1599.3
No Stim	Opt_01	5	1556.1
No Stim	Opt_01	6	2589.2
No Stim	Opt_01	7	2364.1
No Stim	Opt_01	8	2162.9
No Stim	Opt_01	9	2252.1
No Stim	Opt_01	10	2006.6
No Stim	Opt_01	11	2499.4
No Stim	Opt_01	12	3508.4
No Stim	Opt_01	13	2804.5
No Stim	Opt_01	14	2485.4
No Stim	Opt_01	15	3496.9
No Stim	Opt_01	16	2314.7
No Stim	Opt_01	17	2770.2
No Stim	Opt_01	18	3705.8
No Stim	Opt_01	19	3353.2
No Stim	Opt_01	20	2840.2
No Stim	Opt_01	21	2866
No Stim	Opt_01	22	2831.2
No Stim	Opt_01	23	3256.2
No Stim	Opt_01	24	3510.9
No Stim	Opt_01	25	3358.2
No Stim	Opt_01	26	2852.1
No Stim	Opt_01	27	3290.1
No Stim	Opt_01	28	2314.3
No Stim	Opt_01	29	2017
No Stim	Opt_06	1	2591.6
No Stim	Opt_06	2	1648.2
No Stim	Opt_06	3	1211.8
No Stim	Opt_06	4	2269.1
No Stim	Opt_06	5	1665.4
No Stim	Opt_06	6	3090
No Stim	Opt_06	7	3063.7
No Stim	Opt_06	8	3482.8
No Stim	Opt_06	9	3464.1
No Stim	Opt_06	10	2883.7
No Stim	Opt_06	11	2185.8
No Stim	Opt_06	12	2484.7
No Stim	Opt_06	13	3669.9
No Stim	Opt_06	14	3254.9
No Stim	Opt_06	15	3834.8
No Stim	Opt_06	16	3033.9
No Stim	Opt_06	17	2907
No Stim	Opt_06	18	3070.1
No Stim	Opt_06	19	3576.6
No Stim	Opt_06	20	2980.1
No Stim	Opt_06	21	2415.5
No Stim	Opt_06	22	3195.1
No Stim	Opt_06	23	3935.2
No Stim	Opt_06	24	3957.4
No Stim	Opt_06	25	3584.9
No Stim	Opt_06	26	3552.5
No Stim	Opt_06	27	2474
No Stim	Opt_06	28	2342.5
No Stim	Opt_06	29	2374
No Stim	Opt_11	1	5942.1
No Stim	Opt_11	2	4348.9
No Stim	Opt_11	3	2545.7
No Stim	Opt_11	4	2382.4
No Stim	Opt_11	5	3011.1
No Stim	Opt_11	6	3420.2
No Stim	Opt_11	7	2731.2
No Stim	Opt_11	8	3737.5
No Stim	Opt_11	9	3574.7
No Stim	Opt_11	10	3226.9
No Stim	Opt_11	11	2916.5
No Stim	Opt_11	12	4240.4
No Stim	Opt_11	13	3550.5
No Stim	Opt_11	14	4463.4
No Stim	Opt_11	15	4183
No Stim	Opt_11	16	4090.7
No Stim	Opt_11	17	4290.9
No Stim	Opt_11	18	5545.1
No Stim	Opt_11	19	3584.7
No Stim	Opt_11	20	4932.8
No Stim	Opt_11	21	5236
No Stim	Opt_11	22	4630.4
No Stim	Opt_11	23	4758.4
No Stim	Opt_11	24	4586.2
No Stim	Opt_11	25	3990.5
No Stim	Opt_11	26	5923.6
No Stim	Opt_11	27	5565.3
No Stim	Opt_11	28	5130.3
No Stim	Opt_11	29	4692.8
No Stim	Opt_26	1	3574.5
No Stim	Opt_26	2	1729
No Stim	Opt_26	3	2363.5
No Stim	Opt_26	4	2796.6
No Stim	Opt_26	5	2431.2
No Stim	Opt_26	6	2246
No Stim	Opt_26	7	3995.9
No Stim	Opt_26	8	3114.1
No Stim	Opt_26	9	3216.3
No Stim	Opt_26	10	4174.3
No Stim	Opt_26	11	3567.6
No Stim	Opt_26	12	3292
No Stim	Opt_26	13	3273.1
No Stim	Opt_26	14	3500
No Stim	Opt_26	15	3530.7
No Stim	Opt_26	16	3829.2
No Stim	Opt_26	17	3988.3
No Stim	Opt_26	18	4290.8
No Stim	Opt_26	19	3966.7
No Stim	Opt_26	20	3859.1
No Stim	Opt_26	21	4697.2
No Stim	Opt_26	22	4995
No Stim	Opt_26	23	3939.7
No Stim	Opt_26	24	4895.6
No Stim	Opt_26	25	3838.1
No Stim	Opt_26	26	4171.6
No Stim	Opt_26	27	4292.7
No Stim	Opt_26	28	4481.4
No Stim	Opt_26	29	3952.3
No Stim	Opt_07	1	4401
No Stim	Opt_07	2	3449.3
No Stim	Opt_07	3	3118.6
No Stim	Opt_07	4	2060.7
No Stim	Opt_07	5	3319.4
No Stim	Opt_07	6	3511.2
No Stim	Opt_07	7	3563
No Stim	Opt_07	8	3421.1
No Stim	Opt_07	9	3599.7
No Stim	Opt_07	10	2232.4
No Stim	Opt_07	11	2219.3
No Stim	Opt_07	12	2897.5
No Stim	Opt_07	13	2580.9
No Stim	Opt_07	14	4143.3
No Stim	Opt_07	15	4113.4
No Stim	Opt_07	16	3089.8
No Stim	Opt_07	17	3813.8
No Stim	Opt_07	18	2658.1
No Stim	Opt_07	19	3293.4
No Stim	Opt_07	20	2872.3
No Stim	Opt_07	21	3047.4
No Stim	Opt_07	22	3060.3
No Stim	Opt_07	23	4576
No Stim	Opt_07	24	3367.8
No Stim	Opt_07	25	3255.4
No Stim	Opt_07	26	3376.7
No Stim	Opt_07	27	3144.2
No Stim	Opt_07	28	3286.3
No Stim	Opt_07	29	3198.8
No Stim	Opt_27	1	4875.5
No Stim	Opt_27	2	2826.1
No Stim	Opt_27	3	2417.2
No Stim	Opt_27	4	2537.7
No Stim	Opt_27	5	1709.7
No Stim	Opt_27	6	2852.3
No Stim	Opt_27	7	2132.9
No Stim	Opt_27	8	2106.1
No Stim	Opt_27	9	3118.3
No Stim	Opt_27	10	2411.7
No Stim	Opt_27	11	2788.5
No Stim	Opt_27	12	1809.3
No Stim	Opt_27	13	2928
No Stim	Opt_27	14	2717.5
No Stim	Opt_27	15	3415.2
No Stim	Opt_27	16	2954
No Stim	Opt_27	17	3127.5
No Stim	Opt_27	18	2327.2
No Stim	Opt_27	19	3300.6
No Stim	Opt_27	20	1554.5
No Stim	Opt_27	21	2663.1
No Stim	Opt_27	22	2271.4
No Stim	Opt_27	23	2870.8
No Stim	Opt_27	24	2631
No Stim	Opt_27	25	2333
No Stim	Opt_27	26	2979.6
No Stim	Opt_27	27	2947.1
No Stim	Opt_27	28	2067.8
No Stim	Opt_27	29	2638.9
Stim×3+2wks	Opt_17	1	4950.5
Stim×3+2wks	Opt_17	2	2092.1
Stim×3+2wks	Opt_17	3	2476.4
Stim×3+2wks	Opt_17	4	2356
Stim×3+2wks	Opt_17	5	2403.9
Stim×3+2wks	Opt_17	6	2280.3
Stim×3+2wks	Opt_17	7	3454.7
Stim×3+2wks	Opt_17	8	2521.1
Stim×3+2wks	Opt_17	9	3405
Stim×3+2wks	Opt_17	10	3539.9
Stim×3+2wks	Opt_17	11	3154.8
Stim×3+2wks	Opt_17	12	3760
Stim×3+2wks	Opt_17	13	3184.7
Stim×3+2wks	Opt_17	14	6252.9
Stim×3+2wks	Opt_17	15	4496.5
Stim×3+2wks	Opt_17	16	3906.6
Stim×3+2wks	Opt_17	17	4840
Stim×3+2wks	Opt_17	18	5552.5
Stim×3+2wks	Opt_17	19	4494.9
Stim×3+2wks	Opt_17	20	4451.5
Stim×3+2wks	Opt_17	21	5185.5
Stim×3+2wks	Opt_17	22	4898.5
Stim×3+2wks	Opt_17	23	5173.6
Stim×3+2wks	Opt_17	24	5170.9
Stim×3+2wks	Opt_17	25	4105.9
Stim×3+2wks	Opt_17	26	5206.1
Stim×3+2wks	Opt_17	27	4418.7
Stim×3+2wks	Opt_17	28	5413.1
Stim×3+2wks	Opt_17	29	3591.9
Stim×3+2wks	Opt_22	1	3328.1
Stim×3+2wks	Opt_22	2	1815.8
Stim×3+2wks	Opt_22	3	1952.1
Stim×3+2wks	Opt_22	4	1712.9
Stim×3+2wks	Opt_22	5	1579.2
Stim×3+2wks	Opt_22	6	1820.3
Stim×3+2wks	Opt_22	7	3136.2
Stim×3+2wks	Opt_22	8	2667.7
Stim×3+2wks	Opt_22	9	2599.5
Stim×3+2wks	Opt_22	10	2129.9
Stim×3+2wks	Opt_22	11	2910.4
Stim×3+2wks	Opt_22	12	2388.4
Stim×3+2wks	Opt_22	13	2543.9
Stim×3+2wks	Opt_22	14	10028.7
Stim×3+2wks	Opt_22	15	5127.9
Stim×3+2wks	Opt_22	16	3545.1
Stim×3+2wks	Opt_22	17	3224.6
Stim×3+2wks	Opt_22	18	3194.8
Stim×3+2wks	Opt_22	19	5113.7
Stim×3+2wks	Opt_22	20	3014.2
Stim×3+2wks	Opt_22	21	3376.1
Stim×3+2wks	Opt_22	22	3330.4
Stim×3+2wks	Opt_22	23	3469.1
Stim×3+2wks	Opt_22	24	2820
Stim×3+2wks	Opt_22	25	3107.1
Stim×3+2wks	Opt_22	26	2686.6
Stim×3+2wks	Opt_22	27	2586.5
Stim×3+2wks	Opt_22	28	2277.7
Stim×3+2wks	Opt_22	29	2426.7
Stim×3+2wks	Opt_32	1	4061.1
Stim×3+2wks	Opt_32	2	2048.3
Stim×3+2wks	Opt_32	3	3458.1
Stim×3+2wks	Opt_32	4	2472.7
Stim×3+2wks	Opt_32	5	2076.7
Stim×3+2wks	Opt_32	6	3001.9
Stim×3+2wks	Opt_32	7	3088
Stim×3+2wks	Opt_32	8	2896.8
Stim×3+2wks	Opt_32	9	2994.1
Stim×3+2wks	Opt_32	10	4171.5
Stim×3+2wks	Opt_32	11	2917.8
Stim×3+2wks	Opt_32	12	3525.9
Stim×3+2wks	Opt_32	13	2931.7
Stim×3+2wks	Opt_32	14	3790.9
Stim×3+2wks	Opt_32	15	3145.8
Stim×3+2wks	Opt_32	16	3419.6
Stim×3+2wks	Opt_32	17	3763.1
Stim×3+2wks	Opt_32	18	4057.8
Stim×3+2wks	Opt_32	19	2725
Stim×3+2wks	Opt_32	20	3006.9
Stim×3+2wks	Opt_32	21	3526.6
Stim×3+2wks	Opt_32	22	3545.6
Stim×3+2wks	Opt_32	23	3764.7
Stim×3+2wks	Opt_32	24	3289.5
Stim×3+2wks	Opt_32	25	3358.8
Stim×3+2wks	Opt_32	26	3420.7
Stim×3+2wks	Opt_32	27	4344.7
Stim×3+2wks	Opt_32	28	3931.6
Stim×3+2wks	Opt_32	29	2812.8
Stim×3+2wks	Opt_04	1	4215
Stim×3+2wks	Opt_04	2	2707.5
Stim×3+2wks	Opt_04	3	2880.2
Stim×3+2wks	Opt_04	4	2840.2
Stim×3+2wks	Opt_04	5	1984.3
Stim×3+2wks	Opt_04	6	2400.2
Stim×3+2wks	Opt_04	7	2501.3
Stim×3+2wks	Opt_04	8	3042.9
Stim×3+2wks	Opt_04	9	3933.8
Stim×3+2wks	Opt_04	10	3861.3
Stim×3+2wks	Opt_04	11	2992.6
Stim×3+2wks	Opt_04	12	3425.3
Stim×3+2wks	Opt_04	13	3082.5
Stim×3+2wks	Opt_04	14	8721.6
Stim×3+2wks	Opt_04	15	4586.5
Stim×3+2wks	Opt_04	16	3659.5
Stim×3+2wks	Opt_04	17	3931.8
Stim×3+2wks	Opt_04	18	4123.8
Stim×3+2wks	Opt_04	19	3231.2
Stim×3+2wks	Opt_04	20	3686.7
Stim×3+2wks	Opt_04	21	4208.2
Stim×3+2wks	Opt_04	22	4086.1
Stim×3+2wks	Opt_04	23	3783.8
Stim×3+2wks	Opt_04	24	4040.6
Stim×3+2wks	Opt_04	25	3350.5
Stim×3+2wks	Opt_04	26	3754.1
Stim×3+2wks	Opt_04	27	3190.2
Stim×3+2wks	Opt_04	28	2934.3
Stim×3+2wks	Opt_04	29	2643.3
Stim×3+2wks	Opt_02	1	3824.9
Stim×3+2wks	Opt_02	2	2466
Stim×3+2wks	Opt_02	3	2028.8
Stim×3+2wks	Opt_02	4	1577.9
Stim×3+2wks	Opt_02	5	2018.2
Stim×3+2wks	Opt_02	6	2993.8
Stim×3+2wks	Opt_02	7	3075.6
Stim×3+2wks	Opt_02	8	4442.4
Stim×3+2wks	Opt_02	9	3704.5
Stim×3+2wks	Opt_02	10	4412.2
Stim×3+2wks	Opt_02	11	3716.8
Stim×3+2wks	Opt_02	12	3810.1
Stim×3+2wks	Opt_02	13	3767.7
Stim×3+2wks	Opt_02	14	5981.8
Stim×3+2wks	Opt_02	15	7059.8
Stim×3+2wks	Opt_02	16	8436.6
Stim×3+2wks	Opt_02	17	2662.9
Stim×3+2wks	Opt_02	18	3588.5
Stim×3+2wks	Opt_02	19	3703
Stim×3+2wks	Opt_02	20	4085.3
Stim×3+2wks	Opt_02	21	1
Stim×3+2wks	Opt_02	22	3910.7
Stim×3+2wks	Opt_02	23	4374.4
Stim×3+2wks	Opt_02	24	3113.8
Stim×3+2wks	Opt_02	25	4109.3
Stim×3+2wks	Opt_02	26	3874.3
Stim×3+2wks	Opt_02	27	3988.2
Stim×3+2wks	Opt_02	28	3565.4
Stim×3+2wks	Opt_02	29	2983.2
Stim×3+2wks	Opt_34	1	3626.1
Stim×3+2wks	Opt_34	2	2268.4
Stim×3+2wks	Opt_34	3	2252.3
Stim×3+2wks	Opt_34	4	2923.8
Stim×3+2wks	Opt_34	5	2373.8
Stim×3+2wks	Opt_34	6	2587.3
Stim×3+2wks	Opt_34	7	2825.7
Stim×3+2wks	Opt_34	8	2513.5
Stim×3+2wks	Opt_34	9	3206
Stim×3+2wks	Opt_34	10	2747.5
Stim×3+2wks	Opt_34	11	3022
Stim×3+2wks	Opt_34	12	3546.1
Stim×3+2wks	Opt_34	13	3914
Stim×3+2wks	Opt_34	14	8423.5
Stim×3+2wks	Opt_34	15	3734.4
Stim×3+2wks	Opt_34	16	3409
Stim×3+2wks	Opt_34	17	4498.5
Stim×3+2wks	Opt_34	18	5196.8
Stim×3+2wks	Opt_34	19	4550.8
Stim×3+2wks	Opt_34	20	4448.5
Stim×3+2wks	Opt_34	21	4563.1
Stim×3+2wks	Opt_34	22	4833.2
Stim×3+2wks	Opt_34	23	4749.4
Stim×3+2wks	Opt_34	24	4128
Stim×3+2wks	Opt_34	25	4710.9
Stim×3+2wks	Opt_34	26	4166.5
Stim×3+2wks	Opt_34	27	3291.3
Stim×3+2wks	Opt_34	28	3568.5
Stim×3+2wks	Opt_34	29	3514
Stim×10+2wks	Opt_08	1	4086.9
Stim×10+2wks	Opt_08	2	4146.3
Stim×10+2wks	Opt_08	3	3083.3
Stim×10+2wks	Opt_08	4	3089
Stim×10+2wks	Opt_08	5	3762.2
Stim×10+2wks	Opt_08	6	4057.1
Stim×10+2wks	Opt_08	7	3567.5
Stim×10+2wks	Opt_08	8	8026.5
Stim×10+2wks	Opt_08	9	6285.4
Stim×10+2wks	Opt_08	10	8603.1
Stim×10+2wks	Opt_08	11	5794.4
Stim×10+2wks	Opt_08	12	8678.9
Stim×10+2wks	Opt_08	13	6703.4
Stim×10+2wks	Opt_08	14	6507.4
Stim×10+2wks	Opt_08	15	7828.2
Stim×10+2wks	Opt_08	16	6829.5
Stim×10+2wks	Opt_08	17	8336.1
Stim×10+2wks	Opt_08	18	5689.5
Stim×10+2wks	Opt_08	19	7221
Stim×10+2wks	Opt_08	20	5683.8
Stim×10+2wks	Opt_08	21	5875.3
Stim×10+2wks	Opt_08	22	7284
Stim×10+2wks	Opt_08	23	3407.2
Stim×10+2wks	Opt_08	24	4900.5
Stim×10+2wks	Opt_08	25	4721.4
Stim×10+2wks	Opt_08	26	5292
Stim×10+2wks	Opt_08	27	4649.3
Stim×10+2wks	Opt_08	28	4814.5
Stim×10+2wks	Opt_08	29	5461.2
Stim×10+2wks	Opt_18	1	6254.3
Stim×10+2wks	Opt_18	2	2716.4
Stim×10+2wks	Opt_18	3	2600.4
Stim×10+2wks	Opt_18	4	3407.1
Stim×10+2wks	Opt_18	5	3618.5
Stim×10+2wks	Opt_18	6	3188.9
Stim×10+2wks	Opt_18	7	7973.6
Stim×10+2wks	Opt_18	8	4391.7
Stim×10+2wks	Opt_18	9	5723.4
Stim×10+2wks	Opt_18	10	5884.5
Stim×10+2wks	Opt_18	11	6073.6
Stim×10+2wks	Opt_18	12	7325.5
Stim×10+2wks	Opt_18	13	10570.3
Stim×10+2wks	Opt_18	14	5988.3
Stim×10+2wks	Opt_18	15	8895.8
Stim×10+2wks	Opt_18	16	6492.4
Stim×10+2wks	Opt_18	17	5749.3
Stim×10+2wks	Opt_18	18	6904.9
Stim×10+2wks	Opt_18	19	7380.3
Stim×10+2wks	Opt_18	20	7735.9
Stim×10+2wks	Opt_18	21	8914.2
Stim×10+2wks	Opt_18	22	7381.3
Stim×10+2wks	Opt_18	23	8249.6
Stim×10+2wks	Opt_18	24	7667.2
Stim×10+2wks	Opt_18	25	7601.3
Stim×10+2wks	Opt_18	26	6900.5
Stim×10+2wks	Opt_18	27	6316.2
Stim×10+2wks	Opt_18	28	5408.8
Stim×10+2wks	Opt_18	29	5829
Stim×10+2wks	Opt_05	1	3976.8
Stim×10+2wks	Opt_05	2	3162.5
Stim×10+2wks	Opt_05	3	3076.4
Stim×10+2wks	Opt_05	4	3029.9
Stim×10+2wks	Opt_05	5	2314.4
Stim×10+2wks	Opt_05	6	3273.1
Stim×10+2wks	Opt_05	7	3535
Stim×10+2wks	Opt_05	8	7982.6
Stim×10+2wks	Opt_05	9	3939.3
Stim×10+2wks	Opt_05	10	4378.7
Stim×10+2wks	Opt_05	11	3391.2
Stim×10+2wks	Opt_05	12	4871
Stim×10+2wks	Opt_05	13	6069.1
Stim×10+2wks	Opt_05	14	3671.2
Stim×10+2wks	Opt_05	15	5615.1
Stim×10+2wks	Opt_05	16	4696.5
Stim×10+2wks	Opt_05	17	4623.1
Stim×10+2wks	Opt_05	18	5059.5
Stim×10+2wks	Opt_05	19	4268
Stim×10+2wks	Opt_05	20	3226.4
Stim×10+2wks	Opt_05	21	3366.1
Stim×10+2wks	Opt_05	22	4476
Stim×10+2wks	Opt_05	23	5225.7
Stim×10+2wks	Opt_05	24	5062.5
Stim×10+2wks	Opt_05	25	6401.4
Stim×10+2wks	Opt_05	26	4581.1
Stim×10+2wks	Opt_05	27	4951.4
Stim×10+2wks	Opt_05	28	4217.8
Stim×10+2wks	Opt_05	29	4462.8
Stim×10+2wks	Opt_20	1	3764.8
Stim×10+2wks	Opt_20	2	3108.4
Stim×10+2wks	Opt_20	3	3276.1
Stim×10+2wks	Opt_20	4	3720.2
Stim×10+2wks	Opt_20	5	3511.2
Stim×10+2wks	Opt_20	6	3126.2
Stim×10+2wks	Opt_20	7	5124.9
Stim×10+2wks	Opt_20	8	4572.9
Stim×10+2wks	Opt_20	9	4783.6
Stim×10+2wks	Opt_20	10	4289.1
Stim×10+2wks	Opt_20	11	3419.5
Stim×10+2wks	Opt_20	12	5441.9
Stim×10+2wks	Opt_20	13	5156.5
Stim×10+2wks	Opt_20	14	5185.9
Stim×10+2wks	Opt_20	15	4492.2
Stim×10+2wks	Opt_20	16	5427.9
Stim×10+2wks	Opt_20	17	4921.6
Stim×10+2wks	Opt_20	18	5761.7
Stim×10+2wks	Opt_20	19	3272.4
Stim×10+2wks	Opt_20	20	4271.7
Stim×10+2wks	Opt_20	21	3966.4
Stim×10+2wks	Opt_20	22	5450.3
Stim×10+2wks	Opt_20	23	4844.4
Stim×10+2wks	Opt_20	24	4963.9
Stim×10+2wks	Opt_20	25	4705
Stim×10+2wks	Opt_20	26	2566.4
Stim×10+2wks	Opt_20	27	4556.6
Stim×10+2wks	Opt_20	28	6696.3
Stim×10+2wks	Opt_20	29	6961.7
Stim×10+2wks	Opt_25	1	5394.3
Stim×10+2wks	Opt_25	2	4348.5
Stim×10+2wks	Opt_25	3	3101.9
Stim×10+2wks	Opt_25	4	2597.4
Stim×10+2wks	Opt_25	5	3436.4
Stim×10+2wks	Opt_25	6	3484.9
Stim×10+2wks	Opt_25	7	4498.3
Stim×10+2wks	Opt_25	8	8493.8
Stim×10+2wks	Opt_25	9	4503.7
Stim×10+2wks	Opt_25	10	3512.6
Stim×10+2wks	Opt_25	11	3979.4
Stim×10+2wks	Opt_25	12	3726.8
Stim×10+2wks	Opt_25	13	5139.4
Stim×10+2wks	Opt_25	14	7120
Stim×10+2wks	Opt_25	15	6549.9
Stim×10+2wks	Opt_25	16	6295
Stim×10+2wks	Opt_25	17	7242.6
Stim×10+2wks	Opt_25	18	5189
Stim×10+2wks	Opt_25	19	9873.2
Stim×10+2wks	Opt_25	20	4945.3
Stim×10+2wks	Opt_25	21	2646.1
Stim×10+2wks	Opt_25	22	4601.4
Stim×10+2wks	Opt_25	23	5804.8
Stim×10+2wks	Opt_25	24	4428.7
Stim×10+2wks	Opt_25	25	4552.6
Stim×10+2wks	Opt_25	26	5046.5
Stim×10+2wks	Opt_25	27	3108.7
Stim×10+2wks	Opt_25	28	2271
Stim×10+2wks	Opt_25	29	5521.3
Stim×10+2wks	Opt_30	1	4107
Stim×10+2wks	Opt_30	2	3108.2
Stim×10+2wks	Opt_30	3	2796.1
Stim×10+2wks	Opt_30	4	3347.5
Stim×10+2wks	Opt_30	5	4036.7
Stim×10+2wks	Opt_30	6	3465.2
Stim×10+2wks	Opt_30	7	3681.9
Stim×10+2wks	Opt_30	8	2838.2
Stim×10+2wks	Opt_30	9	4009.6
Stim×10+2wks	Opt_30	10	3004.8
Stim×10+2wks	Opt_30	11	3309.9
Stim×10+2wks	Opt_30	12	4518.6
Stim×10+2wks	Opt_30	13	7880.5
Stim×10+2wks	Opt_30	14	4782.3
Stim×10+2wks	Opt_30	15	5286.5
Stim×10+2wks	Opt_30	16	3666.4
Stim×10+2wks	Opt_30	17	6326.9
Stim×10+2wks	Opt_30	18	6039.1
Stim×10+2wks	Opt_30	19	5067.3
Stim×10+2wks	Opt_30	20	4408.3
Stim×10+2wks	Opt_30	21	4847.1
Stim×10+2wks	Opt_30	22	3169.1
Stim×10+2wks	Opt_30	23	3135.8
Stim×10+2wks	Opt_30	24	2452.9
Stim×10+2wks	Opt_30	25	1877.1
Stim×10+2wks	Opt_30	26	3598.1
Stim×10+2wks	Opt_30	27	2338.4
Stim×10+2wks	Opt_30	28	2057.5
Stim×10+2wks	Opt_30	29	2890.2
Note: n = 6 mice/group. Days 1–29 recorded; Days 1–24 are plotted in Fig. 3b. Optogenetic stimulation delivered on stim days according to the protocol.
Raw data — Panel 3c (Home cage activity, per-mouse per-day distance traveled)
Day	NoStim_1	NoStim_2	NoStim_3	NoStim_4	NoStim_5	NoStim_6	NoStim_7	NoStim_8	NoStim_9	NoStim_10	Stim3_1	Stim3_2	Stim3_3	Stim3_4	Stim3_5	Stim3_6	Stim3_7	Stim3_9	Stim10_1	Stim10_2	Stim10_3	Stim10_4	Stim10_5	Stim10_6	Stim10_7	Stim10_8	Stim10_9	Stim10_10
1	25823.8	14456.1	17099	13768.9	19101.3	20519.6	17268.5	20194.5	18010	21447	22424.2	14502.1	15480.4	12152.6	16761.4	20796.5	15499.2	21868	14045.3	15116.6	31118.2	13943.4	16707.5	19809.8	28146.5	30448.9	11602.7	26611.5
2	29947.8	16106	17661.9	15043.9	21759.3	21997.6	18463.8	21509.2	18770.4	22807.9	24813.1	16415.8	12475.9	14716.3	18082.1	21202.6	18463.6	17086.9	16780.7	23635.5	26462.8	19475.4	14061	16603.4	63069.2	34952.3	12190.5	20154.3
3	35130.5	15911.2	18094.5	13130.6	17851.3	20778.7	16570.3	20460.4	19396.2	22019.3	23258.7	15003.3	16923.8	13301.2	17925.2	20068.3	13899.6	19040.4	17989.4	21113.4	25450.6	13253.4	17309.5	19464.1	33600.7	50358.5	13035.3	23422.9
4	32723.4	15411.1	17974.4	13746.5	18726.5	21420.1	16869.7	23511.6	17649.4	22525.3	24134.2	15569.2	16064.6	15527.3	16017	19604.4	14649.2	20874.2	16224	20606	22750.5	12591.4	19260.8	20800.5	25914.6	113833	12415.2	21775.8
5	20852.3	16628.4	17409.4	20951.7	16206.1	25161.4	17668.3	21067	15719.7	24256.7	23910.6	15701.7	12994.6	13183.7	16361.8	32784.5	14705.7	17046	19380.4	21892.9	34171.4	14997.5	15881.6	15929	42127.6	55701.9	14074.5	25349.3
6	27109	15521.4	17454.3	20669.7	19020	19529.4	18938.9	24666.4	16852.2	23403.7	19857.5	14499.8	15985.9	15133.1	17198.8	23657.5	12224.9	16183.5	18971.1	19663.5	32585.2	16468.8	22707.7	15766.4	37830.1	43749.4	15115.5	24104.4
7	29966.2	13633.8	15243.3	16635.5	17713.6	20468.1	18295.2	21485.4	15582.4	22173.7	19054.7	16023.5	16033.8	13305	15493.3	27678.8	13310	17662.1	16998.7	25435	41416.2	22287.4	24453.4	20863.7	62169.1	39191.4	15086.7	20630.5
8	30920.1	15579.6	20907.6	21403.4	22725.9	25387	19847.9	20981.9	14887.8	20993.5	20091.4	20004	20727.1	16958.2	15807.6	26544.7	14780.7	18618.6	24414.2	35816.9	40950.3	31872.5	32586.8	22340.3	45824.1	67261.5	14798.3	24002.1
9	33741.6	15491.1	17988.5	25688.9	17519.5	27504.5	17843.3	25218.5	14071.5	20523.2	24811.4	23674.7	24620.5	16673.1	15494.7	37878.2	14380	20906.9	29668.3	30551.1	39838.9	29833.3	29025.9	27291.6	52509.4	139879	15815.7	22680.8
10	37123.2	15573.3	23581.2	23705.4	17015.3	30801.2	20388.5	26407.4	17239.7	22405.5	28889.6	26999.8	24173.7	15486.1	15830.7	46482.3	22446	23096.9	37667.9	28837.6	71621.4	26629.2	31130.6	24778.6	43064.9	61807.9	16446.7	38142.5
11	25854.5	12954.7	21285.2	23596.4	22009.3	23185.7	20362.4	22192.1	14594.1	21939.6	25536.8	25611.4	27353.6	15780.5	16365.1	31770	20749.3	21429.7	32302.2	16832.5	70570.7	27496.8	46698.9	28108.8	77614.9	62706.1	18397.9	23410.7
12	34499.2	14289.4	22519.1	19298.7	21689.9	19907.9	20106.9	20035.9	17047.1	24814.4	26484.3	21643.6	18910.8	15148.8	14253.1	24645	15112.8	20506.1	28870.8	20115.1	43513	38207	62215	21819.5	33457.4	35841.9	15285.7	20935.3
13	29517.7	12302.9	21783.5	22370.7	17703.4	22639.9	20739.9	19161.4	16797.8	23698	31620.4	21186.9	21967.6	15223.4	13330.7	25066.8	15540.7	17589.6	26805.3	28057.3	40856	37994.2	34603.4	24401.7	34876.3	24124	16078.1	30138.4
14	37300.2	15164.6	21360.8	26092.4	22089	28489.1	20119.5	20883.5	17720.6	20932.7	28543.6	26245.6	22219	13858.9	15612.7	36303	16355.6	17873.2	25735.3	32173.7	45333.4	35852.4	26972.5	25300.7	33951	32670.6	16228.7	31993.5
15	42534.9	18195.5	21415.6	21224.4	19877.4	26546.2	19076.7	18072.8	16711.3	21970.4	33039.1	23174.2	18304.6	13979.6	14101.8	24484.8	15002.6	19028.5	26644.6	46251.9	49982.8	33671.3	36875.2	24353.9	55093.9	29726.3	16658.2	26226.1
16	29000	14475.5	22981.7	23313.5	26866.8	21103.3	21275.6	20555.1	13867.8	21940.9	26378.3	26785.8	24852.4	14456	14216.6	24548.3	26707.1	18361.6	21936.1	39987.1	34111.1	36147.1	27683.8	23127.6	31816	59456.1	14819.5	21932
17	39989.9	14369.7	22166.2	22739.7	23688.6	28853.2	20745.7	21390.1	15714	20621.3	26225.3	27099.5	23511.7	12561.5	14017.8	26324.1	27454	17302	20169.6	32273.2	45322.2	33124.1	25991.6	24750.7	38223.3	38899.8	16589.2	22332.4
18	41244.4	14809.1	24882.2	28305.9	23326.5	27895.7	22863.3	20045.5	15465.4	24296.1	28223.2	29668.6	25509.3	16556.1	15710.4	35971.4	22868.4	18246.3	22214.5	28106.6	33489.6	28419	25619.7	25327	40581.7	37880.5	15002	24333.5
19	47445	14268.9	19193.6	22234.4	21059.3	31620.7	19353	19772.2	16778.8	23299.2	23541.7	22146.3	18862.7	14713.6	16633.1	26831.1	20561.7	19844.9	24574.5	29352.6	42222.5	25031.1	26552.5	22676.7	53701.2	65059.1	15176.4	24585.7
20	29948.8	14051	26049.5	21512.2	23358.7	22188	21202.2	22090.6	16404.2	22623.7	26005.6	22986.1	19653.4	15957.6	16460.5	25126.6	19565.7	16359.5	22492.7	27722.7	41130.4	34917.8	24613.2	21357.2	35777.7	47386.3	14899.7	20985
21	50234.4	13709.3	21065.1	21225.9	19372.6	20812.4	19702.6	19663.7	15588	26328.9	22571.9	22056.1	19758.9	15612.9	15525	24520.6	19959	17937	23673.3	35598.4	53423.6	32759.4	26310.8	21217.6	33489.8	45685.2	15989.7	18792.9
22	25392.1	12223.8	16858.6	14594.5	16011.8	19492.1	17479.4	16822.6	14931.2	21833	19139.6	15696.4	16044.8	14124.9	14585.5	24190.7	17447.5	14737.7	17551.6	27246.4	45723.4	24923.7	26838.3	14999.6	27653.8	38902.9	13866.1	16899
23	22214.2	13852.9	17502.2	19622.3	15711.4	21419.7	16138.7	16963.7	12443.4	25315.8	17656.7	16182.2	17096.7	13549.3	13230.1	23785.8	16323.1	16447.9	16299.1	24915.2	44930.9	30167.4	25892.1	15686.1	29445.5	31607.5	13689.7	20448.4
24	21008.4	47337.5	14601.2	18339.1	18695.7	27691.3	21066.7	23779.5	14399.3	16978	14780.9	17131.5	17140.8	17342.5	13445.5	26328.3	11565.3	15281.5	17124.7	37816.1	27552.8	22686.3	19742.1	15950.8	20500.2	26336.8	15552.8	21836.7
25	18711.7	17896.8	17938.7	17026.7	18942.4	17785	13687.9	15342.7	15198.3	18797.4	16360.9	16235.8	14805	17770.4	13536.5	24333.4	16312.8	14730.1	14948.8	25450.6	36439.6	25636.8	17651.9	18078.3	19540.7	21582.6	13983.4	21979.4
26	13051.7	20067.7	20210.7	20157.6	20027	22884.1	18444.4	17419.5	17160.1	19980	19929.9	18837.5	16323.7	17312.7	14440.6	22348	18960	16367.5	18761.8	29031.7	42626.8	30950.6	18515.4	18999.1	21103.4	26096.8	16389	24219
27	15935.4	17460.5	21434.7	22365.5	22818.1	25584.9	17683.6	21063	16645.2	23028.6	21436.3	20676.1	12852	16142.7	14824	25459.9	19735.7	19889.5	20410.2	29902.2	34175.6	29440.4	20150.1	19618.5	35715.2	28300.1	16664.2	26165.3
30	15477.1	15990.8	23064	21906.9	21100.6	23594	18354.9	20146.8	15691.6	21047.4	20604.9	17714.2	14500.9	14381.7	14122.7	27381.6	19283.5	18358.6	19426.9	22155	36524.3	19890.3	27284	19532.9	28915.4	34543.5	15331.3	21340.8
31	16812.3	16340.7	22767.4	18548.5	21977.9	30601.2	22336.4	18418.2	16869.8	19468.8	20219.5	20593.4	17741.7	14868	14852.1	28069.7	20987.5	14743.4	17827.6	18348.7	43141.7	23008.2	25518.5	18732.7	35199.6	39975.8	15503.1	26513.8
32	20355.9	16258.9	26205.5	22984.6	23948.9	34932.6	22682	22854.8	17245.2	22458	21133.9	23681.7	19562.5	14681.9	16133.9	27700.2	26080.7	20377.8	17921.5	20183.8	95663.2	21009.8	36129.3	22415.5	52219	38652.8	17283.1	30016.1
33	17715	15903.1	20957.3	20707.8	19064.6	23458.5	19587.4	20537.3	18653.6	21875	25550.2	18115.5	17760	15338.9	14894.2	26800.8	22047.7	20524.8	18243.7	15809.9	43729.7	19128.4	29716.8	19467.1	43753	32741.2	17390.4	30867.7
34	15396.4	14932.7	24262.8	22404.2	20403.7	25066.6	22717.5	19491.6	19485.2	23954.5	22924.3	22373.5	20943.4	14791.5	16862	25717.7	18368.3	20395.5	20229.3	26245.3	45526.7	22858.3	29846.7	20660.5	37019.7	38759.7	16120.3	31921.3
35	17345.5	16018.3	23241.2	22570.2	21156.9	33501.6	21541.9	19776.6	19332.7	20312	21260.4	22226.9	20700.8	14497.6	15826.9	23776.1	17622.5	21487.4	19741.5	32593.8	59310.5	23834.2	30394.5	22167.7	32956.8	44200.7	16808.9	56154.9
36	20014.4	15122.3	23070.7	24787.8	20597.3	37336.2	22411.6	21184.5	15951.6	19855.7	23286	20411	24704.5	14714.1	15220.9	22324.4	19200.8	20831.3	19684.3	27129.6	89810.8	22387.4	28623	20918.2	38350.8	52490.8	14056.7	49578.2
38	19798.5	14911.2	25021.3	21674.1	17631.4	25179.4	25364.2	19309.6	19315.8	20620.3	22277.5	25109.2	23313.9	13440.4	15824.5	23616.1	31524.5	18688	17614.8	33609.2	46822.4	22917.2	28198.9	21638.1	42303.6	20540.8	16614.2	16597.5
39	15594	14381.4	24895.7	19724.4	21361.1	28870.9	19379.8	21283.2	19320.4	20804.3	24083.6	21295.5	25095.6	12616.2	15364.9	24621	23910.2	18688.9	19669.9	31458.8	66672.7	23469.1	30045.5	19041.5	27763.8	29770.4	14991.5	19086.1
40	17649.3	14222.2	27694.5	21297.1	22460.1	41444.5	23225	20812.8	19798.7	17282.1	24581.4	22205.2	19636.4	14458.6	15013.3	23238.2	18723.8	18462.3	22146.3	30657.7	79320.7	23331.9	29279	21641.1	33338.1	43065.5	14838.5	23618.6
41	26779.5	13339.6	25863.8	20027.1	20245.2	24841.1	21786.6	18998.6	19011.5	17988.8	22285.1	19262.3	18297.8	12982.1	14992.2	23225.5	19043.3	16945.4	17719.3	21921.6	58772.1	20265.4	27238.4	17926.1	26362	36757.2	15768.7	19150.9
42	25424.9	13906.7	28064	17273.5	20731.6	26347.1	21472.6	16293.9	17426.9	22816.8	21214.2	17879.2	20195.7	13900	14004.3	22408.4	17419.2	19088	18107.4	26839.6	72209.1	22145.5	28591.3	18680.2	44746.2	31699	16482.5	19767.4
43	19008.3	13583.7	20671.8	18192.1	16383.9	25157.3	19311.7	19660.5	19451	22316.2	21155.3	16344.9	16451.5	13370.4	14349.7	21186.1	15899.2	19335.4	19215	22531.2	56608.5	19775.8	27811.5	17486.8	21685.5	25952.3	14987.6	17078.1
44	19670.9	13717.6	58888	18568.5	21248.3	32482.7	20074	18421.7	17105.5	18371.1	20446.3	16563.3	19754.2	13413	18153.8	22352.7	16400.5	21232.6	19692.5	29013.5	69209.3	23923.1	26651.1	18284.2	27874.7	44426.9	14009.9	18270.3
45	18568.1	14465.8	59003	19765	19848.1	37117.9	27148.6	20812.1	17650.9	20517.5	20756.5	19781.9	19222.9	13392.9	14823.5	26645.3	16842	22353.4	19494.6	31204.7	73896.7	20739.3	32651	18934.5	29879.5	38064.6	15181.5	18121.6
46	22101.3	16159.9	57372.4	21293.7	19819	30182.9	27910.1	19960.8	17734.1	20627.1	24216.1	18475.2	21123.6	14602.5	14481.8	26890.3	17714.4	19384.6	16194.6	29028.6	75688.6	25253.9	34933.5	17280.1	39845.5	32429.9	15811.7	17514.4
48	17154.3	9944	41626.9	17748.3	20257.4	24362.5	22334.1	17933.5	17685.7	20150.4	22522	14655.6	14985	9917.7	11282.7	15375.1	17008.8	20544.1	13580.4	24989.2	62772.8	21376	31783.6	19576.2	23873.6	33886.5	14186.4	23813.6
49	19246.5	12671.4	39948.9	22404.4	18185.4	30515.1	21711.1	15173.3	17485.3	21787.8	18516.2	19350.6	20550.2	12830.5	15969.5	22162.6	16594.9	18374.5	16172.9	32205.1	66750.2	23442.7	32335.4	20249.4	27642.6	35228.5	15362.2	24239.9
50	21277.9	14988	41528.1	23279.7	20118.1	27798.3	29374.3	17016.8	17522.6	21260.2	24119.9	19859	18879.3	13273.8	15450.2	20821.2	17029.5	20052.3	18069.9	32067.7	67390.3	23902.9	31567.5	18389.9	36532.6	27949.3	19047.3	48000.5
51	24966.6	13802.6	36730.9	25637.2	19478.4	24293.2	32282.9	20397.4	18318.3	17950.1	21282	18422	20434.8	14388.5	16219.5	23614.8	13647.5	16962.9	19928.2	28778.5	62864.9	23850.1	26696.5	17583.2	33390.7	38130.1	18183.4	21929
Note: Per-mouse per-day total locomotor distance in home cage. Days numbered after 3-day habituation (Day 1 = first stimulation day in stim groups). Days 28, 29, 37, 47, 52 excluded due to apparatus disturbance (set as NA). n = 10 NoStim, 8 Stim×3, 10 Stim×10. Statistics in Statistics sheet (Fig. 3c section).
Raw data — Panel 3d (Tail Suspension Test, immobility (%) per 1-min bin)
Bin	NoStim_1	NoStim_2	NoStim_3	NoStim_4	NoStim_5	NoStim_6	NoStim_7	NoStim_8	NoStim_9	NoStim_10	Stim×3_1	Stim×3_2	Stim×3_3	Stim×3_4	Stim×3_5	Stim×3_6	Stim×3_7	Stim×3_8	Stim×3_9	Stim×3_10	Stim×10_1	Stim×10_2	Stim×10_3	Stim×10_4	Stim×10_5	Stim×10_6	Stim×10_7	Stim×10_8	Stim×10_9	Stim×10_10
bin1	85	14.2	6.7	0	1.7	0.8	12.5	3.3	4.2	12.5	50.8	0	0	20	0	0	3.3		9.2	25	0	0	0	0	0	0	0	0	9.2	12.5
bin2	100	61.7	25.8	15.8	0	46.7	37.5	38.3	69.2	30.8	47.5	43.3	12.5	50	4.2	3.3	14.2		60	28.3	5.8	0	5.8	3.3	5.8	8.3	0	24.2	34.2	19.2
bin3	98.3	60	78.3	30	48.3	42.5	67.5	85	60	38.3	86.7	66.7	45.8	63.3	36.7	32.5	33.3		80	43.3	45	10.8	2.5	53.3	18.3	44.2	28.3	70	41.7	55.8
bin4	33.3	55.8	62.5	56.7	25.8	46.7	74.2	22.5	27.5	55	85	60.8	85.8	85	71.7	65.8	57.5		80.8	65.8	61.7	22.5	26.7	45	42.5	49.2	69.2	35.8	69.2	75
bin5	30.8	60	89.2	46.7	77.5	60	69.2	92.5	30.8	77.5	73.3	64.2	29.2	71.7	38.3	80	80.8		29.2	81.7	46.7	68.3	52.5	40	50.8	65.8	49.2	73.3	52.5	75
bin6	100	77.5	60	36.7	82.5	70	59.2	75	56.7	38.3	38.3	65.8	76.7	58.3	81.7	60.8	20.8		45.8	22.5	50	54.2	50.8	64.2	55	13.3	43.3	44.2	45.8	32.5
bin7	11.7	89.2	97.5	40	90.8	64.2	48.3	15	70	65.8	42.5	88.3	76.7	35	34.2	85	88.3		63.3	51.7	73.3	60	20	58.3	52.5	42.5	13.3	75.8	71.7	37.5
bin8	18.3	51.7	68.3	57.5	90	15.8	83.3	70	67.5	10	24.2	69.2	42.5	100	54.2	30	79.2		63.3	73.3	71.7	52.5	80	45.8	52.5	88.3	87.5	37.5	74.2	88.3
bin9	74.2	69.2	74.2	74.2	30.8	59.2	79.2	78.3	90.8	10.8	62.5	68.3	81.7	57.5	45.8	8.3	45.8		77.5	47.5	49.2	61.7	65.8	50.8	67.5	74.2	52.5	49.2	47.5	23.3
bin10	90	75.8	79.2	58.3	42.5	50	67.5	20	76.7	64.2	83.3	86.7	89.2	78.3	46.7	45.8	81.7		13.3	57.5	0.8	79.2	88.3	35.8	71.7	90.8	65	55	40.8	10
Note: TST immobility (%) per 1-min bin (10 bins = 10 min total). n = 10 mice/group. Statistics in Statistics sheet (Fig. 3d section).
Raw data — Panel 3e (NSFT — Latency to feed, per-mouse)
MouseID	Group	Sex	Latency to feed (sec)	Censoring	Distance traveled (cm)
A01	NoStim	male	255	0	2479.2
A02	NoStim	male	414	0	5010.1
A03	NoStim	female	276	0	3116.8
A04	NoStim	female	503	0	2419.7
A05	NoStim	female	413	0	2877.5
A06	NoStim	female	353	0	1891.6
A07	NoStim	female	580	0	4096.2
A08	NoStim	female	270	0	2790.7
A09	NoStim	female	600	1	4049.9
A10	NoStim	female	210	0	2883.3
B01	Stimx3	female	535	0	2096
B02	Stimx3	female	532	0	3475.8
B03	Stimx3	female	283	0	3551.8
B04	Stimx3	female	530	0	2549.6
B05	Stimx3	female	600	1	1155.2
B06	Stimx3	male	300	0	3162.6
B07	Stimx3	female	518	0	3158.9
B08	Stimx3	male	341	0	2766.5
B09	Stimx3	female	361	0	2746.3
B10	Stimx3	male	318	0	3600.4
C01	Stimx10	female	71	0	3690.4
C02	Stimx10	female	297	0	4497.9
C03	Stimx10	female	339	0	3497.4
C04	Stimx10	female	216	0	3244.2
C05	Stimx10	male	197	0	2943
C06	Stimx10	female	314	0	3127.2
C07	Stimx10	male	217	0	2857.1
C08	Stimx10	female	111	0	3423.4
C09	Stimx10	female	468	0	4161.7
C10	Stimx10	female	184	0	2540.3
Note: Per-mouse data from Supplementary Table 4. Censoring = 1 indicates censored (did not feed within 10 min).
Statistics: see 'Behavioural Statistics' sheet, sections '■ Fig. 3a, 3b' through '■ Fig. 3e' for full ANOVA tables and pairwise post-hoc P values.

## Sheet: Fig 4
Figure 4 — REPOPS mediates long-term changes in neural coding of navigational information.
Raw data — Panel 4f (Spatial information per cell, joy plot distribution)
StimType	Mouse	Day_original	Day_group	Spatial_Information
Stim10	no02	1	Day1	0.611665
Stim10	no02	1	Day1	0.251985
Stim10	no02	1	Day1	0.038892
Stim10	no02	1	Day1	0.706086
Stim10	no02	1	Day1	0.099105
Stim10	no02	1	Day1	0.030189
Stim10	no02	1	Day1	1.37851
Stim10	no02	1	Day1	0.054801
Stim10	no02	1	Day1	0.17131
Stim10	no02	1	Day1	0.209951
Stim10	no02	1	Day1	0.006224
Stim10	no02	1	Day1	0.136685
Stim10	no02	1	Day1	0.109084
Stim10	no02	1	Day1	0.682408
Stim10	no02	1	Day1	0.17737
Stim10	no02	1	Day1	0.481038
Stim10	no02	1	Day1	1.37851
Stim10	no02	1	Day1	0.99337
Stim10	no02	1	Day1	0.7118
Stim10	no02	1	Day1	1.37851
Stim10	no02	1	Day1	0.600137
Stim10	no02	1	Day1	0.445021
Stim10	no02	1	Day1	0.230067
Stim10	no02	1	Day1	0.054286
Stim10	no02	1	Day1	0.134644
Stim10	no02	1	Day1	1.04735
Stim10	no02	1	Day1	0.136618
Stim10	no02	1	Day1	1.17824
Stim10	no02	1	Day1	0.99337
Stim10	no02	1	Day1	0.077061
Stim10	no02	1	Day1	0.844887
Stim10	no02	1	Day1	0.282158
Stim10	no02	1	Day1	1.52652
Stim10	no02	1	Day1	0.105985
Stim10	no02	1	Day1	1.17824
Stim10	no02	1	Day1	2.04509
Stim10	no02	1	Day1	0.23036
Stim10	no02	1	Day1	0.99337
Stim10	no02	1	Day1	2.97797
Stim10	no02	1	Day1	0.844887
Stim10	no02	2	Day2-11	0.622747
Stim10	no02	2	Day2-11	0.060439
Stim10	no02	2	Day2-11	0.166139
Stim10	no02	2	Day2-11	1.83953
Stim10	no02	2	Day2-11	0.307005
Stim10	no02	2	Day2-11	0.111223
Stim10	no02	2	Day2-11	0.670204
Stim10	no02	2	Day2-11	0.13462
Stim10	no02	2	Day2-11	1.12759
Stim10	no02	2	Day2-11	0.90576
Stim10	no02	2	Day2-11	0.043175
Stim10	no02	2	Day2-11	0.591354
Stim10	no02	2	Day2-11	1.01224
Stim10	no02	2	Day2-11	0.129959
Stim10	no02	2	Day2-11	0.130203
Stim10	no02	2	Day2-11	0.127616
Stim10	no02	2	Day2-11	1.01224
Stim10	no02	2	Day2-11	0.244066
Stim10	no02	2	Day2-11	0.157706
Stim10	no02	2	Day2-11	0.105071
Stim10	no02	2	Day2-11	0.058385
Stim10	no02	2	Day2-11	0.249713
Stim10	no02	2	Day2-11	0.03901
Stim10	no02	2	Day2-11	0.312879
Stim10	no02	2	Day2-11	0.317218
Stim10	no02	2	Day2-11	1.83953
Stim10	no02	2	Day2-11	0.590912
Stim10	no02	2	Day2-11	2
Stim10	no02	2	Day2-11	0.202266
Stim10	no02	2	Day2-11	0.222501
Stim10	no02	2	Day2-11	0
Stim10	no02	2	Day2-11	2.21299
Stim10	no02	2	Day2-11	0.096988
Stim10	no02	2	Day2-11	0.077372
Stim10	no02	2	Day2-11	0.148159
Stim10	no02	2	Day2-11	0.513132
Stim10	no02	2	Day2-11	0.412764
Stim10	no02	2	Day2-11	1.00954
Stim10	no02	2	Day2-11	0.622747
Stim10	no02	2	Day2-11	0.546245
Stim10	no02	2	Day2-11	2
Stim10	no02	2	Day2-11	0.527168
Stim10	no02	2	Day2-11	0.083118
Stim10	no02	2	Day2-11	0
Stim10	no02	2	Day2-11	0.140043
Stim10	no02	2	Day2-11	0.4509
Stim10	no02	2	Day2-11	0.252799
Stim10	no02	2	Day2-11	0.162631
Stim10	no02	2	Day2-11	1.83953
Stim10	no02	2	Day2-11	0.112587
Stim10	no02	2	Day2-11	0.90576
Stim10	no02	2	Day2-11	1.09249
Stim10	no02	2	Day2-11	0.296282
Stim10	no02	2	Day2-11	0.093444
Stim10	no02	2	Day2-11	0.445279
Stim10	no02	2	Day2-11	1.97199
Stim10	no02	2	Day2-11	1.07102
Stim10	no02	2	Day2-11	0.71087
Stim10	no02	2	Day2-11	0.09967
Stim10	no02	2	Day2-11	0.45288
Stim10	no02	3	Day2-11	0.087858
Stim10	no02	3	Day2-11	0.079701
Stim10	no02	3	Day2-11	0.013598
Stim10	no02	3	Day2-11	1.00925
Stim10	no02	3	Day2-11	0.126903
Stim10	no02	3	Day2-11	0.353679
Stim10	no02	3	Day2-11	0.173501
Stim10	no02	3	Day2-11	0.012495
Stim10	no02	3	Day2-11	0.046249
Stim10	no02	3	Day2-11	0.633163
Stim10	no02	3	Day2-11	1.26998
Stim10	no02	3	Day2-11	0.051864
Stim10	no02	3	Day2-11	0.588382
Stim10	no02	3	Day2-11	0.028829
Stim10	no02	3	Day2-11	1.20386
Stim10	no02	3	Day2-11	1.11794
Stim10	no02	3	Day2-11	0.455763
Stim10	no02	3	Day2-11	0.044321
Stim10	no02	3	Day2-11	0.338108
Stim10	no02	3	Day2-11	0.050076
Stim10	no02	3	Day2-11	1.06829
Stim10	no02	3	Day2-11	0.080087
Stim10	no02	3	Day2-11	0.043186
Stim10	no02	3	Day2-11	0.016016
Stim10	no02	3	Day2-11	0.629189
Stim10	no02	3	Day2-11	1.08113
Stim10	no02	3	Day2-11	0.350635
Stim10	no02	3	Day2-11	0.09321
Stim10	no02	3	Day2-11	0.036436
Stim10	no02	3	Day2-11	0.527419
Stim10	no02	3	Day2-11	0.051864
Stim10	no02	3	Day2-11	0.904466
Stim10	no02	3	Day2-11	0.126379
Stim10	no02	3	Day2-11	0.050579
Stim10	no02	3	Day2-11	0.016104
Stim10	no02	3	Day2-11	0.277333
Stim10	no02	3	Day2-11	0.571666
Stim10	no02	3	Day2-11	0.053575
Stim10	no02	3	Day2-11	0.121841
Stim10	no02	3	Day2-11	0.421507
Stim10	no02	3	Day2-11	0.02072
Stim10	no02	3	Day2-11	0.887533
Stim10	no02	3	Day2-11	1.25477
Stim10	no02	3	Day2-11	0.002665
Stim10	no02	4	Day2-11	0.260593
Stim10	no02	4	Day2-11	1.53764
Stim10	no02	4	Day2-11	0.086769
Stim10	no02	4	Day2-11	0.015561
Stim10	no02	4	Day2-11	0.078339
Stim10	no02	4	Day2-11	0.032003
Stim10	no02	4	Day2-11	0.479914
Stim10	no02	4	Day2-11	0.033511
Stim10	no02	4	Day2-11	0.006658
Stim10	no02	4	Day2-11	0.006383
Stim10	no02	4	Day2-11	0.181947
Stim10	no02	4	Day2-11	0.61898
Stim10	no02	4	Day2-11	1.42582
Stim10	no02	4	Day2-11	0.081735
Stim10	no02	4	Day2-11	0.032656
Stim10	no02	4	Day2-11	0.54378
Stim10	no02	4	Day2-11	0.442909
Stim10	no02	4	Day2-11	0.143532
Stim10	no02	4	Day2-11	0.012047
Stim10	no02	4	Day2-11	0.034049
Stim10	no02	4	Day2-11	0.105125
Stim10	no02	4	Day2-11	0.055421
Stim10	no02	4	Day2-11	0.263541
Stim10	no02	4	Day2-11	0.142393
Stim10	no02	4	Day2-11	0.198942
Stim10	no02	4	Day2-11	0.0112
Stim10	no02	4	Day2-11	0.175819
Stim10	no02	4	Day2-11	0.514675
Stim10	no02	4	Day2-11	0.038585
Stim10	no02	4	Day2-11	0.168181
Stim10	no02	4	Day2-11	0.075465
Stim10	no02	4	Day2-11	0.777756
Stim10	no02	4	Day2-11	0.160802
Stim10	no02	4	Day2-11	0.035918
Stim10	no02	4	Day2-11	0.199554
Stim10	no02	4	Day2-11	0.147299
Stim10	no02	4	Day2-11	0.418568
Stim10	no02	4	Day2-11	0.716525
Stim10	no02	4	Day2-11	0.446619
Stim10	no02	4	Day2-11	0.272881
Stim10	no02	4	Day2-11	0.075605
Stim10	no02	4	Day2-11	0.19172
Stim10	no02	4	Day2-11	0.390052
Stim10	no02	4	Day2-11	0.336607
Stim10	no02	4	Day2-11	0.821121
Stim10	no02	4	Day2-11	1.28836
Stim10	no02	4	Day2-11	0.025855
Stim10	no02	4	Day2-11	0.13899
Stim10	no02	4	Day2-11	0.441505
Stim10	no02	4	Day2-11	0.302867
Stim10	no02	4	Day2-11	0.035383
Stim10	no02	4	Day2-11	0.229452
Stim10	no02	4	Day2-11	0.114338
Stim10	no02	4	Day2-11	0.136697
Stim10	no02	4	Day2-11	0.600403
Stim10	no02	4	Day2-11	0.043654
Stim10	no02	4	Day2-11	0.0229
Stim10	no02	4	Day2-11	1.28836
Stim10	no02	5	Day2-11	0.093594
Stim10	no02	5	Day2-11	0.058389
Stim10	no02	5	Day2-11	0.072888
Stim10	no02	5	Day2-11	0.054185
Stim10	no02	5	Day2-11	0.103816
Stim10	no02	5	Day2-11	0.125351
Stim10	no02	5	Day2-11	0.002021
Stim10	no02	5	Day2-11	0.005292
Stim10	no02	5	Day2-11	0.033098
Stim10	no02	5	Day2-11	0.033533
Stim10	no02	5	Day2-11	0.420876
Stim10	no02	5	Day2-11	0.301718
Stim10	no02	5	Day2-11	0.26595
Stim10	no02	5	Day2-11	0.326942
Stim10	no02	5	Day2-11	0.401654
Stim10	no02	5	Day2-11	0.763023
Stim10	no02	5	Day2-11	0.557306
Stim10	no02	5	Day2-11	0.538241
Stim10	no02	5	Day2-11	0.497915
Stim10	no02	5	Day2-11	0.227256
Stim10	no02	5	Day2-11	0.357345
Stim10	no02	5	Day2-11	0.024935
Stim10	no02	5	Day2-11	0.538241
Stim10	no02	5	Day2-11	0.07684
Stim10	no02	5	Day2-11	0.197508
Stim10	no02	5	Day2-11	0.714437
Stim10	no02	5	Day2-11	0.31598
Stim10	no02	5	Day2-11	1.30385
Stim10	no02	5	Day2-11	0.095713
Stim10	no02	5	Day2-11	0.877851
Stim10	no02	5	Day2-11	0.040866
Stim10	no02	5	Day2-11	0.724175
Stim10	no02	5	Day2-11	0.339351
Stim10	no02	5	Day2-11	0.025084
Stim10	no02	5	Day2-11	0.121434
Stim10	no02	5	Day2-11	0.015059
Stim10	no02	5	Day2-11	0.132633
Stim10	no02	5	Day2-11	0.131308
Stim10	no02	5	Day2-11	0.652698
Stim10	no02	5	Day2-11	0.727978
Stim10	no02	5	Day2-11	0.480194
Stim10	no02	5	Day2-11	0.099343
Stim10	no02	5	Day2-11	0.067448
Stim10	no02	5	Day2-11	0.05259
Stim10	no02	5	Day2-11	0.063313
Stim10	no02	5	Day2-11	0.529448
Stim10	no02	5	Day2-11	0.176288
Stim10	no02	5	Day2-11	1.05355
Stim10	no02	5	Day2-11	0.200802
Stim10	no02	5	Day2-11	1.1041
Stim10	no02	5	Day2-11	0.210798
Stim10	no02	5	Day2-11	0.295855
Stim10	no02	5	Day2-11	0.451871
Stim10	no02	5	Day2-11	0.119756
Stim10	no02	5	Day2-11	0.016796
Stim10	no02	5	Day2-11	1.20672
Stim10	no02	5	Day2-11	0.802711
Stim10	no02	5	Day2-11	0.016687
Stim10	no02	5	Day2-11	0.384849
Stim10	no02	5	Day2-11	0.144661
Stim10	no02	5	Day2-11	0.058567
Stim10	no02	5	Day2-11	0.673331
Stim10	no02	5	Day2-11	0.609856
Stim10	no02	5	Day2-11	0.371306
Stim10	no02	5	Day2-11	0.379206
Stim10	no02	5	Day2-11	0.607222
Stim10	no02	5	Day2-11	1.1106
Stim10	no02	5	Day2-11	0.143256
Stim10	no02	5	Day2-11	0.025909
Stim10	no02	6	Day2-11	0.096142
Stim10	no02	6	Day2-11	0.065419
Stim10	no02	6	Day2-11	0.292672
Stim10	no02	6	Day2-11	0.059259
Stim10	no02	6	Day2-11	0.083649
Stim10	no02	6	Day2-11	0.248752
Stim10	no02	6	Day2-11	1.23871
Stim10	no02	6	Day2-11	0.026844
Stim10	no02	6	Day2-11	0.288104
Stim10	no02	6	Day2-11	0.407637
Stim10	no02	6	Day2-11	0.064538
Stim10	no02	6	Day2-11	0.01426
Stim10	no02	6	Day2-11	0.516527
Stim10	no02	6	Day2-11	0.622422
Stim10	no02	6	Day2-11	0.717902
Stim10	no02	6	Day2-11	0.785612
Stim10	no02	6	Day2-11	0.097743
Stim10	no02	6	Day2-11	0.544371
Stim10	no02	6	Day2-11	0.229268
Stim10	no02	6	Day2-11	0.148397
Stim10	no02	6	Day2-11	0.165016
Stim10	no02	6	Day2-11	0.038355
Stim10	no02	6	Day2-11	0.289683
Stim10	no02	6	Day2-11	0.087906
Stim10	no02	6	Day2-11	1.93093
Stim10	no02	6	Day2-11	0.263574
Stim10	no02	6	Day2-11	1.07747
Stim10	no02	6	Day2-11	0.452562
Stim10	no02	6	Day2-11	0.164191
Stim10	no02	6	Day2-11	0.832573
Stim10	no02	6	Day2-11	0.083636
Stim10	no02	6	Day2-11	0.209067
Stim10	no02	6	Day2-11	0.108958
Stim10	no02	6	Day2-11	0.119919
Stim10	no02	6	Day2-11	0.287622
Stim10	no02	6	Day2-11	1.93093
Stim10	no02	6	Day2-11	0.063965
Stim10	no02	6	Day2-11	0.54175
Stim10	no02	6	Day2-11	0.034061
Stim10	no02	6	Day2-11	0.013782
Stim10	no02	6	Day2-11	0.001814
Stim10	no02	6	Day2-11	0.037989
Stim10	no02	6	Day2-11	0.044066
Stim10	no02	6	Day2-11	0.441741
Stim10	no02	6	Day2-11	0.017298
Stim10	no02	6	Day2-11	0.086293
Stim10	no02	6	Day2-11	0.239484
Stim10	no02	6	Day2-11	0.103651
Stim10	no02	6	Day2-11	0.046239
Stim10	no02	6	Day2-11	0.511748
Stim10	no02	6	Day2-11	0.090074
Stim10	no02	6	Day2-11	0.072216
Stim10	no02	6	Day2-11	0.03604
Stim10	no02	6	Day2-11	0.094651
Stim10	no02	6	Day2-11	0.150818
Stim10	no02	6	Day2-11	1.93093
Stim10	no02	7	Day2-11	0.592045
Stim10	no02	7	Day2-11	0.005463
Stim10	no02	7	Day2-11	0.546619
Stim10	no02	7	Day2-11	0.082478
Stim10	no02	7	Day2-11	0.217516
Stim10	no02	7	Day2-11	0.223728
Stim10	no02	7	Day2-11	0.662027
Stim10	no02	7	Day2-11	0.070324
Stim10	no02	7	Day2-11	0.02341
Stim10	no02	7	Day2-11	0.094532
Stim10	no02	7	Day2-11	0.551289
Stim10	no02	7	Day2-11	0.505853
Stim10	no02	7	Day2-11	0.130782
Stim10	no02	7	Day2-11	0.056197
Stim10	no02	7	Day2-11	0.021807
Stim10	no02	7	Day2-11	0.097895
Stim10	no02	7	Day2-11	0.097272
Stim10	no02	7	Day2-11	0.424193
Stim10	no02	7	Day2-11	0.147071
Stim10	no02	7	Day2-11	0.157076
Stim10	no02	7	Day2-11	0.035358
Stim10	no02	7	Day2-11	0.042261
Stim10	no02	7	Day2-11	1.04101
Stim10	no02	7	Day2-11	0.211965
Stim10	no02	7	Day2-11	1.86844
Stim10	no02	7	Day2-11	0.423179
Stim10	no02	7	Day2-11	0.005742
Stim10	no02	7	Day2-11	1.43532
Stim10	no02	7	Day2-11	0.189917
Stim10	no02	7	Day2-11	0.019993
Stim10	no02	7	Day2-11	1.02099
Stim10	no02	7	Day2-11	0.361111
Stim10	no02	7	Day2-11	0.188106
Stim10	no02	7	Day2-11	0.062591
Stim10	no02	7	Day2-11	1.04784
Stim10	no02	7	Day2-11	0.377769
Stim10	no02	7	Day2-11	0.076329
Stim10	no02	7	Day2-11	0.02583
Stim10	no02	7	Day2-11	0.773518
Stim10	no02	7	Day2-11	0.378838
Stim10	no02	7	Day2-11	0.038616
Stim10	no02	7	Day2-11	0.152712
Stim10	no02	7	Day2-11	0.241355
Stim10	no02	7	Day2-11	0.099388
Stim10	no02	7	Day2-11	0.031455
Stim10	no02	7	Day2-11	0.417635
Stim10	no02	7	Day2-11	0.044876
Stim10	no02	7	Day2-11	0.361643
Stim10	no02	7	Day2-11	0.00784
Stim10	no02	7	Day2-11	0.409825
Stim10	no02	7	Day2-11	0.096014
Stim10	no02	7	Day2-11	0.047921
Stim10	no02	7	Day2-11	0.376897
Stim10	no02	7	Day2-11	0.336481
Stim10	no02	7	Day2-11	0.100417
Stim10	no02	7	Day2-11	0.300949
Stim10	no02	7	Day2-11	0.269288
Stim10	no02	7	Day2-11	0.177406
Stim10	no02	7	Day2-11	0.47207
Stim10	no02	8	Day2-11	0.12073
Stim10	no02	8	Day2-11	0.114714
Stim10	no02	8	Day2-11	0.562227
Stim10	no02	8	Day2-11	0.392774
Stim10	no02	8	Day2-11	0.335963
Stim10	no02	8	Day2-11	1.42033
Stim10	no02	8	Day2-11	1.86394
Stim10	no02	8	Day2-11	0.627941
Stim10	no02	8	Day2-11	0.130827
Stim10	no02	8	Day2-11	0.046288
Stim10	no02	8	Day2-11	1.2715
Stim10	no02	8	Day2-11	0.032328
Stim10	no02	8	Day2-11	1.28908
Stim10	no02	8	Day2-11	1.14606
Stim10	no02	8	Day2-11	0.05441
Stim10	no02	8	Day2-11	2.6009
Stim10	no02	8	Day2-11	0.01552
Stim10	no02	8	Day2-11	0.04878
Stim10	no02	8	Day2-11	0.835369
Stim10	no02	8	Day2-11	0.013116
Stim10	no02	8	Day2-11	0.298742
Stim10	no02	8	Day2-11	0.281233
Stim10	no02	8	Day2-11	2.6009
Stim10	no02	8	Day2-11	0.032878
Stim10	no02	8	Day2-11	0.849381
Stim10	no02	8	Day2-11	0.515545
Stim10	no02	8	Day2-11	0.312124
Stim10	no02	8	Day2-11	0.289707
Stim10	no02	8	Day2-11	0.327726
Stim10	no02	8	Day2-11	1.86394
Stim10	no02	8	Day2-11	0.756298
Stim10	no02	8	Day2-11	0.859054
Stim10	no02	8	Day2-11	0.007577
Stim10	no02	8	Day2-11	0.570144
Stim10	no02	8	Day2-11	0.311961
Stim10	no02	8	Day2-11	0.060268
Stim10	no02	8	Day2-11	0.039599
Stim10	no02	8	Day2-11	0.4327
Stim10	no02	8	Day2-11	1.1687
Stim10	no02	8	Day2-11	0.892031
Stim10	no02	8	Day2-11	0.316572
Stim10	no02	8	Day2-11	1.86394
Stim10	no02	8	Day2-11	0.02517
Stim10	no02	8	Day2-11	0.086056
Stim10	no02	8	Day2-11	0.181414
Stim10	no02	8	Day2-11	0.111961
Stim10	no02	8	Day2-11	0.62152
Stim10	no02	8	Day2-11	0.149945
Stim10	no02	8	Day2-11	0.632344
Stim10	no02	8	Day2-11	0.0581
Stim10	no02	8	Day2-11	0.920332
Stim10	no02	8	Day2-11	0.013075
Stim10	no02	8	Day2-11	1.55773
Stim10	no02	8	Day2-11	0.013334
Stim10	no02	8	Day2-11	0.050204
Stim10	no02	8	Day2-11	0.053805
Stim10	no02	8	Day2-11	0
Stim10	no02	8	Day2-11	0.89556
Stim10	no02	8	Day2-11	0.068265
Stim10	no02	8	Day2-11	0.12073
Stim10	no02	8	Day2-11	0.375309
Stim10	no02	8	Day2-11	0.098267
Stim10	no02	8	Day2-11	0.193309
Stim10	no02	8	Day2-11	1.42033
Stim10	no02	9	Day2-11	0.034129
Stim10	no02	9	Day2-11	0.157155
Stim10	no02	9	Day2-11	0.114587
Stim10	no02	9	Day2-11	0.554123
Stim10	no02	9	Day2-11	0.077767
Stim10	no02	9	Day2-11	0.476325
Stim10	no02	9	Day2-11	0.147905
Stim10	no02	9	Day2-11	0.244448
Stim10	no02	9	Day2-11	0.12767
Stim10	no02	9	Day2-11	0.182592
Stim10	no02	9	Day2-11	0.020243
Stim10	no02	9	Day2-11	0.021937
Stim10	no02	9	Day2-11	0.144357
Stim10	no02	9	Day2-11	0.049316
Stim10	no02	9	Day2-11	0.037082
Stim10	no02	9	Day2-11	0.118778
Stim10	no02	9	Day2-11	0.0175
Stim10	no02	9	Day2-11	1.04239
Stim10	no02	9	Day2-11	0.016091
Stim10	no02	9	Day2-11	0.062024
Stim10	no02	9	Day2-11	0.016957
Stim10	no02	9	Day2-11	0.436359
Stim10	no02	9	Day2-11	0.525967
Stim10	no02	9	Day2-11	0.869311
Stim10	no02	9	Day2-11	0.078982
Stim10	no02	9	Day2-11	0.626117
Stim10	no02	9	Day2-11	0.448284
Stim10	no02	9	Day2-11	0.292726
Stim10	no02	9	Day2-11	0.354367
Stim10	no02	9	Day2-11	0.296205
Stim10	no02	9	Day2-11	0.50987
Stim10	no02	9	Day2-11	0.042341
Stim10	no02	9	Day2-11	0.199879
Stim10	no02	9	Day2-11	0.057696
Stim10	no02	9	Day2-11	0.260152
Stim10	no02	9	Day2-11	0.120203
Stim10	no02	9	Day2-11	0.016602
Stim10	no02	9	Day2-11	0.497246
Stim10	no02	9	Day2-11	0.111349
Stim10	no02	9	Day2-11	0.043627
Stim10	no02	9	Day2-11	0.350441
Stim10	no02	9	Day2-11	0.374544
Stim10	no02	9	Day2-11	0.862595
Stim10	no02	9	Day2-11	0.228831
Stim10	no02	9	Day2-11	0.146445
Stim10	no02	9	Day2-11	0.020639
Stim10	no02	9	Day2-11	0.017502
Stim10	no02	9	Day2-11	0.03859
Stim10	no02	9	Day2-11	0.064393
Stim10	no02	9	Day2-11	0.234285
Stim10	no02	9	Day2-11	0.434152
Stim10	no02	9	Day2-11	0.173377
Stim10	no02	9	Day2-11	0.597109
Stim10	no02	9	Day2-11	1.959
Stim10	no02	9	Day2-11	0.013137
Stim10	no02	9	Day2-11	0.047067
Stim10	no02	9	Day2-11	0.060787
Stim10	no02	9	Day2-11	0.269957
Stim10	no02	9	Day2-11	0.446567
Stim10	no02	9	Day2-11	0.063164
Stim10	no02	9	Day2-11	0.077091
Stim10	no02	9	Day2-11	0.121103
Stim10	no02	9	Day2-11	0.343047
Stim10	no02	10	Day2-11	0.03919
Stim10	no02	10	Day2-11	0.059988
Stim10	no02	10	Day2-11	0.939115
Stim10	no02	10	Day2-11	1.64411
Stim10	no02	10	Day2-11	0.017742
Stim10	no02	10	Day2-11	0.682697
Stim10	no02	10	Day2-11	0.019182
Stim10	no02	10	Day2-11	0.017113
Stim10	no02	10	Day2-11	0.905529
Stim10	no02	10	Day2-11	1.09041
Stim10	no02	10	Day2-11	0.982945
Stim10	no02	10	Day2-11	0.433305
Stim10	no02	10	Day2-11	0.327202
Stim10	no02	10	Day2-11	0.100353
Stim10	no02	10	Day2-11	0.013779
Stim10	no02	10	Day2-11	0.55799
Stim10	no02	10	Day2-11	0.096159
Stim10	no02	10	Day2-11	0.606772
Stim10	no02	10	Day2-11	2.04363
Stim10	no02	10	Day2-11	0.132277
Stim10	no02	10	Day2-11	0.040456
Stim10	no02	10	Day2-11	0.347382
Stim10	no02	10	Day2-11	0.925895
Stim10	no02	10	Day2-11	0.554789
Stim10	no02	10	Day2-11	0.21028
Stim10	no02	10	Day2-11	1.19008
Stim10	no02	10	Day2-11	0.509573
Stim10	no02	10	Day2-11	0.400976
Stim10	no02	10	Day2-11	1.06976
Stim10	no02	10	Day2-11	0.462078
Stim10	no02	10	Day2-11	0.143826
Stim10	no02	10	Day2-11	0.195433
Stim10	no02	10	Day2-11	0.248956
Stim10	no02	11	Day2-11	0.081476
Stim10	no02	11	Day2-11	0.146831
Stim10	no02	11	Day2-11	0.659676
Stim10	no02	11	Day2-11	0.040482
Stim10	no02	11	Day2-11	0.515189
Stim10	no02	11	Day2-11	0.658717
Stim10	no02	11	Day2-11	0.881036
Stim10	no02	11	Day2-11	0.036662
Stim10	no02	11	Day2-11	0.64762
Stim10	no02	11	Day2-11	0.040563
Stim10	no02	11	Day2-11	0.044854
Stim10	no02	11	Day2-11	0.059468
Stim10	no02	11	Day2-11	0.261462
Stim10	no02	11	Day2-11	0.447138
Stim10	no02	11	Day2-11	0.01655
Stim10	no02	11	Day2-11	0.464755
Stim10	no02	11	Day2-11	0.080282
Stim10	no02	11	Day2-11	0.156917
Stim10	no02	11	Day2-11	0.109508
Stim10	no02	11	Day2-11	1.21198
Stim10	no02	11	Day2-11	0.01808
Stim10	no02	11	Day2-11	0.083034
Stim10	no02	11	Day2-11	0.151851
Stim10	no02	11	Day2-11	0.172914
Stim10	no02	11	Day2-11	0.009601
Stim10	no02	11	Day2-11	0.24486
Stim10	no02	11	Day2-11	0.203543
Stim10	no02	11	Day2-11	0.849436
Stim10	no02	11	Day2-11	0.122579
Stim10	no02	11	Day2-11	0.712811
Stim10	no02	11	Day2-11	0.598824
Stim10	no02	11	Day2-11	0.023761
Stim10	no02	11	Day2-11	0
Stim10	no02	11	Day2-11	1.61242
Stim10	no02	11	Day2-11	0.056419
Stim10	no02	11	Day2-11	0.070807
Stim10	no02	11	Day2-11	0.632973
Stim10	no02	11	Day2-11	0.095198
Stim10	no02	11	Day2-11	0.161409
Stim10	no02	11	Day2-11	0.049757
Stim10	no02	11	Day2-11	0.027311
Stim10	no02	11	Day2-11	0.33896
Stim10	no02	24	Day24-26	0.044668
Stim10	no02	24	Day24-26	0.527343
Stim10	no02	24	Day24-26	0.07431
Stim10	no02	24	Day24-26	0.024199
Stim10	no02	24	Day24-26	0.782277
Stim10	no02	24	Day24-26	0.074234
Stim10	no02	24	Day24-26	0.069378
Stim10	no02	24	Day24-26	0.142119
Stim10	no02	24	Day24-26	0.157437
Stim10	no02	24	Day24-26	1.08849
Stim10	no02	24	Day24-26	0.031924
Stim10	no02	24	Day24-26	0.263899
Stim10	no02	24	Day24-26	0.034139
Stim10	no02	24	Day24-26	0.1068
Stim10	no02	24	Day24-26	0.458133
Stim10	no02	24	Day24-26	0.004119
Stim10	no02	24	Day24-26	0.062261
Stim10	no02	24	Day24-26	0.07779
Stim10	no02	24	Day24-26	0.087962
Stim10	no02	24	Day24-26	0.026012
Stim10	no02	24	Day24-26	0.0557
Stim10	no02	24	Day24-26	0.016911
Stim10	no02	24	Day24-26	0.07422
Stim10	no02	24	Day24-26	0.158432
Stim10	no02	24	Day24-26	0.110069
Stim10	no02	24	Day24-26	0.027038
Stim10	no02	24	Day24-26	0.122084
Stim10	no02	24	Day24-26	0.069378
Stim10	no02	24	Day24-26	0.027648
Stim10	no02	24	Day24-26	0.045419
Stim10	no02	24	Day24-26	0.543882
Stim10	no02	24	Day24-26	0.06279
Stim10	no02	24	Day24-26	0.031005
Stim10	no02	24	Day24-26	0.031611
Stim10	no02	24	Day24-26	0.069518
Stim10	no02	24	Day24-26	0.001755
Stim10	no02	24	Day24-26	0.076357
Stim10	no02	24	Day24-26	0.26629
Stim10	no02	24	Day24-26	0.098942
Stim10	no02	24	Day24-26	0.002753
Stim10	no02	24	Day24-26	0.06279
Stim10	no02	24	Day24-26	0.241577
Stim10	no02	24	Day24-26	0.162789
Stim10	no02	24	Day24-26	0.469665
Stim10	no02	24	Day24-26	0.074932
Stim10	no02	24	Day24-26	0.206036
Stim10	no02	24	Day24-26	0.10761
Stim10	no02	24	Day24-26	0.039949
Stim10	no02	24	Day24-26	0.231213
Stim10	no02	24	Day24-26	0.337834
Stim10	no02	24	Day24-26	0.053584
Stim10	no02	24	Day24-26	0.36692
Stim10	no02	24	Day24-26	0.275505
Stim10	no02	24	Day24-26	0.100493
Stim10	no02	24	Day24-26	0.184466
Stim10	no02	24	Day24-26	0.309339
Stim10	no02	24	Day24-26	0.051252
Stim10	no02	24	Day24-26	0.100049
Stim10	no02	24	Day24-26	0.507092
Stim10	no02	24	Day24-26	0.030699
Stim10	no02	24	Day24-26	0.195791
Stim10	no02	24	Day24-26	0.197906
Stim10	no02	24	Day24-26	0.102648
Stim10	no02	24	Day24-26	0.034594
Stim10	no02	24	Day24-26	0.098532
Stim10	no02	24	Day24-26	0.075363
Stim10	no02	24	Day24-26	1.9612
Stim10	no02	24	Day24-26	0.087958
Stim10	no02	24	Day24-26	0.116752
Stim10	no02	24	Day24-26	0.345543
Stim10	no02	24	Day24-26	0.668885
Stim10	no02	24	Day24-26	0.287008
Stim10	no02	24	Day24-26	0.075304
Stim10	no02	24	Day24-26	0.058179
Stim10	no02	24	Day24-26	0.530026
Stim10	no02	24	Day24-26	0.021426
Stim10	no02	24	Day24-26	0.142507
Stim10	no02	24	Day24-26	0.436166
Stim10	no02	24	Day24-26	0.111526
Stim10	no02	24	Day24-26	0.97267
Stim10	no02	24	Day24-26	0.800929
Stim10	no02	24	Day24-26	0.130856
Stim10	no03	1	Day1	0.114245
Stim10	no03	1	Day1	0.11765
Stim10	no03	1	Day1	0.543302
Stim10	no03	1	Day1	0.0322
Stim10	no03	1	Day1	0.295287
Stim10	no03	1	Day1	0.237216
Stim10	no03	1	Day1	0.430827
Stim10	no03	1	Day1	0.06972
Stim10	no03	1	Day1	0.128774
Stim10	no03	1	Day1	0.135775
Stim10	no03	1	Day1	0.089684
Stim10	no03	1	Day1	0.138998
Stim10	no03	1	Day1	0.077863
Stim10	no03	1	Day1	0.1364
Stim10	no03	1	Day1	0.091085
Stim10	no03	1	Day1	0.170827
Stim10	no03	1	Day1	0.098679
Stim10	no03	1	Day1	0.022365
Stim10	no03	1	Day1	0.109266
Stim10	no03	1	Day1	0.418405
Stim10	no03	1	Day1	0.044993
Stim10	no03	1	Day1	0.028432
Stim10	no03	1	Day1	0.330454
Stim10	no03	1	Day1	1.84022
Stim10	no03	1	Day1	0.197727
Stim10	no03	1	Day1	0.047097
Stim10	no03	1	Day1	0.707292
Stim10	no03	1	Day1	0.052076
Stim10	no03	1	Day1	0.961606
Stim10	no03	1	Day1	0.082409
Stim10	no03	1	Day1	0.524294
Stim10	no03	1	Day1	0.03233
Stim10	no03	1	Day1	0.596521
Stim10	no03	1	Day1	0.211551
Stim10	no03	1	Day1	0.400913
Stim10	no03	1	Day1	0.893319
Stim10	no03	2	Day2-11	0.04075
Stim10	no03	2	Day2-11	0.025853
Stim10	no03	2	Day2-11	0.071599
Stim10	no03	2	Day2-11	0.089627
Stim10	no03	2	Day2-11	0.00912
Stim10	no03	2	Day2-11	0.042942
Stim10	no03	2	Day2-11	0.134099
Stim10	no03	2	Day2-11	0.299994
Stim10	no03	2	Day2-11	0.526016
Stim10	no03	2	Day2-11	0.043425
Stim10	no03	2	Day2-11	0.02151
Stim10	no03	2	Day2-11	0.599101
Stim10	no03	2	Day2-11	0.244066
Stim10	no03	2	Day2-11	0.10721
Stim10	no03	2	Day2-11	0.09274
Stim10	no03	2	Day2-11	0.054432
Stim10	no03	2	Day2-11	0.054754
Stim10	no03	2	Day2-11	0.395579
Stim10	no03	2	Day2-11	0.030481
Stim10	no03	2	Day2-11	0.054163
Stim10	no03	2	Day2-11	0.060105
Stim10	no03	2	Day2-11	0.35486
Stim10	no03	2	Day2-11	0.210248
Stim10	no03	2	Day2-11	0.220799
Stim10	no03	2	Day2-11	0.198279
Stim10	no03	2	Day2-11	0.043329
Stim10	no03	2	Day2-11	0.019362
Stim10	no03	2	Day2-11	0.092526
Stim10	no03	2	Day2-11	0.004219
Stim10	no03	2	Day2-11	0.392572
Stim10	no03	2	Day2-11	0.023946
Stim10	no03	2	Day2-11	0.218421
Stim10	no03	2	Day2-11	0.077464
Stim10	no03	2	Day2-11	0.036796
Stim10	no03	2	Day2-11	0.2781
Stim10	no03	2	Day2-11	0.236145
Stim10	no03	2	Day2-11	0.019394
Stim10	no03	2	Day2-11	0.106607
Stim10	no03	2	Day2-11	0.603635
Stim10	no03	2	Day2-11	0.259928
Stim10	no03	2	Day2-11	0.039556
Stim10	no03	2	Day2-11	0.154183
Stim10	no03	2	Day2-11	0.063935
Stim10	no03	2	Day2-11	0.05371
Stim10	no03	2	Day2-11	0.095936
Stim10	no03	2	Day2-11	0.019435
Stim10	no03	2	Day2-11	0.171889
Stim10	no03	2	Day2-11	0.182081
Stim10	no03	2	Day2-11	0.139154
Stim10	no03	3	Day2-11	0.026351
Stim10	no03	3	Day2-11	0.071911
Stim10	no03	3	Day2-11	0.009886
Stim10	no03	3	Day2-11	0.021924
Stim10	no03	3	Day2-11	0.031044
Stim10	no03	3	Day2-11	0.043639
Stim10	no03	3	Day2-11	0.095007
Stim10	no03	3	Day2-11	0.041314
Stim10	no03	3	Day2-11	0.038063
Stim10	no03	3	Day2-11	0.343809
Stim10	no03	3	Day2-11	0.099166
Stim10	no03	3	Day2-11	0.273206
Stim10	no03	3	Day2-11	0.367127
Stim10	no03	3	Day2-11	0.256608
Stim10	no03	3	Day2-11	0.160994
Stim10	no03	3	Day2-11	0.08848
Stim10	no03	3	Day2-11	0.134947
Stim10	no03	3	Day2-11	0.060454
Stim10	no03	3	Day2-11	0.046187
Stim10	no03	3	Day2-11	0.117356
Stim10	no03	3	Day2-11	0.094341
Stim10	no03	3	Day2-11	0.081684
Stim10	no03	3	Day2-11	0.147904
Stim10	no03	3	Day2-11	0.147777
Stim10	no03	3	Day2-11	0.146653
Stim10	no03	3	Day2-11	0.138246
Stim10	no03	3	Day2-11	0.240425
Stim10	no03	3	Day2-11	0.034318
Stim10	no03	3	Day2-11	0.601662
Stim10	no03	3	Day2-11	0.030032
Stim10	no03	3	Day2-11	0.226039
Stim10	no03	3	Day2-11	0.005621
Stim10	no03	3	Day2-11	0.078289
Stim10	no03	3	Day2-11	0.040683
Stim10	no03	3	Day2-11	0.051076
Stim10	no03	3	Day2-11	0.055711
Stim10	no03	3	Day2-11	0.038196
Stim10	no03	3	Day2-11	0.056232
Stim10	no03	3	Day2-11	0.072271
Stim10	no03	3	Day2-11	0.056685
Stim10	no03	3	Day2-11	0.027871
Stim10	no03	3	Day2-11	0.096035
Stim10	no03	3	Day2-11	0.001933
Stim10	no03	3	Day2-11	0.00954
Stim10	no03	3	Day2-11	1.02216
Stim10	no03	3	Day2-11	0.02686
Stim10	no03	3	Day2-11	0.530809
Stim10	no03	3	Day2-11	0.08936
Stim10	no03	3	Day2-11	0.090401
Stim10	no03	3	Day2-11	0.088428
Stim10	no03	4	Day2-11	0.320869
Stim10	no03	4	Day2-11	0.264425
Stim10	no03	4	Day2-11	0.195056
Stim10	no03	4	Day2-11	0.436144
Stim10	no03	4	Day2-11	0.172418
Stim10	no03	4	Day2-11	0.06779
Stim10	no03	4	Day2-11	0.197069
Stim10	no03	4	Day2-11	0.085358
Stim10	no03	4	Day2-11	0.03788
Stim10	no03	4	Day2-11	0.200136
Stim10	no03	4	Day2-11	0.010458
Stim10	no03	4	Day2-11	0.015754
Stim10	no03	4	Day2-11	0.045857
Stim10	no03	4	Day2-11	0.112938
Stim10	no03	4	Day2-11	0.187993
Stim10	no03	4	Day2-11	0.169112
Stim10	no03	4	Day2-11	0.191297
Stim10	no03	4	Day2-11	0.112146
Stim10	no03	4	Day2-11	0.179661
Stim10	no03	4	Day2-11	0.067163
Stim10	no03	4	Day2-11	0.672151
Stim10	no03	4	Day2-11	0.183898
Stim10	no03	4	Day2-11	0.261805
Stim10	no03	4	Day2-11	0.202256
Stim10	no03	4	Day2-11	0.404981
Stim10	no03	4	Day2-11	0.147446
Stim10	no03	4	Day2-11	0.232176
Stim10	no03	4	Day2-11	0.113462
Stim10	no03	4	Day2-11	0.116141
Stim10	no03	4	Day2-11	0.266754
Stim10	no03	4	Day2-11	0.073767
Stim10	no03	4	Day2-11	0.022496
Stim10	no03	4	Day2-11	0.201942
Stim10	no03	4	Day2-11	0.06562
Stim10	no03	4	Day2-11	0.075609
Stim10	no03	4	Day2-11	0.141341
Stim10	no03	4	Day2-11	0.254262
Stim10	no03	4	Day2-11	0.121979
Stim10	no03	4	Day2-11	0.249931
Stim10	no03	4	Day2-11	0.191904
Stim10	no03	4	Day2-11	0.084926
Stim10	no03	4	Day2-11	0.050037
Stim10	no03	4	Day2-11	0.088595
Stim10	no03	4	Day2-11	0.347628
Stim10	no03	4	Day2-11	0.237383
Stim10	no03	4	Day2-11	0.403623
Stim10	no03	5	Day2-11	0.11152
Stim10	no03	5	Day2-11	0.054905
Stim10	no03	5	Day2-11	0.147072
Stim10	no03	5	Day2-11	0.46941
Stim10	no03	5	Day2-11	0.430202
Stim10	no03	5	Day2-11	0.32766
Stim10	no03	5	Day2-11	0.69351
Stim10	no03	5	Day2-11	0.146541
Stim10	no03	5	Day2-11	1.01311
Stim10	no03	5	Day2-11	0.149253
Stim10	no03	5	Day2-11	0.002052
Stim10	no03	5	Day2-11	0.422688
Stim10	no03	5	Day2-11	0.210387
Stim10	no03	5	Day2-11	0.121648
Stim10	no03	5	Day2-11	0.150645
Stim10	no03	5	Day2-11	0.440683
Stim10	no03	5	Day2-11	0.110224
Stim10	no03	5	Day2-11	0.243903
Stim10	no03	5	Day2-11	0.138074
Stim10	no03	5	Day2-11	0.340069
Stim10	no03	5	Day2-11	0.007168
Stim10	no03	5	Day2-11	0.11726
Stim10	no03	5	Day2-11	0.051211
Stim10	no03	5	Day2-11	0.120326
Stim10	no03	5	Day2-11	0.086733
Stim10	no03	5	Day2-11	0.150605
Stim10	no03	5	Day2-11	0.240306
Stim10	no03	5	Day2-11	0.033137
Stim10	no03	5	Day2-11	0.087307
Stim10	no03	5	Day2-11	0.039125
Stim10	no03	5	Day2-11	0.185295
Stim10	no03	5	Day2-11	0.02839
Stim10	no03	5	Day2-11	0.205722
Stim10	no03	5	Day2-11	0.066519
Stim10	no03	5	Day2-11	0.998317
Stim10	no03	5	Day2-11	0.174706
Stim10	no03	5	Day2-11	0.406853
Stim10	no03	5	Day2-11	0.15339
Stim10	no03	5	Day2-11	0.511483
Stim10	no03	5	Day2-11	0.050262
Stim10	no03	5	Day2-11	0.271094
Stim10	no03	5	Day2-11	0.211731
Stim10	no03	6	Day2-11	0.519782
Stim10	no03	6	Day2-11	0.105229
Stim10	no03	6	Day2-11	0.292845
Stim10	no03	6	Day2-11	0.142903
Stim10	no03	6	Day2-11	0.154885
Stim10	no03	6	Day2-11	0.02176
Stim10	no03	6	Day2-11	0.130845
Stim10	no03	6	Day2-11	0.303406
Stim10	no03	6	Day2-11	0.154742
Stim10	no03	6	Day2-11	0.373742
Stim10	no03	6	Day2-11	0.02204
Stim10	no03	6	Day2-11	0.216297
Stim10	no03	6	Day2-11	0.207276
Stim10	no03	6	Day2-11	0.265652
Stim10	no03	6	Day2-11	0.495486
Stim10	no03	6	Day2-11	0.058524
Stim10	no03	6	Day2-11	0.328946
Stim10	no03	6	Day2-11	0.069758
Stim10	no03	6	Day2-11	0.176116
Stim10	no03	6	Day2-11	0.149221
Stim10	no03	6	Day2-11	0.248187
Stim10	no03	6	Day2-11	0.199796
Stim10	no03	6	Day2-11	0.054792
Stim10	no03	6	Day2-11	0.016158
Stim10	no03	6	Day2-11	0.064477
Stim10	no03	6	Day2-11	0.241745
Stim10	no03	6	Day2-11	0.097767
Stim10	no03	6	Day2-11	0.397055
Stim10	no03	6	Day2-11	0.129705
Stim10	no03	6	Day2-11	0.151483
Stim10	no03	6	Day2-11	0.116676
Stim10	no03	6	Day2-11	0.493864
Stim10	no03	6	Day2-11	0.304937
Stim10	no03	6	Day2-11	0.055014
Stim10	no03	6	Day2-11	0.222165
Stim10	no03	6	Day2-11	0.112523
Stim10	no03	6	Day2-11	0.104104
Stim10	no03	6	Day2-11	0.220287
Stim10	no03	6	Day2-11	0.177579
Stim10	no03	6	Day2-11	0.455982
Stim10	no03	7	Day2-11	0.460738
Stim10	no03	7	Day2-11	0.25824
Stim10	no03	7	Day2-11	1.09376
Stim10	no03	7	Day2-11	0.072646
Stim10	no03	7	Day2-11	0.434632
Stim10	no03	7	Day2-11	0.550533
Stim10	no03	7	Day2-11	0.181871
Stim10	no03	7	Day2-11	0.119569
Stim10	no03	7	Day2-11	0.326955
Stim10	no03	7	Day2-11	0.073695
Stim10	no03	7	Day2-11	0.33155
Stim10	no03	7	Day2-11	0.298665
Stim10	no03	7	Day2-11	0.354844
Stim10	no03	7	Day2-11	0.225611
Stim10	no03	7	Day2-11	0.008386
Stim10	no03	7	Day2-11	0.335623
Stim10	no03	7	Day2-11	0.077292
Stim10	no03	7	Day2-11	0.421544
Stim10	no03	7	Day2-11	0.13221
Stim10	no03	7	Day2-11	0.139351
Stim10	no03	7	Day2-11	0.149923
Stim10	no03	7	Day2-11	0.313918
Stim10	no03	7	Day2-11	0.045532
Stim10	no03	7	Day2-11	0.128728
Stim10	no03	7	Day2-11	0.328567
Stim10	no03	7	Day2-11	0.085743
Stim10	no03	7	Day2-11	0.02957
Stim10	no03	7	Day2-11	0.170768
Stim10	no03	7	Day2-11	0.441878
Stim10	no03	7	Day2-11	0.2113
Stim10	no03	7	Day2-11	0.193698
Stim10	no03	7	Day2-11	0.094898
Stim10	no03	7	Day2-11	0.113232
Stim10	no03	7	Day2-11	0.03112
Stim10	no03	7	Day2-11	0.209232
Stim10	no03	7	Day2-11	0.190642
Stim10	no03	7	Day2-11	0.396569
Stim10	no03	7	Day2-11	0.102667
Stim10	no03	7	Day2-11	0.318321
Stim10	no03	7	Day2-11	0.269998
Stim10	no03	7	Day2-11	0.405903
Stim10	no03	7	Day2-11	0.089504
Stim10	no03	7	Day2-11	0.660877
Stim10	no03	7	Day2-11	0.863085
Stim10	no03	8	Day2-11	0.613615
Stim10	no03	8	Day2-11	0.104284
Stim10	no03	8	Day2-11	0.54831
Stim10	no03	8	Day2-11	0.415931
Stim10	no03	8	Day2-11	1.0055
Stim10	no03	8	Day2-11	0.117481
Stim10	no03	8	Day2-11	0.102536
Stim10	no03	8	Day2-11	0.045105
Stim10	no03	8	Day2-11	0.426027
Stim10	no03	8	Day2-11	0.22754
Stim10	no03	8	Day2-11	1.11067
Stim10	no03	8	Day2-11	0.072286
Stim10	no03	8	Day2-11	0.178295
Stim10	no03	8	Day2-11	0.223406
Stim10	no03	8	Day2-11	0.507954
Stim10	no03	8	Day2-11	0.085607
Stim10	no03	8	Day2-11	0.152428
Stim10	no03	8	Day2-11	0.536967
Stim10	no03	8	Day2-11	0.393848
Stim10	no03	8	Day2-11	0.257426
Stim10	no03	8	Day2-11	0.067576
Stim10	no03	8	Day2-11	0.123983
Stim10	no03	8	Day2-11	0.071627
Stim10	no03	8	Day2-11	0.284866
Stim10	no03	8	Day2-11	0.177484
Stim10	no03	8	Day2-11	0.761843
Stim10	no03	8	Day2-11	0.040063
Stim10	no03	8	Day2-11	0.087034
Stim10	no03	8	Day2-11	0.426694
Stim10	no03	8	Day2-11	0.027842
Stim10	no03	8	Day2-11	0.326172
Stim10	no03	8	Day2-11	0.068075
Stim10	no03	8	Day2-11	0.068231
Stim10	no03	8	Day2-11	0.24016
Stim10	no03	8	Day2-11	0.365729
Stim10	no03	8	Day2-11	0.306465
Stim10	no03	8	Day2-11	0.36297
Stim10	no03	8	Day2-11	0
Stim10	no03	8	Day2-11	0.274017
Stim10	no03	9	Day2-11	0.168797
Stim10	no03	9	Day2-11	0.637492
Stim10	no03	9	Day2-11	0.793503
Stim10	no03	9	Day2-11	0.139636
Stim10	no03	9	Day2-11	0.855026
Stim10	no03	9	Day2-11	0.254098
Stim10	no03	9	Day2-11	0.630243
Stim10	no03	9	Day2-11	0.004236
Stim10	no03	9	Day2-11	0.116049
Stim10	no03	9	Day2-11	0.581232
Stim10	no03	9	Day2-11	0.068601
Stim10	no03	9	Day2-11	0.136383
Stim10	no03	9	Day2-11	0.777181
Stim10	no03	9	Day2-11	0.178888
Stim10	no03	9	Day2-11	0.918161
Stim10	no03	9	Day2-11	0.364023
Stim10	no03	9	Day2-11	0.414844
Stim10	no03	9	Day2-11	0.023046
Stim10	no03	9	Day2-11	0.04807
Stim10	no03	9	Day2-11	0.428721
Stim10	no03	9	Day2-11	0.134943
Stim10	no03	9	Day2-11	0.571788
Stim10	no03	9	Day2-11	0.231699
Stim10	no03	9	Day2-11	0.064227
Stim10	no03	9	Day2-11	0.123667
Stim10	no03	9	Day2-11	0.148037
Stim10	no03	9	Day2-11	0.450764
Stim10	no03	9	Day2-11	0.166509
Stim10	no03	9	Day2-11	0.081124
Stim10	no03	9	Day2-11	0.285048
Stim10	no03	9	Day2-11	0.563594
Stim10	no03	9	Day2-11	0.072376
Stim10	no03	9	Day2-11	0.157632
Stim10	no03	9	Day2-11	0.101414
Stim10	no03	9	Day2-11	0.037655
Stim10	no03	9	Day2-11	0.606909
Stim10	no03	9	Day2-11	0.388672
Stim10	no03	9	Day2-11	0.209202
Stim10	no03	9	Day2-11	0.071052
Stim10	no03	9	Day2-11	0.08508
Stim10	no03	9	Day2-11	0.278559
Stim10	no03	9	Day2-11	0.311165
Stim10	no03	9	Day2-11	0.29623
Stim10	no03	9	Day2-11	0.261659
Stim10	no03	10	Day2-11	0.50505
Stim10	no03	10	Day2-11	0.19927
Stim10	no03	10	Day2-11	0.217694
Stim10	no03	10	Day2-11	0.054012
Stim10	no03	10	Day2-11	0.201197
Stim10	no03	10	Day2-11	1.01104
Stim10	no03	10	Day2-11	0.058024
Stim10	no03	10	Day2-11	0.124815
Stim10	no03	10	Day2-11	0.108811
Stim10	no03	10	Day2-11	0.236481
Stim10	no03	10	Day2-11	0.055941
Stim10	no03	10	Day2-11	0.175453
Stim10	no03	10	Day2-11	0.143446
Stim10	no03	10	Day2-11	0.120707
Stim10	no03	10	Day2-11	0.127752
Stim10	no03	10	Day2-11	0.266516
Stim10	no03	10	Day2-11	0.208084
Stim10	no03	10	Day2-11	0.157022
Stim10	no03	10	Day2-11	0.021293
Stim10	no03	10	Day2-11	0.032421
Stim10	no03	10	Day2-11	0.147523
Stim10	no03	10	Day2-11	0.310393
Stim10	no03	10	Day2-11	0.125607
Stim10	no03	10	Day2-11	0.072559
Stim10	no03	10	Day2-11	0.121467
Stim10	no03	10	Day2-11	1.57616
Stim10	no03	10	Day2-11	0.072608
Stim10	no03	10	Day2-11	0.118429
Stim10	no03	10	Day2-11	0.079355
Stim10	no03	10	Day2-11	0.207757
Stim10	no03	10	Day2-11	0.388426
Stim10	no03	10	Day2-11	1.04258
Stim10	no03	10	Day2-11	0.272297
Stim10	no03	10	Day2-11	0.296177
Stim10	no03	10	Day2-11	0.217437
Stim10	no03	10	Day2-11	0.012117
Stim10	no03	10	Day2-11	0.222784
Stim10	no03	10	Day2-11	0.072293
Stim10	no03	10	Day2-11	0.091342
Stim10	no03	10	Day2-11	0.228768
Stim10	no03	10	Day2-11	0.286599
Stim10	no03	10	Day2-11	0.198336
Stim10	no03	10	Day2-11	0.16212
Stim10	no03	10	Day2-11	0.124001
Stim10	no03	10	Day2-11	0.133355
Stim10	no03	10	Day2-11	0.057589
Stim10	no03	10	Day2-11	0.713005
Stim10	no03	10	Day2-11	0.036724
Stim10	no03	11	Day2-11	0.20323
Stim10	no03	11	Day2-11	0.905812
Stim10	no03	11	Day2-11	0.273962
Stim10	no03	11	Day2-11	0.887838
Stim10	no03	11	Day2-11	0.157731
Stim10	no03	11	Day2-11	0.164315
Stim10	no03	11	Day2-11	0.027375
Stim10	no03	11	Day2-11	0.083341
Stim10	no03	11	Day2-11	0.202185
Stim10	no03	11	Day2-11	0.595214
Stim10	no03	11	Day2-11	0.282753
Stim10	no03	11	Day2-11	0.055168
Stim10	no03	11	Day2-11	0.126588
Stim10	no03	11	Day2-11	0.179684
Stim10	no03	11	Day2-11	0.188018
Stim10	no03	11	Day2-11	0.316404
Stim10	no03	11	Day2-11	0.547022
Stim10	no03	11	Day2-11	0.029761
Stim10	no03	11	Day2-11	0.147049
Stim10	no03	11	Day2-11	0.852013
Stim10	no03	11	Day2-11	0.556237
Stim10	no03	11	Day2-11	0.394752
Stim10	no03	11	Day2-11	0.215201
Stim10	no03	11	Day2-11	0.028583
Stim10	no03	11	Day2-11	0.230815
Stim10	no03	11	Day2-11	0.062126
Stim10	no03	11	Day2-11	0.042716
Stim10	no03	11	Day2-11	0.118437
Stim10	no03	11	Day2-11	0.111822
Stim10	no03	11	Day2-11	0.506833
Stim10	no03	11	Day2-11	0.127328
Stim10	no03	11	Day2-11	0.096657
Stim10	no03	11	Day2-11	0.372697
Stim10	no03	11	Day2-11	0.068464
Stim10	no03	11	Day2-11	0.075478
Stim10	no03	11	Day2-11	0.178912
Stim10	no03	11	Day2-11	0.085174
Stim10	no03	11	Day2-11	0.477347
Stim10	no03	24	Day24-26	0.14832
Stim10	no03	24	Day24-26	0.018521
Stim10	no03	24	Day24-26	0.217219
Stim10	no03	24	Day24-26	0.184475
Stim10	no03	24	Day24-26	0.406726
Stim10	no03	24	Day24-26	0.378279
Stim10	no03	24	Day24-26	0.698144
Stim10	no03	24	Day24-26	0.083736
Stim10	no03	24	Day24-26	0.251391
Stim10	no03	24	Day24-26	0.160674
Stim10	no03	24	Day24-26	0.056577
Stim10	no03	24	Day24-26	0.67692
Stim10	no03	24	Day24-26	0.05821
Stim10	no03	24	Day24-26	0.088213
Stim10	no03	24	Day24-26	0.534098
Stim10	no03	24	Day24-26	0.092026
Stim10	no03	24	Day24-26	0.117823
Stim10	no03	24	Day24-26	0.063288
Stim10	no03	24	Day24-26	0.211746
Stim10	no03	24	Day24-26	0.339129
Stim10	no03	24	Day24-26	0.105154
Stim10	no03	24	Day24-26	0.062486
Stim10	no03	24	Day24-26	0.148654
Stim10	no03	24	Day24-26	0.292928
Stim10	no03	24	Day24-26	0.048023
Stim10	no03	24	Day24-26	0.042703
Stim10	no03	24	Day24-26	0.031701
Stim10	no03	24	Day24-26	0.165021
Stim10	no03	24	Day24-26	0.608694
Stim10	no03	24	Day24-26	0.131492
Stim10	no03	24	Day24-26	0.39235
Stim10	no03	24	Day24-26	0.085652
Stim10	no03	24	Day24-26	0.230398
Stim10	no03	24	Day24-26	0.05042
Stim10	no03	24	Day24-26	0.085205
Stim10	no03	24	Day24-26	0.68148
Stim10	no03	24	Day24-26	0.213889
Stim10	no03	24	Day24-26	0.019233
Stim10	no03	24	Day24-26	0.041242
Stim10	no03	24	Day24-26	0.178502
Stim10	no03	24	Day24-26	0.048787
Stim10	no03	24	Day24-26	0.037583
Stim10	no03	24	Day24-26	0.016889
Stim10	no03	24	Day24-26	0.062614
Stim10	no03	24	Day24-26	0.01128
Stim10	no03	24	Day24-26	0.410963
Stim10	no03	24	Day24-26	0.147355
Stim10	no03	24	Day24-26	0.023039
Stim10	no03	24	Day24-26	0.167694
Stim10	no03	24	Day24-26	0.308803
Stim10	no03	24	Day24-26	2.26096
Stim10	no03	24	Day24-26	0.079268
Stim10	no03	24	Day24-26	0.228055
Stim10	no03	24	Day24-26	0.098891
Stim10	no03	24	Day24-26	0.393601
Stim10	no03	24	Day24-26	0.765046
Stim10	no03	24	Day24-26	0.104651
Stim10	no03	24	Day24-26	0.101731
Stim10	yt06	1	Day1	0.800991
Stim10	yt06	1	Day1	0.069206
Stim10	yt06	1	Day1	0.085209
Stim10	yt06	1	Day1	0.2013
Stim10	yt06	1	Day1	0.448881
Stim10	yt06	1	Day1	0.429088
Stim10	yt06	2	Day2-11	0.134934
Stim10	yt06	2	Day2-11	0.025839
Stim10	yt06	2	Day2-11	0.438718
Stim10	yt06	2	Day2-11	0.066003
Stim10	yt06	2	Day2-11	0.257531
Stim10	yt06	3	Day2-11	0.555021
Stim10	yt06	3	Day2-11	0.076443
Stim10	yt06	3	Day2-11	0.810137
Stim10	yt06	3	Day2-11	0
Stim10	yt06	4	Day2-11	0.200343
Stim10	yt06	4	Day2-11	0.010043
Stim10	yt06	4	Day2-11	0.00975
Stim10	yt06	4	Day2-11	0.516101
Stim10	yt06	4	Day2-11	1.36923
Stim10	yt06	5	Day2-11	0.228477
Stim10	yt06	5	Day2-11	0.042698
Stim10	yt06	5	Day2-11	0.035908
Stim10	yt06	5	Day2-11	0.356038
Stim10	yt06	5	Day2-11	0
Stim10	yt06	5	Day2-11	0.160094
Stim10	yt06	5	Day2-11	0.900868
Stim10	yt06	5	Day2-11	0.080624
Stim10	yt06	5	Day2-11	0.105851
Stim10	yt06	6	Day2-11	0.032488
Stim10	yt06	6	Day2-11	0.109627
Stim10	yt06	6	Day2-11	0.001718
Stim10	yt06	6	Day2-11	0.444049
Stim10	yt06	6	Day2-11	0.197604
Stim10	yt06	6	Day2-11	0.199547
Stim10	yt06	6	Day2-11	0.034823
Stim10	yt06	6	Day2-11	0
Stim10	yt06	6	Day2-11	0.047415
Stim10	yt06	7	Day2-11	0.100807
Stim10	yt06	7	Day2-11	0.206403
Stim10	yt06	7	Day2-11	0.231528
Stim10	yt06	7	Day2-11	0.033909
Stim10	yt06	7	Day2-11	0.155177
Stim10	yt06	7	Day2-11	0.00563
Stim10	yt06	7	Day2-11	0.076015
Stim10	yt06	7	Day2-11	0.140384
Stim10	yt06	7	Day2-11	0.002497
Stim10	yt06	7	Day2-11	0.012706
Stim10	yt06	7	Day2-11	0.176597
Stim10	yt06	7	Day2-11	0.015556
Stim10	yt06	7	Day2-11	0.110981
Stim10	yt06	7	Day2-11	0.085559
Stim10	yt06	7	Day2-11	2.41504
Stim10	yt06	8	Day2-11	0.046412
Stim10	yt06	8	Day2-11	0.114945
Stim10	yt06	8	Day2-11	0.050464
Stim10	yt06	8	Day2-11	0.023978
Stim10	yt06	8	Day2-11	0.068729
Stim10	yt06	8	Day2-11	0.021748
Stim10	yt06	8	Day2-11	0.534193
Stim10	yt06	8	Day2-11	0.021645
Stim10	yt06	8	Day2-11	0.015938
Stim10	yt06	8	Day2-11	0.053022
Stim10	yt06	9	Day2-11	0.153223
Stim10	yt06	9	Day2-11	0.141923
Stim10	yt06	9	Day2-11	0.030448
Stim10	yt06	9	Day2-11	0.103069
Stim10	yt06	9	Day2-11	0.042079
Stim10	yt06	9	Day2-11	0.032472
Stim10	yt06	9	Day2-11	0.010807
Stim10	yt06	9	Day2-11	0.886746
Stim10	yt06	9	Day2-11	0.00799
Stim10	yt06	9	Day2-11	0.16884
Stim10	yt06	10	Day2-11	0.197988
Stim10	yt06	10	Day2-11	0.252249
Stim10	yt06	10	Day2-11	0.04551
Stim10	yt06	10	Day2-11	0.021801
Stim10	yt06	10	Day2-11	0.043451
Stim10	yt06	10	Day2-11	0.04201
Stim10	yt06	10	Day2-11	0.009821
Stim10	yt06	10	Day2-11	0.414075
Stim10	yt06	10	Day2-11	0.03316
Stim10	yt06	11	Day2-11	0.068132
Stim10	yt06	11	Day2-11	0.228313
Stim10	yt06	11	Day2-11	0.167838
Stim10	yt06	11	Day2-11	0.072352
Stim10	yt06	11	Day2-11	0.04488
Stim10	yt06	11	Day2-11	0.096329
Stim10	yt06	11	Day2-11	0.166442
Stim10	yt06	11	Day2-11	0.039974
Stim10	yt06	11	Day2-11	0.142131
Stim10	yt06	11	Day2-11	0.291252
Stim10	yt06	11	Day2-11	0.1948
Stim10	yt06	11	Day2-11	0.939224
Stim10	yt06	11	Day2-11	0.523563
Stim10	yt06	11	Day2-11	1.54791
Stim10	yt06	24	Day24-26	0.121374
Stim10	yt06	24	Day24-26	0.080147
Stim10	yt06	24	Day24-26	0.012306
Stim10	yt06	24	Day24-26	0.073355
Stim10	yt06	24	Day24-26	0.114428
Stim10	yt06	24	Day24-26	0.015498
Stim10	yt06	24	Day24-26	0.119367
Stim10	yt06	24	Day24-26	0.131726
Stim10	yt06	24	Day24-26	0.03604
Stim10	yt06	25	Day24-26	0.236421
Stim10	yt06	25	Day24-26	0.060405
Stim10	yt06	25	Day24-26	0.067857
Stim10	yt06	25	Day24-26	0.147361
Stim10	yt06	25	Day24-26	0.159086
Stim10	yt06	25	Day24-26	0.420754
Stim10	yt06	25	Day24-26	0.52161
Stim10	yt06	26	Day24-26	0.010141
Stim10	yt06	26	Day24-26	0.168315
Stim10	yt06	26	Day24-26	0.251939
Stim10	yt06	26	Day24-26	0.12713
Stim10	yt06	26	Day24-26	0.155992
Stim10	yt06	26	Day24-26	0.177796
Stim10	yt06	26	Day24-26	0.041156
Stim10	yt06	26	Day24-26	0.157399
Stim10	yt06	26	Day24-26	0.789475
Stim10	yt07	1	Day1	0.223155
Stim10	yt07	1	Day1	0.083927
Stim10	yt07	1	Day1	0.077581
Stim10	yt07	1	Day1	0.370445
Stim10	yt07	1	Day1	0.391841
Stim10	yt07	1	Day1	0.109148
Stim10	yt07	1	Day1	0.031593
Stim10	yt07	1	Day1	0.049416
Stim10	yt07	1	Day1	0.089975
Stim10	yt07	1	Day1	0.120498
Stim10	yt07	1	Day1	0.118007
Stim10	yt07	1	Day1	0.103287
Stim10	yt07	1	Day1	0.250747
Stim10	yt07	1	Day1	0.020851
Stim10	yt07	1	Day1	0.118098
Stim10	yt07	1	Day1	0.29285
Stim10	yt07	1	Day1	0.313405
Stim10	yt07	1	Day1	0.257651
Stim10	yt07	1	Day1	0.335471
Stim10	yt07	1	Day1	0.1119
Stim10	yt07	1	Day1	0.101851
Stim10	yt07	1	Day1	0.477661
Stim10	yt07	1	Day1	0.512748
Stim10	yt07	1	Day1	0.073315
Stim10	yt07	1	Day1	0.076534
Stim10	yt07	1	Day1	0.019321
Stim10	yt07	1	Day1	0.02398
Stim10	yt07	1	Day1	0.332559
Stim10	yt07	1	Day1	0.035059
Stim10	yt07	1	Day1	0.06863
Stim10	yt07	1	Day1	0.096682
Stim10	yt07	1	Day1	0.157947
Stim10	yt07	1	Day1	0.187641
Stim10	yt07	2	Day2-11	0.553167
Stim10	yt07	2	Day2-11	0.076412
Stim10	yt07	2	Day2-11	0.03524
Stim10	yt07	2	Day2-11	0.017518
Stim10	yt07	2	Day2-11	0.076587
Stim10	yt07	2	Day2-11	0.066899
Stim10	yt07	2	Day2-11	0.339275
Stim10	yt07	2	Day2-11	0.129343
Stim10	yt07	2	Day2-11	0.082772
Stim10	yt07	2	Day2-11	0.041787
Stim10	yt07	2	Day2-11	0.023706
Stim10	yt07	2	Day2-11	0.007717
Stim10	yt07	2	Day2-11	0.009985
Stim10	yt07	2	Day2-11	0.075784
Stim10	yt07	2	Day2-11	0.051036
Stim10	yt07	2	Day2-11	0.084677
Stim10	yt07	2	Day2-11	0.113978
Stim10	yt07	2	Day2-11	0.196962
Stim10	yt07	2	Day2-11	0.039296
Stim10	yt07	2	Day2-11	0.024574
Stim10	yt07	2	Day2-11	0.046623
Stim10	yt07	2	Day2-11	0.06018
Stim10	yt07	2	Day2-11	0.320562
Stim10	yt07	2	Day2-11	0.155039
Stim10	yt07	2	Day2-11	0.058993
Stim10	yt07	2	Day2-11	0.002532
Stim10	yt07	2	Day2-11	0.189728
Stim10	yt07	2	Day2-11	0.018917
Stim10	yt07	2	Day2-11	0.142242
Stim10	yt07	2	Day2-11	0.156205
Stim10	yt07	2	Day2-11	0.08711
Stim10	yt07	2	Day2-11	0.344743
Stim10	yt07	2	Day2-11	0.081354
Stim10	yt07	2	Day2-11	0.133896
Stim10	yt07	2	Day2-11	0.089868
Stim10	yt07	2	Day2-11	0.299913
Stim10	yt07	2	Day2-11	0.148383
Stim10	yt07	2	Day2-11	0.173439
Stim10	yt07	2	Day2-11	0.024978
Stim10	yt07	2	Day2-11	0.476384
Stim10	yt07	2	Day2-11	0.360438
Stim10	yt07	2	Day2-11	0.067632
Stim10	yt07	2	Day2-11	0.101902
Stim10	yt07	2	Day2-11	0.243837
Stim10	yt07	2	Day2-11	0.251115
Stim10	yt07	2	Day2-11	0.065541
Stim10	yt07	2	Day2-11	0.198154
Stim10	yt07	2	Day2-11	0.151753
Stim10	yt07	2	Day2-11	0.166961
Stim10	yt07	2	Day2-11	0.067813
Stim10	yt07	3	Day2-11	0.702772
Stim10	yt07	3	Day2-11	0.351113
Stim10	yt07	3	Day2-11	0.430938
Stim10	yt07	3	Day2-11	0.615991
Stim10	yt07	3	Day2-11	0.081028
Stim10	yt07	3	Day2-11	0.156267
Stim10	yt07	3	Day2-11	0.17543
Stim10	yt07	3	Day2-11	0.143772
Stim10	yt07	3	Day2-11	0.169373
Stim10	yt07	3	Day2-11	0.259096
Stim10	yt07	3	Day2-11	0.079218
Stim10	yt07	3	Day2-11	0.242879
Stim10	yt07	3	Day2-11	0.260769
Stim10	yt07	3	Day2-11	0.048303
Stim10	yt07	3	Day2-11	0.102224
Stim10	yt07	3	Day2-11	0.103909
Stim10	yt07	3	Day2-11	0.008512
Stim10	yt07	3	Day2-11	0.399794
Stim10	yt07	3	Day2-11	1.14184
Stim10	yt07	3	Day2-11	0.155736
Stim10	yt07	3	Day2-11	0.021384
Stim10	yt07	3	Day2-11	0.09553
Stim10	yt07	3	Day2-11	0.020092
Stim10	yt07	3	Day2-11	0.124419
Stim10	yt07	3	Day2-11	0.110776
Stim10	yt07	3	Day2-11	0.107987
Stim10	yt07	3	Day2-11	0.304992
Stim10	yt07	3	Day2-11	0.046606
Stim10	yt07	3	Day2-11	0.741069
Stim10	yt07	3	Day2-11	0.080603
Stim10	yt07	3	Day2-11	0.477964
Stim10	yt07	3	Day2-11	0.078513
Stim10	yt07	3	Day2-11	0.112395
Stim10	yt07	3	Day2-11	0.20514
Stim10	yt07	3	Day2-11	0.344062
Stim10	yt07	3	Day2-11	0.276967
Stim10	yt07	3	Day2-11	0.185598
Stim10	yt07	3	Day2-11	0.355056
Stim10	yt07	3	Day2-11	0.200439
Stim10	yt07	4	Day2-11	0.506383
Stim10	yt07	4	Day2-11	0.238513
Stim10	yt07	4	Day2-11	0.532998
Stim10	yt07	4	Day2-11	0.076632
Stim10	yt07	4	Day2-11	0.210691
Stim10	yt07	4	Day2-11	0.135857
Stim10	yt07	4	Day2-11	0.218079
Stim10	yt07	4	Day2-11	0.189932
Stim10	yt07	4	Day2-11	0.20379
Stim10	yt07	4	Day2-11	0.084544
Stim10	yt07	4	Day2-11	0.204965
Stim10	yt07	4	Day2-11	0.132535
Stim10	yt07	4	Day2-11	0.343335
Stim10	yt07	4	Day2-11	0.057614
Stim10	yt07	4	Day2-11	0.128785
Stim10	yt07	4	Day2-11	0.065052
Stim10	yt07	4	Day2-11	0.197738
Stim10	yt07	4	Day2-11	0.078033
Stim10	yt07	4	Day2-11	0.031354
Stim10	yt07	4	Day2-11	0.129578
Stim10	yt07	4	Day2-11	0.035415
Stim10	yt07	4	Day2-11	0.185993
Stim10	yt07	4	Day2-11	0.10095
Stim10	yt07	4	Day2-11	0.040628
Stim10	yt07	4	Day2-11	0.078475
Stim10	yt07	4	Day2-11	0.055432
Stim10	yt07	4	Day2-11	0.045516
Stim10	yt07	4	Day2-11	0.10148
Stim10	yt07	4	Day2-11	0.161383
Stim10	yt07	4	Day2-11	0.075397
Stim10	yt07	4	Day2-11	0.250708
Stim10	yt07	4	Day2-11	0.105677
Stim10	yt07	4	Day2-11	0.035292
Stim10	yt07	4	Day2-11	0.056087
Stim10	yt07	5	Day2-11	0.232201
Stim10	yt07	5	Day2-11	0.453774
Stim10	yt07	5	Day2-11	0.114006
Stim10	yt07	5	Day2-11	0.388281
Stim10	yt07	5	Day2-11	0.212582
Stim10	yt07	5	Day2-11	0.073962
Stim10	yt07	5	Day2-11	0.232664
Stim10	yt07	5	Day2-11	0.151317
Stim10	yt07	5	Day2-11	0.209686
Stim10	yt07	5	Day2-11	0.172161
Stim10	yt07	5	Day2-11	0.047548
Stim10	yt07	5	Day2-11	0.114355
Stim10	yt07	5	Day2-11	0.266337
Stim10	yt07	5	Day2-11	0.399776
Stim10	yt07	5	Day2-11	0.053167
Stim10	yt07	5	Day2-11	0.166879
Stim10	yt07	5	Day2-11	0.165523
Stim10	yt07	5	Day2-11	0.157193
Stim10	yt07	5	Day2-11	0.098256
Stim10	yt07	5	Day2-11	0.104236
Stim10	yt07	5	Day2-11	0.088608
Stim10	yt07	5	Day2-11	0.235294
Stim10	yt07	5	Day2-11	0.367377
Stim10	yt07	5	Day2-11	0.116791
Stim10	yt07	5	Day2-11	0.204383
Stim10	yt07	5	Day2-11	0.025464
Stim10	yt07	5	Day2-11	0.319704
Stim10	yt07	5	Day2-11	0.078292
Stim10	yt07	5	Day2-11	0.098517
Stim10	yt07	5	Day2-11	0.362156
Stim10	yt07	5	Day2-11	0.493165
Stim10	yt07	5	Day2-11	0.351387
Stim10	yt07	5	Day2-11	0.51972
Stim10	yt07	5	Day2-11	0.132958
Stim10	yt07	6	Day2-11	0.19488
Stim10	yt07	6	Day2-11	0.421007
Stim10	yt07	6	Day2-11	0.390418
Stim10	yt07	6	Day2-11	0.154279
Stim10	yt07	6	Day2-11	0.177999
Stim10	yt07	6	Day2-11	0.141143
Stim10	yt07	6	Day2-11	0.130781
Stim10	yt07	6	Day2-11	0.106222
Stim10	yt07	6	Day2-11	0.204297
Stim10	yt07	6	Day2-11	0.144398
Stim10	yt07	6	Day2-11	0.02523
Stim10	yt07	6	Day2-11	0.456669
Stim10	yt07	6	Day2-11	0.297378
Stim10	yt07	6	Day2-11	0.295398
Stim10	yt07	6	Day2-11	0.140853
Stim10	yt07	6	Day2-11	0.456605
Stim10	yt07	6	Day2-11	0.289454
Stim10	yt07	6	Day2-11	0.003664
Stim10	yt07	6	Day2-11	0.511205
Stim10	yt07	6	Day2-11	0.041705
Stim10	yt07	6	Day2-11	0.132351
Stim10	yt07	6	Day2-11	0.120347
Stim10	yt07	6	Day2-11	0.366765
Stim10	yt07	6	Day2-11	0.14353
Stim10	yt07	6	Day2-11	0.057355
Stim10	yt07	6	Day2-11	0.292622
Stim10	yt07	6	Day2-11	0.165999
Stim10	yt07	6	Day2-11	0.070521
Stim10	yt07	6	Day2-11	0.065278
Stim10	yt07	6	Day2-11	0.266255
Stim10	yt07	6	Day2-11	0.045907
Stim10	yt07	6	Day2-11	0.160018
Stim10	yt07	6	Day2-11	0.059454
Stim10	yt07	6	Day2-11	0.090438
Stim10	yt07	6	Day2-11	0.293219
Stim10	yt07	6	Day2-11	0.47234
Stim10	yt07	6	Day2-11	0.29914
Stim10	yt07	6	Day2-11	0.597199
Stim10	yt07	6	Day2-11	0.064622
Stim10	yt07	6	Day2-11	0.153954
Stim10	yt07	6	Day2-11	0.02846
Stim10	yt07	6	Day2-11	0.197344
Stim10	yt07	6	Day2-11	0.055683
Stim10	yt07	6	Day2-11	0.129296
Stim10	yt07	6	Day2-11	0.320168
Stim10	yt07	6	Day2-11	0.390287
Stim10	yt07	6	Day2-11	0.42898
Stim10	yt07	6	Day2-11	0.513832
Stim10	yt07	6	Day2-11	0.106925
Stim10	yt07	6	Day2-11	0.371445
Stim10	yt07	6	Day2-11	0.024153
Stim10	yt07	6	Day2-11	0.030698
Stim10	yt07	6	Day2-11	0.15498
Stim10	yt07	6	Day2-11	0.32676
Stim10	yt07	6	Day2-11	0.350558
Stim10	yt07	6	Day2-11	0.980456
Stim10	yt07	6	Day2-11	0.068687
Stim10	yt07	7	Day2-11	0.495109
Stim10	yt07	7	Day2-11	0.39121
Stim10	yt07	7	Day2-11	0.079772
Stim10	yt07	7	Day2-11	0.427227
Stim10	yt07	7	Day2-11	0.044268
Stim10	yt07	7	Day2-11	0.265957
Stim10	yt07	7	Day2-11	0.097406
Stim10	yt07	7	Day2-11	0.077402
Stim10	yt07	7	Day2-11	0.371185
Stim10	yt07	7	Day2-11	0.178012
Stim10	yt07	7	Day2-11	0.146563
Stim10	yt07	7	Day2-11	0.217561
Stim10	yt07	7	Day2-11	0.050501
Stim10	yt07	7	Day2-11	0.041157
Stim10	yt07	7	Day2-11	0.224237
Stim10	yt07	7	Day2-11	0.219028
Stim10	yt07	7	Day2-11	0.037033
Stim10	yt07	7	Day2-11	0.009435
Stim10	yt07	7	Day2-11	0.472735
Stim10	yt07	7	Day2-11	0.762754
Stim10	yt07	7	Day2-11	0.039081
Stim10	yt07	7	Day2-11	0.634647
Stim10	yt07	7	Day2-11	0.121563
Stim10	yt07	7	Day2-11	0.281771
Stim10	yt07	7	Day2-11	0.067401
Stim10	yt07	7	Day2-11	0.121634
Stim10	yt07	7	Day2-11	0.161251
Stim10	yt07	7	Day2-11	0.245472
Stim10	yt07	7	Day2-11	0.331678
Stim10	yt07	7	Day2-11	0.22405
Stim10	yt07	7	Day2-11	0.138857
Stim10	yt07	7	Day2-11	0.137258
Stim10	yt07	7	Day2-11	0.031307
Stim10	yt07	7	Day2-11	1.14439
Stim10	yt07	7	Day2-11	0.041292
Stim10	yt07	7	Day2-11	0.199816
Stim10	yt07	7	Day2-11	0.277648
Stim10	yt07	7	Day2-11	0.217514
Stim10	yt07	7	Day2-11	0.086389
Stim10	yt07	7	Day2-11	0.283281
Stim10	yt07	7	Day2-11	0.368185
Stim10	yt07	7	Day2-11	0.078418
Stim10	yt07	7	Day2-11	0.038417
Stim10	yt07	7	Day2-11	1.22561
Stim10	yt07	7	Day2-11	0.295566
Stim10	yt07	7	Day2-11	0.439022
Stim10	yt07	7	Day2-11	0.280209
Stim10	yt07	7	Day2-11	0.167129
Stim10	yt07	7	Day2-11	0.372604
Stim10	yt07	7	Day2-11	0.151613
Stim10	yt07	7	Day2-11	0.555924
Stim10	yt07	7	Day2-11	0.098668
Stim10	yt07	7	Day2-11	0.237134
Stim10	yt07	7	Day2-11	0.99446
Stim10	yt07	7	Day2-11	0.035172
Stim10	yt07	7	Day2-11	0.497467
Stim10	yt07	8	Day2-11	0.017977
Stim10	yt07	8	Day2-11	0.33717
Stim10	yt07	8	Day2-11	0.183999
Stim10	yt07	8	Day2-11	0.222268
Stim10	yt07	8	Day2-11	0.067926
Stim10	yt07	8	Day2-11	0.075596
Stim10	yt07	8	Day2-11	0.20271
Stim10	yt07	8	Day2-11	0.207223
Stim10	yt07	8	Day2-11	0.194177
Stim10	yt07	8	Day2-11	0.106856
Stim10	yt07	8	Day2-11	0.325658
Stim10	yt07	8	Day2-11	0.189392
Stim10	yt07	8	Day2-11	0.068197
Stim10	yt07	8	Day2-11	0.413144
Stim10	yt07	8	Day2-11	0.180956
Stim10	yt07	8	Day2-11	0.100951
Stim10	yt07	8	Day2-11	0.373606
Stim10	yt07	8	Day2-11	0.017971
Stim10	yt07	8	Day2-11	0.158572
Stim10	yt07	8	Day2-11	0.116073
Stim10	yt07	8	Day2-11	0.314105
Stim10	yt07	8	Day2-11	0.005938
Stim10	yt07	8	Day2-11	0.295499
Stim10	yt07	8	Day2-11	0.044035
Stim10	yt07	8	Day2-11	0.267922
Stim10	yt07	8	Day2-11	0.525383
Stim10	yt07	8	Day2-11	0.050045
Stim10	yt07	8	Day2-11	0.040284
Stim10	yt07	8	Day2-11	0.249754
Stim10	yt07	8	Day2-11	0.26873
Stim10	yt07	8	Day2-11	0.067389
Stim10	yt07	8	Day2-11	0.199102
Stim10	yt07	8	Day2-11	0.045542
Stim10	yt07	8	Day2-11	0.021793
Stim10	yt07	8	Day2-11	0.209055
Stim10	yt07	8	Day2-11	0.09031
Stim10	yt07	8	Day2-11	0.033191
Stim10	yt07	8	Day2-11	0.213255
Stim10	yt07	8	Day2-11	0.444998
Stim10	yt07	8	Day2-11	0.119001
Stim10	yt07	8	Day2-11	0.064294
Stim10	yt07	8	Day2-11	1.05357
Stim10	yt07	8	Day2-11	0.412325
Stim10	yt07	8	Day2-11	0.765193
Stim10	yt07	8	Day2-11	0.112093
Stim10	yt07	8	Day2-11	0.087971
Stim10	yt07	8	Day2-11	0.201523
Stim10	yt07	8	Day2-11	0.275563
Stim10	yt07	8	Day2-11	0.134486
Stim10	yt07	8	Day2-11	0.094816
Stim10	yt07	8	Day2-11	0.195908
Stim10	yt07	8	Day2-11	0.130952
Stim10	yt07	8	Day2-11	0.121325
Stim10	yt07	8	Day2-11	0.022365
Stim10	yt07	8	Day2-11	0.072771
Stim10	yt07	8	Day2-11	0.614544
Stim10	yt07	9	Day2-11	0.253611
Stim10	yt07	9	Day2-11	0.299161
Stim10	yt07	9	Day2-11	0.023615
Stim10	yt07	9	Day2-11	0.21086
Stim10	yt07	9	Day2-11	0.107862
Stim10	yt07	9	Day2-11	0.077419
Stim10	yt07	9	Day2-11	0.135166
Stim10	yt07	9	Day2-11	0.018249
Stim10	yt07	9	Day2-11	0.156936
Stim10	yt07	9	Day2-11	0.191291
Stim10	yt07	9	Day2-11	0.13681
Stim10	yt07	9	Day2-11	0.098992
Stim10	yt07	9	Day2-11	0.128916
Stim10	yt07	9	Day2-11	0.0649
Stim10	yt07	9	Day2-11	0.07053
Stim10	yt07	9	Day2-11	0.058541
Stim10	yt07	9	Day2-11	0.214879
Stim10	yt07	9	Day2-11	0.025232
Stim10	yt07	9	Day2-11	0.214777
Stim10	yt07	9	Day2-11	0.014951
Stim10	yt07	9	Day2-11	0.206911
Stim10	yt07	9	Day2-11	0.377967
Stim10	yt07	9	Day2-11	0.340846
Stim10	yt07	9	Day2-11	0.393938
Stim10	yt07	9	Day2-11	0.176804
Stim10	yt07	9	Day2-11	0.320216
Stim10	yt07	9	Day2-11	0.04058
Stim10	yt07	9	Day2-11	0.461275
Stim10	yt07	9	Day2-11	0.125442
Stim10	yt07	9	Day2-11	0.16671
Stim10	yt07	9	Day2-11	0.493951
Stim10	yt07	9	Day2-11	0.285602
Stim10	yt07	9	Day2-11	0.082724
Stim10	yt07	10	Day2-11	0.15704
Stim10	yt07	10	Day2-11	0.005154
Stim10	yt07	10	Day2-11	0.286618
Stim10	yt07	10	Day2-11	0.120361
Stim10	yt07	10	Day2-11	0.140908
Stim10	yt07	10	Day2-11	0.068041
Stim10	yt07	10	Day2-11	0.071195
Stim10	yt07	10	Day2-11	0.070797
Stim10	yt07	10	Day2-11	0.194624
Stim10	yt07	10	Day2-11	0.174109
Stim10	yt07	10	Day2-11	0.078969
Stim10	yt07	10	Day2-11	0.376592
Stim10	yt07	10	Day2-11	0.145437
Stim10	yt07	10	Day2-11	0.172022
Stim10	yt07	10	Day2-11	0.026618
Stim10	yt07	10	Day2-11	0.063302
Stim10	yt07	10	Day2-11	0.172697
Stim10	yt07	10	Day2-11	0.278721
Stim10	yt07	10	Day2-11	0.144139
Stim10	yt07	10	Day2-11	0.032721
Stim10	yt07	10	Day2-11	0.071224
Stim10	yt07	10	Day2-11	0.087606
Stim10	yt07	10	Day2-11	0.419806
Stim10	yt07	10	Day2-11	0.034021
Stim10	yt07	10	Day2-11	0.127911
Stim10	yt07	10	Day2-11	0.137461
Stim10	yt07	10	Day2-11	0.071623
Stim10	yt07	10	Day2-11	0.172278
Stim10	yt07	10	Day2-11	0.291457
Stim10	yt07	10	Day2-11	0.176406
Stim10	yt07	10	Day2-11	0.043284
Stim10	yt07	10	Day2-11	0.366451
Stim10	yt07	10	Day2-11	0.12291
Stim10	yt07	10	Day2-11	0.315856
Stim10	yt07	10	Day2-11	0.054781
Stim10	yt07	10	Day2-11	0.147889
Stim10	yt07	10	Day2-11	0.38467
Stim10	yt07	10	Day2-11	0.030448
Stim10	yt07	10	Day2-11	0.391471
Stim10	yt07	10	Day2-11	0.142834
Stim10	yt07	10	Day2-11	0.019781
Stim10	yt07	10	Day2-11	0.025063
Stim10	yt07	10	Day2-11	0.011809
Stim10	yt07	10	Day2-11	0.002098
Stim10	yt07	10	Day2-11	0.161925
Stim10	yt07	10	Day2-11	0.036335
Stim10	yt07	10	Day2-11	0.145986
Stim10	yt07	10	Day2-11	0.096951
Stim10	yt07	10	Day2-11	0.783056
Stim10	yt07	10	Day2-11	0.042556
Stim10	yt07	10	Day2-11	0.345936
Stim10	yt07	10	Day2-11	0.255181
Stim10	yt07	11	Day2-11	0.331597
Stim10	yt07	11	Day2-11	0.182404
Stim10	yt07	11	Day2-11	0.247471
Stim10	yt07	11	Day2-11	0.055935
Stim10	yt07	11	Day2-11	0.125367
Stim10	yt07	11	Day2-11	0.071444
Stim10	yt07	11	Day2-11	0.089989
Stim10	yt07	11	Day2-11	0.042204
Stim10	yt07	11	Day2-11	0.294758
Stim10	yt07	11	Day2-11	0.196367
Stim10	yt07	11	Day2-11	0.069882
Stim10	yt07	11	Day2-11	0.301123
Stim10	yt07	11	Day2-11	0.186232
Stim10	yt07	11	Day2-11	0.064876
Stim10	yt07	11	Day2-11	0.196896
Stim10	yt07	11	Day2-11	0.064781
Stim10	yt07	11	Day2-11	0.394193
Stim10	yt07	11	Day2-11	0.012449
Stim10	yt07	11	Day2-11	0.189903
Stim10	yt07	11	Day2-11	0.081812
Stim10	yt07	11	Day2-11	0.084555
Stim10	yt07	11	Day2-11	0.143248
Stim10	yt07	11	Day2-11	0.150147
Stim10	yt07	11	Day2-11	0.160649
Stim10	yt07	11	Day2-11	0.061925
Stim10	yt07	11	Day2-11	0.018032
Stim10	yt07	11	Day2-11	0.103669
Stim10	yt07	11	Day2-11	0.44009
Stim10	yt07	11	Day2-11	0.014793
Stim10	yt07	11	Day2-11	0.380365
Stim10	yt07	11	Day2-11	0.018812
Stim10	yt07	11	Day2-11	0.05007
Stim10	yt07	11	Day2-11	0.103487
Stim10	yt07	11	Day2-11	0.019826
Stim10	yt07	11	Day2-11	0.146257
Stim10	yt07	11	Day2-11	0.204913
Stim10	yt07	11	Day2-11	0.471769
Stim10	yt07	11	Day2-11	0.142684
Stim10	yt07	11	Day2-11	0.057561
Stim10	yt07	11	Day2-11	0.083495
Stim10	yt07	11	Day2-11	0.354487
Stim10	yt07	11	Day2-11	0.048497
Stim10	yt07	11	Day2-11	0.082725
Stim10	yt07	11	Day2-11	0.079995
Stim10	yt07	11	Day2-11	0.506159
Stim10	yt07	11	Day2-11	0.033984
Stim10	yt07	11	Day2-11	0.074031
Stim10	yt07	11	Day2-11	0.062669
Stim10	yt07	11	Day2-11	0.00282
Stim10	yt07	11	Day2-11	0.163075
Stim10	yt07	11	Day2-11	0.042679
Stim10	yt07	11	Day2-11	0.186518
Stim10	yt07	11	Day2-11	0.118161
Stim10	yt07	11	Day2-11	0.070783
Stim10	yt07	11	Day2-11	0.620842
Stim10	yt07	11	Day2-11	0.295484
Stim10	yt07	11	Day2-11	0.469797
Stim10	yt07	11	Day2-11	0.179549
Stim10	yt07	11	Day2-11	0.433674
Stim10	yt07	11	Day2-11	0.026342
Stim10	yt07	11	Day2-11	0.139481
Stim10	yt07	11	Day2-11	0.081001
Stim10	yt07	24	Day24-26	0.341488
Stim10	yt07	24	Day24-26	0.075674
Stim10	yt07	24	Day24-26	0.175917
Stim10	yt07	24	Day24-26	0.426746
Stim10	yt07	24	Day24-26	0.068482
Stim10	yt07	24	Day24-26	0.077232
Stim10	yt07	24	Day24-26	0.204155
Stim10	yt07	24	Day24-26	0.009554
Stim10	yt07	24	Day24-26	0.266684
Stim10	yt07	24	Day24-26	0.067186
Stim10	yt07	24	Day24-26	0.275278
Stim10	yt07	24	Day24-26	0.211301
Stim10	yt07	24	Day24-26	0.112956
Stim10	yt07	24	Day24-26	0.111824
Stim10	yt07	24	Day24-26	0.122977
Stim10	yt07	24	Day24-26	0.361335
Stim10	yt07	24	Day24-26	0.278543
Stim10	yt07	24	Day24-26	0.024159
Stim10	yt07	24	Day24-26	0.240498
Stim10	yt07	24	Day24-26	0.008431
Stim10	yt07	24	Day24-26	0.092566
Stim10	yt07	24	Day24-26	0.414743
Stim10	yt07	24	Day24-26	0.00837
Stim10	yt07	24	Day24-26	0.209708
Stim10	yt07	24	Day24-26	0.124274
Stim10	yt07	24	Day24-26	0.081306
Stim10	yt07	24	Day24-26	0.239376
Stim10	yt07	24	Day24-26	0.255468
Stim10	yt07	24	Day24-26	0.114727
Stim10	yt07	24	Day24-26	0.133833
Stim10	yt07	24	Day24-26	0.250111
Stim10	yt07	24	Day24-26	0.18372
Stim10	yt07	24	Day24-26	0.260302
Stim10	yt07	24	Day24-26	0.008176
Stim10	yt07	24	Day24-26	0.337697
Stim10	yt07	24	Day24-26	0.501476
Stim10	yt07	24	Day24-26	0.016101
Stim10	yt07	24	Day24-26	0.015593
Stim10	yt07	24	Day24-26	0.463043
Stim10	yt07	24	Day24-26	0.037109
Stim10	yt07	24	Day24-26	0.108835
Stim10	yt07	24	Day24-26	0.031948
Stim10	yt07	24	Day24-26	0.079144
Stim10	yt07	24	Day24-26	0.226691
Stim10	yt07	24	Day24-26	0.011257
Stim10	yt07	24	Day24-26	0.284472
Stim10	yt07	24	Day24-26	0.043265
Stim10	yt07	24	Day24-26	0.038536
Stim10	yt07	24	Day24-26	0.409704
Stim10	yt07	24	Day24-26	0.046139
Stim10	yt07	24	Day24-26	0.147877
Stim10	yt07	24	Day24-26	0.287339
Stim10	yt07	25	Day24-26	0.601197
Stim10	yt07	25	Day24-26	0.146463
Stim10	yt07	25	Day24-26	0.190572
Stim10	yt07	25	Day24-26	0.325998
Stim10	yt07	25	Day24-26	0.511921
Stim10	yt07	25	Day24-26	0.062105
Stim10	yt07	25	Day24-26	0.11095
Stim10	yt07	25	Day24-26	0.046149
Stim10	yt07	25	Day24-26	0.140187
Stim10	yt07	25	Day24-26	0.139603
Stim10	yt07	25	Day24-26	0.072775
Stim10	yt07	25	Day24-26	0.11817
Stim10	yt07	25	Day24-26	0.107864
Stim10	yt07	25	Day24-26	0.267009
Stim10	yt07	25	Day24-26	0.083792
Stim10	yt07	25	Day24-26	0.055206
Stim10	yt07	25	Day24-26	0.012692
Stim10	yt07	25	Day24-26	0.0771
Stim10	yt07	25	Day24-26	0.046835
Stim10	yt07	25	Day24-26	0.045217
Stim10	yt07	25	Day24-26	0.370227
Stim10	yt07	25	Day24-26	0.854716
Stim10	yt07	25	Day24-26	0.365469
Stim10	yt07	25	Day24-26	0.088137
Stim10	yt07	25	Day24-26	0.13584
Stim10	yt07	25	Day24-26	0.068104
Stim10	yt07	25	Day24-26	0.330208
Stim10	yt07	25	Day24-26	0.190416
Stim10	yt07	25	Day24-26	0.248268
Stim10	yt07	25	Day24-26	0.207618
Stim10	yt07	25	Day24-26	0.531508
Stim10	yt07	25	Day24-26	0.116751
Stim10	yt07	25	Day24-26	0.316186
Stim10	yt07	25	Day24-26	0.131919
Stim10	yt07	25	Day24-26	0.025861
Stim10	yt07	25	Day24-26	0.120862
Stim10	yt07	25	Day24-26	0.003132
Stim10	yt07	25	Day24-26	0.088028
Stim10	yt07	25	Day24-26	0.039226
Stim10	yt07	25	Day24-26	0.17143
Stim10	yt07	25	Day24-26	0.147333
Stim10	yt07	25	Day24-26	0.043024
Stim10	yt07	25	Day24-26	0.103149
Stim10	yt07	25	Day24-26	0.030478
Stim10	yt07	26	Day24-26	0.295662
Stim10	yt07	26	Day24-26	0.566044
Stim10	yt07	26	Day24-26	0.055005
Stim10	yt07	26	Day24-26	0.142268
Stim10	yt07	26	Day24-26	0.087519
Stim10	yt07	26	Day24-26	0.027135
Stim10	yt07	26	Day24-26	0.186678
Stim10	yt07	26	Day24-26	0.192226
Stim10	yt07	26	Day24-26	0.040616
Stim10	yt07	26	Day24-26	0.220101
Stim10	yt07	26	Day24-26	0.068878
Stim10	yt07	26	Day24-26	0.241418
Stim10	yt07	26	Day24-26	0.545088
Stim10	yt07	26	Day24-26	0.430808
Stim10	yt07	26	Day24-26	0.057917
Stim10	yt07	26	Day24-26	0.297258
Stim10	yt07	26	Day24-26	0.984893
Stim10	yt07	26	Day24-26	0.193654
Stim10	yt07	26	Day24-26	0.06968
Stim10	yt07	26	Day24-26	1.26296
Stim10	yt07	26	Day24-26	0.161573
Stim10	yt07	26	Day24-26	0.199836
Stim10	yt07	26	Day24-26	0.451777
Stim10	yt07	26	Day24-26	0.261907
Stim10	yt07	26	Day24-26	0.034014
Stim10	yt07	26	Day24-26	0.105355
Stim10	yt07	26	Day24-26	0.329254
Stim10	yt07	26	Day24-26	0.215404
Stim10	yt07	26	Day24-26	0.714683
Stim10	yt07	26	Day24-26	0.049018
Stim10	yt07	26	Day24-26	0.034014
Stim10	yt07	26	Day24-26	0.195497
Stim10	yt07	26	Day24-26	0.775108
Stim10	yt07	26	Day24-26	0.182166
Stim10	yt07	26	Day24-26	0.42898
Stim10	yt07	26	Day24-26	0.037198
Stim10	yt07	26	Day24-26	0.984893
Stim10	yt07	26	Day24-26	0.013788
Stim10	yt07	26	Day24-26	0.36817
Stim10	yt07	26	Day24-26	0.006867
Stim10	yt07	26	Day24-26	0.236034
Stim10	yt07	26	Day24-26	0.049052
Stim10	yt08	1	Day1	0.003497
Stim10	yt08	1	Day1	0.358381
Stim10	yt08	1	Day1	0.094354
Stim10	yt08	1	Day1	0.05193
Stim10	yt08	1	Day1	0.014271
Stim10	yt08	1	Day1	0.124365
Stim10	yt08	1	Day1	0.03033
Stim10	yt08	1	Day1	0.097379
Stim10	yt08	1	Day1	0.049584
Stim10	yt08	1	Day1	0.081665
Stim10	yt08	1	Day1	0.099606
Stim10	yt08	1	Day1	0.092241
Stim10	yt08	1	Day1	0.001081
Stim10	yt08	1	Day1	0.127355
Stim10	yt08	1	Day1	0.868245
Stim10	yt08	1	Day1	0.336044
Stim10	yt08	1	Day1	0.044673
Stim10	yt08	1	Day1	0.036334
Stim10	yt08	1	Day1	0.332782
Stim10	yt08	1	Day1	0.528878
Stim10	yt08	1	Day1	0.200044
Stim10	yt08	1	Day1	0.256449
Stim10	yt08	1	Day1	1.05607
Stim10	yt08	1	Day1	0.118731
Stim10	yt08	1	Day1	0.962444
Stim10	yt08	1	Day1	0.268445
Stim10	yt08	1	Day1	0.10519
Stim10	yt08	1	Day1	1.17625
[truncated: 11,383 more rows]

## Sheet: Fig 5
Figure 5 — REPOPS confers G2/M phase-like gene expression patterns and nuclear structure plasticity.
Raw data — Panel 5a (cell cycle gene FPKM)
Gene	Group	Mouse	FPKM
Ccna1	No Stim	Mouse1	0.075256
Ccna1	No Stim	Mouse2	0.0335742
Ccna1	No Stim	Mouse3	0.0739586
Ccna1	No Stim	Mouse4	0.068891
Ccna1	No Stim	Mouse6	2.01154
Ccna1	No Stim	Mouse5	0.815852
Ccna1	Stim×3+2wks	Mouse1	1.69217
Ccna1	Stim×3+2wks	Mouse2	0.0316393
Ccna1	Stim×3+2wks	Mouse3	0.245011
Ccna1	Stim×3+2wks	Mouse4	0
Ccna1	Stim×3+2wks	Mouse5	1.22382
Ccna1	Stim×3+2wks	Mouse6	0.159518
Ccna1	Stim×10+2wks	Mouse1	0.839216
Ccna1	Stim×10+2wks	Mouse2	0
Ccna1	Stim×10+2wks	Mouse3	0.0310588
Ccna1	Stim×10+2wks	Mouse4	0.0623842
Ccna1	Stim×10+2wks	Mouse5	0.0586643
Ccna1	Stim×10+2wks	Mouse6	0
Ccna2	No Stim	Mouse1	0.378909
Ccna2	No Stim	Mouse2	0.56601
Ccna2	No Stim	Mouse5	0.863722
Ccna2	No Stim	Mouse3	0.987269
Ccna2	No Stim	Mouse4	1.18366
Ccna2	No Stim	Mouse6	0.361911
Ccna2	Stim×3+2wks	Mouse1	0.568793
Ccna2	Stim×3+2wks	Mouse2	0.67843
Ccna2	Stim×3+2wks	Mouse3	1.63757
Ccna2	Stim×3+2wks	Mouse4	1.29877
Ccna2	Stim×3+2wks	Mouse5	1.24283
Ccna2	Stim×3+2wks	Mouse6	1.69951
Ccna2	Stim×10+2wks	Mouse1	0.856238
Ccna2	Stim×10+2wks	Mouse2	0.548915
Ccna2	Stim×10+2wks	Mouse3	0.47056
Ccna2	Stim×10+2wks	Mouse4	0.777249
Ccna2	Stim×10+2wks	Mouse5	0.744093
Ccna2	Stim×10+2wks	Mouse6	0.514424
Ccnb1	No Stim	Mouse1	0.152657
Ccnb1	No Stim	Mouse2	0.13621
Ccnb1	No Stim	Mouse4	0.644336
Ccnb1	No Stim	Mouse3	1.5564
Ccnb1	No Stim	Mouse5	0.109405
Ccnb1	No Stim	Mouse6	0.151058
Ccnb1	Stim×3+2wks	Mouse1	0.249611
Ccnb1	Stim×3+2wks	Mouse2	3.25514
Ccnb1	Stim×3+2wks	Mouse3	1.28901
Ccnb1	Stim×3+2wks	Mouse4	0.289262
Ccnb1	Stim×3+2wks	Mouse5	2.01785
Ccnb1	Stim×3+2wks	Mouse6	0.194149
Ccnb1	Stim×10+2wks	Mouse1	0.270091
Ccnb1	Stim×10+2wks	Mouse2	0.29813
Ccnb1	Stim×10+2wks	Mouse3	0.378016
Ccnb1	Stim×10+2wks	Mouse4	0.506185
Ccnb1	Stim×10+2wks	Mouse5	0.376835
Ccnb1	Stim×10+2wks	Mouse6	0.15903
Ccnb2	No Stim	Mouse2	1.32322
Ccnb2	No Stim	Mouse3	1.24922
Ccnb2	No Stim	Mouse1	0.847419
Ccnb2	No Stim	Mouse4	0.140017
Ccnb2	No Stim	Mouse5	0.0986561
Ccnb2	No Stim	Mouse6	0.227027
Ccnb2	Stim×3+2wks	Mouse1	1.88949
Ccnb2	Stim×3+2wks	Mouse2	1.4251
Ccnb2	Stim×3+2wks	Mouse3	1.20704
Ccnb2	Stim×3+2wks	Mouse4	0.522384
Ccnb2	Stim×3+2wks	Mouse5	0.230206
Ccnb2	Stim×3+2wks	Mouse6	0.324211
Ccnb2	Stim×10+2wks	Mouse1	0.270617
Ccnb2	Stim×10+2wks	Mouse2	0.482532
Ccnb2	Stim×10+2wks	Mouse3	0.284064
Ccnb2	Stim×10+2wks	Mouse4	0.50717
Ccnb2	Stim×10+2wks	Mouse5	0.238464
Ccnb2	Stim×10+2wks	Mouse6	2.31735
Cdk1	No Stim	Mouse6	0.664001
Cdk1	No Stim	Mouse1	0.587151
Cdk1	No Stim	Mouse3	0.0404962
Cdk1	No Stim	Mouse4	0.150886
Cdk1	No Stim	Mouse5	0.106314
Cdk1	No Stim	Mouse2	1.92095
Cdk1	Stim×3+2wks	Mouse1	1.92011
Cdk1	Stim×3+2wks	Mouse2	1.31654
Cdk1	Stim×3+2wks	Mouse3	0.955792
Cdk1	Stim×3+2wks	Mouse4	0.0508029
Cdk1	Stim×3+2wks	Mouse5	0.0354393
Cdk1	Stim×3+2wks	Mouse6	0.139751
Cdk1	Stim×10+2wks	Mouse1	0.0546793
Cdk1	Stim×10+2wks	Mouse2	0.0928549
Cdk1	Stim×10+2wks	Mouse3	0.0850316
Cdk1	Stim×10+2wks	Mouse4	0.170793
Cdk1	Stim×10+2wks	Mouse6	2.14083
Cdk1	Stim×10+2wks	Mouse5	1.83081
Aurkb	No Stim	Mouse1	0.0602201
Aurkb	No Stim	Mouse2	0.107465
Aurkb	No Stim	Mouse3	0.059182
Aurkb	No Stim	Mouse4	0.0275634
Aurkb	No Stim	Mouse5	1.91651
Aurkb	No Stim	Mouse6	0.0766149
Aurkb	Stim×3+2wks	Mouse1	0.331255
Aurkb	Stim×3+2wks	Mouse2	0.303815
Aurkb	Stim×3+2wks	Mouse3	0.0980293
Aurkb	Stim×3+2wks	Mouse4	0.0494963
Aurkb	Stim×3+2wks	Mouse5	0.155375
Aurkb	Stim×3+2wks	Mouse6	0.229764
Aurkb	Stim×10+2wks	Mouse1	0.0799095
Aurkb	Stim×10+2wks	Mouse2	0.21712
Aurkb	Stim×10+2wks	Mouse3	0.0994135
Aurkb	Stim×10+2wks	Mouse4	0.17472
Aurkb	Stim×10+2wks	Mouse5	0.328604
Aurkb	Stim×10+2wks	Mouse6	0.211729
Cdc25c	No Stim	Mouse1	0.030327
Cdc25c	No Stim	Mouse2	0.0270598
Cdc25c	No Stim	Mouse3	0
Cdc25c	No Stim	Mouse4	0.027762
Cdc25c	No Stim	Mouse5	0
Cdc25c	No Stim	Mouse6	0
Cdc25c	Stim×3+2wks	Mouse1	0
Cdc25c	Stim×3+2wks	Mouse2	0.0765011
Cdc25c	Stim×3+2wks	Mouse3	0.0987356
Cdc25c	Stim×3+2wks	Mouse4	0.0498529
Cdc25c	Stim×3+2wks	Mouse5	0.10433
Cdc25c	Stim×3+2wks	Mouse6	0.07714
Cdc25c	Stim×10+2wks	Mouse1	0.0804852
Cdc25c	Stim×10+2wks	Mouse2	0.0820067
Cdc25c	Stim×10+2wks	Mouse3	0.125162
Cdc25c	Stim×10+2wks	Mouse4	0.10056
Cdc25c	Stim×10+2wks	Mouse5	0.0236408
Cdc25c	Stim×10+2wks	Mouse6	0.118475
Ccne1	No Stim	Mouse1	6.11547
Ccne1	No Stim	Mouse2	5.72542
Ccne1	No Stim	Mouse3	5.71398
Ccne1	No Stim	Mouse4	6.34283
Ccne1	No Stim	Mouse5	6.21795
Ccne1	No Stim	Mouse6	6.00457
Ccne1	Stim×3+2wks	Mouse1	6.07223
Ccne1	Stim×3+2wks	Mouse2	6.15541
Ccne1	Stim×3+2wks	Mouse3	5.88476
Ccne1	Stim×3+2wks	Mouse4	4.97692
Ccne1	Stim×3+2wks	Mouse5	5.18182
Ccne1	Stim×3+2wks	Mouse6	5.79813
Ccne1	Stim×10+2wks	Mouse1	6.39602
Ccne1	Stim×10+2wks	Mouse2	6.62555
Ccne1	Stim×10+2wks	Mouse3	4.97322
Ccne1	Stim×10+2wks	Mouse4	6.81758
Ccne1	Stim×10+2wks	Mouse5	6.45802
Ccne1	Stim×10+2wks	Mouse6	7.95566
Ccne2	No Stim	Mouse1	1.34474
Ccne2	No Stim	Mouse2	1.16134
Ccne2	No Stim	Mouse3	1.21541
Ccne2	No Stim	Mouse4	1.27948
Ccne2	No Stim	Mouse5	0.905372
Ccne2	No Stim	Mouse6	1.4496
Ccne2	Stim×3+2wks	Mouse1	1.20102
Ccne2	Stim×3+2wks	Mouse2	1.18974
Ccne2	Stim×3+2wks	Mouse3	1.11269
Ccne2	Stim×3+2wks	Mouse4	1.22795
Ccne2	Stim×3+2wks	Mouse5	0.947108
Ccne2	Stim×3+2wks	Mouse6	1.10925
Ccne2	Stim×10+2wks	Mouse1	1.00662
Ccne2	Stim×10+2wks	Mouse2	1.50679
Ccne2	Stim×10+2wks	Mouse3	0.777224
Ccne2	Stim×10+2wks	Mouse4	1.35702
Ccne2	Stim×10+2wks	Mouse5	1.3552
Ccne2	Stim×10+2wks	Mouse6	1.03538
Cdk2	No Stim	Mouse1	0.31498
Cdk2	No Stim	Mouse2	0.259427
Cdk2	No Stim	Mouse3	0.380984
Cdk2	No Stim	Mouse4	0.532319
Cdk2	No Stim	Mouse5	0.395909
Cdk2	No Stim	Mouse6	0.55486
Cdk2	Stim×3+2wks	Mouse1	0.367362
Cdk2	Stim×3+2wks	Mouse2	0.651937
Cdk2	Stim×3+2wks	Mouse3	0.591622
Cdk2	Stim×3+2wks	Mouse4	0.497863
Cdk2	Stim×3+2wks	Mouse5	0.354247
Cdk2	Stim×3+2wks	Mouse6	0.349234
Cdk2	Stim×10+2wks	Mouse1	0.428681
Cdk2	Stim×10+2wks	Mouse2	0.480463
Cdk2	Stim×10+2wks	Mouse3	0.519979
Cdk2	Stim×10+2wks	Mouse4	0.301276
Cdk2	Stim×10+2wks	Mouse5	0.50996
Cdk2	Stim×10+2wks	Mouse6	0.359682
Ccnd1	No Stim	Mouse1	5.46411
Ccnd1	No Stim	Mouse2	4.22445
Ccnd1	No Stim	Mouse3	6.6056
Ccnd1	No Stim	Mouse4	6.67876
Ccnd1	No Stim	Mouse5	6.47471
Ccnd1	No Stim	Mouse6	9.0056
Ccnd1	Stim×3+2wks	Mouse1	9.71896
Ccnd1	Stim×3+2wks	Mouse2	5.0252
Ccnd1	Stim×3+2wks	Mouse3	10.3224
Ccnd1	Stim×3+2wks	Mouse4	5.18004
Ccnd1	Stim×3+2wks	Mouse5	6.26135
Ccnd1	Stim×3+2wks	Mouse6	6.26486
Ccnd1	Stim×10+2wks	Mouse1	5.93233
Ccnd1	Stim×10+2wks	Mouse2	7.77946
Ccnd1	Stim×10+2wks	Mouse3	6.03491
Ccnd1	Stim×10+2wks	Mouse4	9.22634
Ccnd1	Stim×10+2wks	Mouse5	5.409
Ccnd1	Stim×10+2wks	Mouse6	10.6972
Cdk4	No Stim	Mouse1	25.6978
Cdk4	No Stim	Mouse2	26.3276
Cdk4	No Stim	Mouse3	24.4373
Cdk4	No Stim	Mouse4	24.2457
Cdk4	No Stim	Mouse5	24.8864
Cdk4	No Stim	Mouse6	22.4643
Cdk4	Stim×3+2wks	Mouse1	22.0603
Cdk4	Stim×3+2wks	Mouse2	26.7614
Cdk4	Stim×3+2wks	Mouse3	24.0873
Cdk4	Stim×3+2wks	Mouse4	23.0646
Cdk4	Stim×3+2wks	Mouse5	23.7201
Cdk4	Stim×3+2wks	Mouse6	23.6071
Cdk4	Stim×10+2wks	Mouse1	22.1136
Cdk4	Stim×10+2wks	Mouse2	23.3603
Cdk4	Stim×10+2wks	Mouse3	22.1509
Cdk4	Stim×10+2wks	Mouse4	23.117
Cdk4	Stim×10+2wks	Mouse5	25.4924
Cdk4	Stim×10+2wks	Mouse6	26.3375
p35(Cdk5r1)	No Stim	Mouse1	58.3695
p35(Cdk5r1)	No Stim	Mouse2	54.8155
p35(Cdk5r1)	No Stim	Mouse3	54.3095
p35(Cdk5r1)	No Stim	Mouse4	53.3219
p35(Cdk5r1)	No Stim	Mouse5	53.7042
p35(Cdk5r1)	No Stim	Mouse6	51.9249
p35(Cdk5r1)	Stim×3+2wks	Mouse1	50.6475
p35(Cdk5r1)	Stim×3+2wks	Mouse2	51.9562
p35(Cdk5r1)	Stim×3+2wks	Mouse3	52.1606
p35(Cdk5r1)	Stim×3+2wks	Mouse4	53.0773
p35(Cdk5r1)	Stim×3+2wks	Mouse5	54.7665
p35(Cdk5r1)	Stim×3+2wks	Mouse6	52.7346
p35(Cdk5r1)	Stim×10+2wks	Mouse1	51.2954
p35(Cdk5r1)	Stim×10+2wks	Mouse2	54.2308
p35(Cdk5r1)	Stim×10+2wks	Mouse3	51.2147
p35(Cdk5r1)	Stim×10+2wks	Mouse4	54.6425
p35(Cdk5r1)	Stim×10+2wks	Mouse5	54.0732
p35(Cdk5r1)	Stim×10+2wks	Mouse6	58.5681
Cdk5	No Stim	Mouse1	31.1663
Cdk5	No Stim	Mouse2	26.3908
Cdk5	No Stim	Mouse3	29.7708
Cdk5	No Stim	Mouse4	30.221
Cdk5	No Stim	Mouse5	28.8102
Cdk5	No Stim	Mouse6	29.312
Cdk5	Stim×3+2wks	Mouse1	27.7838
Cdk5	Stim×3+2wks	Mouse2	26.1941
Cdk5	Stim×3+2wks	Mouse3	29.1191
Cdk5	Stim×3+2wks	Mouse4	26.287
Cdk5	Stim×3+2wks	Mouse5	26.7181
Cdk5	Stim×3+2wks	Mouse6	27.6995
Cdk5	Stim×10+2wks	Mouse1	29.9392
Cdk5	Stim×10+2wks	Mouse2	31.1245
Cdk5	Stim×10+2wks	Mouse3	27.1787
Cdk5	Stim×10+2wks	Mouse4	29.0043
Cdk5	Stim×10+2wks	Mouse5	30.0313
Cdk5	Stim×10+2wks	Mouse6	24.7981
Note: Plotted values in Fig. 5a are FPKM normalized to the mean of the No Stim group (n = 6 mice/group).
Raw data — Panel 5b (Cyclin B per-neuron immunoreactivity)
Group	Mouse	Cyclin B (A.U.)
No Stim	NoStim_Mouse1	47.4
No Stim	NoStim_Mouse1	46.4
No Stim	NoStim_Mouse1	39.3
No Stim	NoStim_Mouse1	50.5
No Stim	NoStim_Mouse1	42.3
No Stim	NoStim_Mouse1	43.2
No Stim	NoStim_Mouse1	40
No Stim	NoStim_Mouse1	41.5
No Stim	NoStim_Mouse1	52
No Stim	NoStim_Mouse1	46.4
No Stim	NoStim_Mouse1	58.8
No Stim	NoStim_Mouse1	44.4
No Stim	NoStim_Mouse1	37.8
No Stim	NoStim_Mouse1	39.6
No Stim	NoStim_Mouse1	44.2
No Stim	NoStim_Mouse1	40.9
No Stim	NoStim_Mouse1	49.4
No Stim	NoStim_Mouse1	38.9
No Stim	NoStim_Mouse1	46.9
No Stim	NoStim_Mouse1	39.4
No Stim	NoStim_Mouse1	41.6
No Stim	NoStim_Mouse1	53.8
No Stim	NoStim_Mouse1	44.4
No Stim	NoStim_Mouse1	43.5
No Stim	NoStim_Mouse1	45.8
No Stim	NoStim_Mouse1	53.9
No Stim	NoStim_Mouse1	50.3
No Stim	NoStim_Mouse1	43.8
No Stim	NoStim_Mouse1	31.1
No Stim	NoStim_Mouse1	40.6
No Stim	NoStim_Mouse1	43.2
No Stim	NoStim_Mouse1	42.1
No Stim	NoStim_Mouse1	38.7
No Stim	NoStim_Mouse1	50.7
No Stim	NoStim_Mouse1	41.9
No Stim	NoStim_Mouse1	44.2
No Stim	NoStim_Mouse1	55.1
No Stim	NoStim_Mouse1	60.1
No Stim	NoStim_Mouse1	48.7
No Stim	NoStim_Mouse1	51.2
No Stim	NoStim_Mouse1	47.1
No Stim	NoStim_Mouse1	36.8
No Stim	NoStim_Mouse1	40.1
No Stim	NoStim_Mouse1	44.5
No Stim	NoStim_Mouse1	46.5
No Stim	NoStim_Mouse1	37.2
No Stim	NoStim_Mouse1	46.6
No Stim	NoStim_Mouse1	42.7
No Stim	NoStim_Mouse1	40.3
No Stim	NoStim_Mouse1	56.3
No Stim	NoStim_Mouse1	53.8
No Stim	NoStim_Mouse2	37
No Stim	NoStim_Mouse2	33.6
No Stim	NoStim_Mouse2	43.7
No Stim	NoStim_Mouse2	32.1
No Stim	NoStim_Mouse2	43.1
No Stim	NoStim_Mouse2	42.7
No Stim	NoStim_Mouse2	48.9
No Stim	NoStim_Mouse2	57.4
No Stim	NoStim_Mouse2	38.5
No Stim	NoStim_Mouse2	44.9
No Stim	NoStim_Mouse2	46.2
No Stim	NoStim_Mouse2	40.7
No Stim	NoStim_Mouse2	34.2
No Stim	NoStim_Mouse2	39.5
No Stim	NoStim_Mouse2	38.3
No Stim	NoStim_Mouse2	32.5
No Stim	NoStim_Mouse2	32.4
No Stim	NoStim_Mouse2	41.6
No Stim	NoStim_Mouse2	38.7
No Stim	NoStim_Mouse2	31.6
No Stim	NoStim_Mouse2	43.1
No Stim	NoStim_Mouse2	38.2
No Stim	NoStim_Mouse2	37.7
No Stim	NoStim_Mouse2	37.3
No Stim	NoStim_Mouse2	44.2
No Stim	NoStim_Mouse2	46.9
No Stim	NoStim_Mouse2	52.2
No Stim	NoStim_Mouse2	49.3
No Stim	NoStim_Mouse2	38.7
No Stim	NoStim_Mouse2	43.4
No Stim	NoStim_Mouse2	40.8
No Stim	NoStim_Mouse2	45.3
No Stim	NoStim_Mouse2	42.4
No Stim	NoStim_Mouse2	40.8
No Stim	NoStim_Mouse2	45.3
No Stim	NoStim_Mouse2	50.4
No Stim	NoStim_Mouse2	28.6
No Stim	NoStim_Mouse2	45.2
No Stim	NoStim_Mouse2	34.1
No Stim	NoStim_Mouse2	32.6
No Stim	NoStim_Mouse2	39.1
No Stim	NoStim_Mouse2	36.9
No Stim	NoStim_Mouse2	33.1
No Stim	NoStim_Mouse2	42.1
No Stim	NoStim_Mouse2	38.6
No Stim	NoStim_Mouse2	50.1
No Stim	NoStim_Mouse2	38.7
No Stim	NoStim_Mouse2	55.5
No Stim	NoStim_Mouse2	45.6
No Stim	NoStim_Mouse2	34
No Stim	NoStim_Mouse2	42.4
No Stim	NoStim_Mouse2	48.2
No Stim	NoStim_Mouse2	45.2
No Stim	NoStim_Mouse2	34.2
No Stim	NoStim_Mouse2	51.3
No Stim	NoStim_Mouse2	39.1
No Stim	NoStim_Mouse3	55.7
No Stim	NoStim_Mouse3	52
No Stim	NoStim_Mouse3	39.9
No Stim	NoStim_Mouse3	48.7
No Stim	NoStim_Mouse3	49.9
No Stim	NoStim_Mouse3	44.7
No Stim	NoStim_Mouse3	51
No Stim	NoStim_Mouse3	54.8
No Stim	NoStim_Mouse3	55.2
No Stim	NoStim_Mouse3	55.7
No Stim	NoStim_Mouse3	56.3
No Stim	NoStim_Mouse3	50.3
No Stim	NoStim_Mouse3	51.2
No Stim	NoStim_Mouse3	47.6
No Stim	NoStim_Mouse3	33.9
No Stim	NoStim_Mouse3	40.9
No Stim	NoStim_Mouse3	47.7
No Stim	NoStim_Mouse3	53.4
No Stim	NoStim_Mouse3	49.2
No Stim	NoStim_Mouse3	42.5
No Stim	NoStim_Mouse3	38.5
No Stim	NoStim_Mouse3	45.3
No Stim	NoStim_Mouse3	40.1
No Stim	NoStim_Mouse3	42.6
No Stim	NoStim_Mouse3	42.8
No Stim	NoStim_Mouse3	47.9
No Stim	NoStim_Mouse3	45.8
No Stim	NoStim_Mouse3	35.6
No Stim	NoStim_Mouse3	51.5
No Stim	NoStim_Mouse3	44.6
No Stim	NoStim_Mouse3	40
No Stim	NoStim_Mouse3	42.2
No Stim	NoStim_Mouse3	40.8
No Stim	NoStim_Mouse3	51.6
No Stim	NoStim_Mouse3	42.8
No Stim	NoStim_Mouse3	42.4
No Stim	NoStim_Mouse3	46.2
No Stim	NoStim_Mouse3	51.6
No Stim	NoStim_Mouse3	46.2
No Stim	NoStim_Mouse3	54.3
Stim×10+2wks	Stimx10+2wks_Mouse1	85.5
Stim×10+2wks	Stimx10+2wks_Mouse1	66
Stim×10+2wks	Stimx10+2wks_Mouse1	110.7
Stim×10+2wks	Stimx10+2wks_Mouse1	47.2
Stim×10+2wks	Stimx10+2wks_Mouse1	54.3
Stim×10+2wks	Stimx10+2wks_Mouse1	56.3
Stim×10+2wks	Stimx10+2wks_Mouse1	60.3
Stim×10+2wks	Stimx10+2wks_Mouse1	51
Stim×10+2wks	Stimx10+2wks_Mouse1	110
Stim×10+2wks	Stimx10+2wks_Mouse1	62.1
Stim×10+2wks	Stimx10+2wks_Mouse1	117.6
Stim×10+2wks	Stimx10+2wks_Mouse1	115.8
Stim×10+2wks	Stimx10+2wks_Mouse1	79.2
Stim×10+2wks	Stimx10+2wks_Mouse1	94
Stim×10+2wks	Stimx10+2wks_Mouse1	66.1
Stim×10+2wks	Stimx10+2wks_Mouse1	68.6
Stim×10+2wks	Stimx10+2wks_Mouse1	109.7
Stim×10+2wks	Stimx10+2wks_Mouse1	112.8
Stim×10+2wks	Stimx10+2wks_Mouse1	69.2
Stim×10+2wks	Stimx10+2wks_Mouse1	74.5
Stim×10+2wks	Stimx10+2wks_Mouse1	72.2
Stim×10+2wks	Stimx10+2wks_Mouse1	48.3
Stim×10+2wks	Stimx10+2wks_Mouse1	81.9
Stim×10+2wks	Stimx10+2wks_Mouse1	39.2
Stim×10+2wks	Stimx10+2wks_Mouse1	94.5
Stim×10+2wks	Stimx10+2wks_Mouse1	44.1
Stim×10+2wks	Stimx10+2wks_Mouse1	108.5
Stim×10+2wks	Stimx10+2wks_Mouse1	117.7
Stim×10+2wks	Stimx10+2wks_Mouse1	67.6
Stim×10+2wks	Stimx10+2wks_Mouse1	56.8
Stim×10+2wks	Stimx10+2wks_Mouse1	65.2
Stim×10+2wks	Stimx10+2wks_Mouse1	46.3
Stim×10+2wks	Stimx10+2wks_Mouse1	71
Stim×10+2wks	Stimx10+2wks_Mouse1	64.8
Stim×10+2wks	Stimx10+2wks_Mouse1	100.7
Stim×10+2wks	Stimx10+2wks_Mouse1	62.1
Stim×10+2wks	Stimx10+2wks_Mouse1	57.8
Stim×10+2wks	Stimx10+2wks_Mouse1	71.5
Stim×10+2wks	Stimx10+2wks_Mouse1	72.7
Stim×10+2wks	Stimx10+2wks_Mouse1	66
Stim×10+2wks	Stimx10+2wks_Mouse1	54.5
Stim×10+2wks	Stimx10+2wks_Mouse1	58.9
Stim×10+2wks	Stimx10+2wks_Mouse1	52
Stim×10+2wks	Stimx10+2wks_Mouse1	62.9
Stim×10+2wks	Stimx10+2wks_Mouse1	83
Stim×10+2wks	Stimx10+2wks_Mouse1	73.9
Stim×10+2wks	Stimx10+2wks_Mouse1	87.3
Stim×10+2wks	Stimx10+2wks_Mouse1	83
Stim×10+2wks	Stimx10+2wks_Mouse1	113.2
Stim×10+2wks	Stimx10+2wks_Mouse1	114.4
Stim×10+2wks	Stimx10+2wks_Mouse1	42.9
Stim×10+2wks	Stimx10+2wks_Mouse1	70.6
Stim×10+2wks	Stimx10+2wks_Mouse1	43.7
Stim×10+2wks	Stimx10+2wks_Mouse1	119.5
Stim×10+2wks	Stimx10+2wks_Mouse1	65.9
Stim×10+2wks	Stimx10+2wks_Mouse1	71
Stim×10+2wks	Stimx10+2wks_Mouse1	76.9
Stim×10+2wks	Stimx10+2wks_Mouse1	55.6
Stim×10+2wks	Stimx10+2wks_Mouse2	73
Stim×10+2wks	Stimx10+2wks_Mouse2	50
Stim×10+2wks	Stimx10+2wks_Mouse2	54.9
Stim×10+2wks	Stimx10+2wks_Mouse2	101
Stim×10+2wks	Stimx10+2wks_Mouse2	59.5
Stim×10+2wks	Stimx10+2wks_Mouse2	49.3
Stim×10+2wks	Stimx10+2wks_Mouse2	61.3
Stim×10+2wks	Stimx10+2wks_Mouse2	66.7
Stim×10+2wks	Stimx10+2wks_Mouse2	65.7
Stim×10+2wks	Stimx10+2wks_Mouse2	66.7
Stim×10+2wks	Stimx10+2wks_Mouse2	61
Stim×10+2wks	Stimx10+2wks_Mouse2	57.8
Stim×10+2wks	Stimx10+2wks_Mouse2	67.3
Stim×10+2wks	Stimx10+2wks_Mouse2	67.4
Stim×10+2wks	Stimx10+2wks_Mouse2	59.8
Stim×10+2wks	Stimx10+2wks_Mouse2	53
Stim×10+2wks	Stimx10+2wks_Mouse2	70
Stim×10+2wks	Stimx10+2wks_Mouse2	64.9
Stim×10+2wks	Stimx10+2wks_Mouse2	95.2
Stim×10+2wks	Stimx10+2wks_Mouse2	55
Stim×10+2wks	Stimx10+2wks_Mouse2	54.6
Stim×10+2wks	Stimx10+2wks_Mouse2	102.1
Stim×10+2wks	Stimx10+2wks_Mouse2	51.3
Stim×10+2wks	Stimx10+2wks_Mouse2	49
Stim×10+2wks	Stimx10+2wks_Mouse2	59.2
Stim×10+2wks	Stimx10+2wks_Mouse2	53.3
Stim×10+2wks	Stimx10+2wks_Mouse2	76.2
Stim×10+2wks	Stimx10+2wks_Mouse2	99.7
Stim×10+2wks	Stimx10+2wks_Mouse2	64.8
Stim×10+2wks	Stimx10+2wks_Mouse2	98.2
Stim×10+2wks	Stimx10+2wks_Mouse2	109
Stim×10+2wks	Stimx10+2wks_Mouse2	105.1
Stim×10+2wks	Stimx10+2wks_Mouse2	93.9
Stim×10+2wks	Stimx10+2wks_Mouse2	88.4
Stim×10+2wks	Stimx10+2wks_Mouse2	117.1
Stim×10+2wks	Stimx10+2wks_Mouse2	65.3
Stim×10+2wks	Stimx10+2wks_Mouse2	96.3
Stim×10+2wks	Stimx10+2wks_Mouse2	97
Stim×10+2wks	Stimx10+2wks_Mouse2	69.8
Stim×10+2wks	Stimx10+2wks_Mouse2	104
Stim×10+2wks	Stimx10+2wks_Mouse2	73.4
Stim×10+2wks	Stimx10+2wks_Mouse2	66.4
Stim×10+2wks	Stimx10+2wks_Mouse2	89.3
Stim×10+2wks	Stimx10+2wks_Mouse2	87.4
Stim×10+2wks	Stimx10+2wks_Mouse2	100.2
Stim×10+2wks	Stimx10+2wks_Mouse2	80
Stim×10+2wks	Stimx10+2wks_Mouse2	100.5
Stim×10+2wks	Stimx10+2wks_Mouse2	67.9
Stim×10+2wks	Stimx10+2wks_Mouse2	98.8
Stim×10+2wks	Stimx10+2wks_Mouse2	61.3
Stim×10+2wks	Stimx10+2wks_Mouse2	65.7
Stim×10+2wks	Stimx10+2wks_Mouse2	105.1
Stim×10+2wks	Stimx10+2wks_Mouse2	92.2
Stim×10+2wks	Stimx10+2wks_Mouse2	70
Stim×10+2wks	Stimx10+2wks_Mouse2	50.8
Stim×10+2wks	Stimx10+2wks_Mouse2	73.3
Stim×10+2wks	Stimx10+2wks_Mouse2	84.3
Stim×10+2wks	Stimx10+2wks_Mouse2	71.8
Stim×10+2wks	Stimx10+2wks_Mouse2	69.6
Stim×10+2wks	Stimx10+2wks_Mouse2	74
Stim×10+2wks	Stimx10+2wks_Mouse2	90.4
Stim×10+2wks	Stimx10+2wks_Mouse2	62.1
Stim×10+2wks	Stimx10+2wks_Mouse2	101.4
Stim×10+2wks	Stimx10+2wks_Mouse2	50.3
Stim×10+2wks	Stimx10+2wks_Mouse2	87.6
Stim×10+2wks	Stimx10+2wks_Mouse2	58.9
Stim×10+2wks	Stimx10+2wks_Mouse2	59.6
Stim×10+2wks	Stimx10+2wks_Mouse2	87.6
Stim×10+2wks	Stimx10+2wks_Mouse2	100.9
Stim×10+2wks	Stimx10+2wks_Mouse2	78.2
Stim×10+2wks	Stimx10+2wks_Mouse2	130.8
Stim×10+2wks	Stimx10+2wks_Mouse2	81.3
Stim×10+2wks	Stimx10+2wks_Mouse3	93
Stim×10+2wks	Stimx10+2wks_Mouse3	74.8
Stim×10+2wks	Stimx10+2wks_Mouse3	65.1
Stim×10+2wks	Stimx10+2wks_Mouse3	97
Stim×10+2wks	Stimx10+2wks_Mouse3	65.1
Stim×10+2wks	Stimx10+2wks_Mouse3	69.6
Stim×10+2wks	Stimx10+2wks_Mouse3	71.3
Stim×10+2wks	Stimx10+2wks_Mouse3	132.1
Stim×10+2wks	Stimx10+2wks_Mouse3	90.6
Stim×10+2wks	Stimx10+2wks_Mouse3	102.1
Stim×10+2wks	Stimx10+2wks_Mouse3	104.6
Stim×10+2wks	Stimx10+2wks_Mouse3	72.1
Stim×10+2wks	Stimx10+2wks_Mouse3	66.6
Stim×10+2wks	Stimx10+2wks_Mouse3	95.8
Stim×10+2wks	Stimx10+2wks_Mouse3	77.9
Stim×10+2wks	Stimx10+2wks_Mouse3	94.1
Stim×10+2wks	Stimx10+2wks_Mouse3	73.2
Stim×10+2wks	Stimx10+2wks_Mouse3	62.2
Stim×10+2wks	Stimx10+2wks_Mouse3	77.8
Stim×10+2wks	Stimx10+2wks_Mouse3	78.4
Stim×10+2wks	Stimx10+2wks_Mouse3	85.3
Stim×10+2wks	Stimx10+2wks_Mouse3	77.5
Stim×10+2wks	Stimx10+2wks_Mouse3	75.7
Stim×10+2wks	Stimx10+2wks_Mouse3	77.4
Stim×10+2wks	Stimx10+2wks_Mouse3	86.9
Stim×10+2wks	Stimx10+2wks_Mouse3	70.7
Stim×10+2wks	Stimx10+2wks_Mouse3	101.8
Stim×10+2wks	Stimx10+2wks_Mouse3	54.2
Stim×10+2wks	Stimx10+2wks_Mouse3	91.8
Stim×10+2wks	Stimx10+2wks_Mouse3	91.1
Stim×10+2wks	Stimx10+2wks_Mouse3	89
Stim×10+2wks	Stimx10+2wks_Mouse3	86.4
Stim×10+2wks	Stimx10+2wks_Mouse3	93.8
Stim×10+2wks	Stimx10+2wks_Mouse3	92.7
Stim×10+2wks	Stimx10+2wks_Mouse3	100.2
Stim×10+2wks	Stimx10+2wks_Mouse3	75.2
Stim×10+2wks	Stimx10+2wks_Mouse3	123.5
Stim×10+2wks	Stimx10+2wks_Mouse3	88.4
Stim×10+2wks	Stimx10+2wks_Mouse3	97.3
Stim×10+2wks	Stimx10+2wks_Mouse3	97.1
Stim×10+2wks	Stimx10+2wks_Mouse3	66.8
Stim×10+2wks	Stimx10+2wks_Mouse3	128.9
Stim×10+2wks	Stimx10+2wks_Mouse3	93.7
Stim×10+2wks	Stimx10+2wks_Mouse3	104.2
Stim×10+2wks	Stimx10+2wks_Mouse3	100.4
Stim×10+2wks	Stimx10+2wks_Mouse3	93.5
Stim×10+2wks	Stimx10+2wks_Mouse3	97.4
Stim×10+2wks	Stimx10+2wks_Mouse3	101.1
Stim×10+2wks	Stimx10+2wks_Mouse3	61.5
Stim×10+2wks	Stimx10+2wks_Mouse3	97.3
Stim×10+2wks	Stimx10+2wks_Mouse3	64.4
Stim×10+2wks	Stimx10+2wks_Mouse3	97.7
Stim×10+2wks	Stimx10+2wks_Mouse3	82.1
Stim×10+2wks	Stimx10+2wks_Mouse3	59.2
Stim×10+2wks	Stimx10+2wks_Mouse3	73.1
Stim×10+2wks	Stimx10+2wks_Mouse3	67.8
Stim×10+2wks	Stimx10+2wks_Mouse3	68.3
Stim×10+2wks	Stimx10+2wks_Mouse3	59.9
Stim×10+2wks	Stimx10+2wks_Mouse3	66.5
Stim×10+2wks	Stimx10+2wks_Mouse3	64.5
Stim×10+2wks	Stimx10+2wks_Mouse3	74.9
Stim×10+2wks	Stimx10+2wks_Mouse3	91.5
Stim×10+2wks	Stimx10+2wks_Mouse3	72.9
Stim×10+2wks	Stimx10+2wks_Mouse3	101.3
Stim×10+2wks	Stimx10+2wks_Mouse3	97
Stim×10+2wks	Stimx10+2wks_Mouse3	80.9
Stim×10+2wks	Stimx10+2wks_Mouse3	73.2
Stim×10+2wks	Stimx10+2wks_Mouse3	66
Stim×10+2wks	Stimx10+2wks_Mouse3	68.3
Stim×10+2wks	Stimx10+2wks_Mouse3	74.5
Stim×10+2wks	Stimx10+2wks_Mouse3	63.4
Stim×10+2wks	Stimx10+2wks_Mouse3	75.5
Raw data — Panel 5e (Lamin B1 immunoreactivity & circularity per neuron)
Group	Mouse	Lamin B1 (A.U.)	Circularity
No Stim	NoStim_Mouse1	31580.3	0.910269
No Stim	NoStim_Mouse1	28611.2	0.940226
No Stim	NoStim_Mouse1	17318.8	0.831742
No Stim	NoStim_Mouse1	31104	0.946081
No Stim	NoStim_Mouse1	9739.09	0.879417
No Stim	NoStim_Mouse1	29055.9	0.927753
No Stim	NoStim_Mouse1	40528.6	0.977497
No Stim	NoStim_Mouse1	29721.3	0.794124
No Stim	NoStim_Mouse1	14196.9	0.952968
No Stim	NoStim_Mouse1	23698.5	0.96555
No Stim	NoStim_Mouse1	21748.1	0.895143
No Stim	NoStim_Mouse1	20173.9	0.911073
No Stim	NoStim_Mouse1	29507.1	0.92888
No Stim	NoStim_Mouse1	40288.5	0.984702
No Stim	NoStim_Mouse1	13316.2	0.836239
No Stim	NoStim_Mouse1	24661.2	0.953411
No Stim	NoStim_Mouse1	27811.2	0.867215
No Stim	NoStim_Mouse1	40399.8	0.88136
No Stim	NoStim_Mouse1	43468.2	0.970162
No Stim	NoStim_Mouse1	31123.2	0.935398
No Stim	NoStim_Mouse1	19629	0.73911
No Stim	NoStim_Mouse1	31505.1	0.926698
No Stim	NoStim_Mouse1	16635	0.759635
No Stim	NoStim_Mouse1	25136.5	0.901569
No Stim	NoStim_Mouse1	19426.6	0.961978
No Stim	NoStim_Mouse1	30492.1	0.858193
No Stim	NoStim_Mouse1	30397.1	0.908722
No Stim	NoStim_Mouse1	28492.9	0.957557
No Stim	NoStim_Mouse1	25071.2	0.968943
No Stim	NoStim_Mouse1	26320.7	0.959181
No Stim	NoStim_Mouse1	25093.7	0.815212
No Stim	NoStim_Mouse1	17156.9	0.813145
No Stim	NoStim_Mouse1	27131.3	0.82059
No Stim	NoStim_Mouse1	12481.1	0.882547
No Stim	NoStim_Mouse1	24225.8	0.818248
No Stim	NoStim_Mouse1	28974.9	0.934929
No Stim	NoStim_Mouse1	35082.4	0.875969
No Stim	NoStim_Mouse1	26171	0.965705
No Stim	NoStim_Mouse1	40590.9	0.883852
No Stim	NoStim_Mouse1	23861.6	0.766245
No Stim	NoStim_Mouse1	23451.3	0.678953
No Stim	NoStim_Mouse1	31962.8	0.878704
No Stim	NoStim_Mouse1	38474.9	0.888182
No Stim	NoStim_Mouse1	32610.4	0.958157
No Stim	NoStim_Mouse1	31571.4	0.908973
No Stim	NoStim_Mouse1	17774	0.905951
No Stim	NoStim_Mouse1	10085	0.703731
No Stim	NoStim_Mouse1	13369.9	0.767799
No Stim	NoStim_Mouse1	28145.5	0.963104
No Stim	NoStim_Mouse1	22902	0.887959
No Stim	NoStim_Mouse1	45211.7	0.947807
No Stim	NoStim_Mouse1	34170.5	0.899415
No Stim	NoStim_Mouse1	24731.4	0.936408
No Stim	NoStim_Mouse1	21694.2	0.868341
No Stim	NoStim_Mouse1	29305.9	0.603232
No Stim	NoStim_Mouse1	27755.3	0.607754
No Stim	NoStim_Mouse1	26860.7	0.957549
No Stim	NoStim_Mouse1	41817.5	0.661492
No Stim	NoStim_Mouse1	23862.1	0.953145
No Stim	NoStim_Mouse1	33857.1	0.973751
No Stim	NoStim_Mouse1	20481.5	0.858731
No Stim	NoStim_Mouse1	25245.2	0.88987
No Stim	NoStim_Mouse1	31967	0.974607
No Stim	NoStim_Mouse1	25093.7	0.815212
No Stim	NoStim_Mouse1	37530.4	0.888249
No Stim	NoStim_Mouse1	31851.3	0.837263
No Stim	NoStim_Mouse1	24243.7	0.475123
No Stim	NoStim_Mouse1	26030.7	0.926889
No Stim	NoStim_Mouse1	19028.1	0.939707
No Stim	NoStim_Mouse1	32471.5	0.910744
No Stim	NoStim_Mouse1	28542.2	0.795574
No Stim	NoStim_Mouse1	14737	0.886287
No Stim	NoStim_Mouse1	22716.6	0.886624
No Stim	NoStim_Mouse2	14746.1	0.901422
No Stim	NoStim_Mouse2	27665.6	0.944193
No Stim	NoStim_Mouse2	9296.64	0.808831
No Stim	NoStim_Mouse2	22457.8	0.952457
No Stim	NoStim_Mouse2	31564.8	0.963642
No Stim	NoStim_Mouse2	31872.6	0.978136
No Stim	NoStim_Mouse2	31576.6	0.937144
No Stim	NoStim_Mouse2	9653.05	0.561884
No Stim	NoStim_Mouse2	27051	0.867452
No Stim	NoStim_Mouse2	39640	0.964401
No Stim	NoStim_Mouse2	24761.4	0.923243
No Stim	NoStim_Mouse2	19543.3	0.75267
No Stim	NoStim_Mouse2	31992.6	0.941625
No Stim	NoStim_Mouse2	35849	0.882966
No Stim	NoStim_Mouse2	20440.5	0.959906
No Stim	NoStim_Mouse2	26083.9	0.967606
No Stim	NoStim_Mouse2	33459	0.9565
No Stim	NoStim_Mouse2	30449.7	0.930739
No Stim	NoStim_Mouse2	30294.9	0.973074
No Stim	NoStim_Mouse2	29592.3	0.915512
No Stim	NoStim_Mouse2	11485.8	0.734934
No Stim	NoStim_Mouse2	36366.2	0.922942
No Stim	NoStim_Mouse2	25957.3	0.964571
No Stim	NoStim_Mouse2	23851.9	0.792583
No Stim	NoStim_Mouse2	44551.4	0.956427
No Stim	NoStim_Mouse2	22799	0.622056
No Stim	NoStim_Mouse2	32576	0.905393
No Stim	NoStim_Mouse2	16885.8	0.92418
No Stim	NoStim_Mouse2	38034	0.898344
No Stim	NoStim_Mouse2	41653.2	0.93681
No Stim	NoStim_Mouse2	14152.8	0.69173
No Stim	NoStim_Mouse2	17141	0.878088
No Stim	NoStim_Mouse2	29208.1	0.912122
No Stim	NoStim_Mouse2	32677.6	0.892437
No Stim	NoStim_Mouse2	39357.7	0.929254
No Stim	NoStim_Mouse2	30938.8	0.975464
No Stim	NoStim_Mouse2	29434.4	0.934411
No Stim	NoStim_Mouse2	23924	0.965985
No Stim	NoStim_Mouse2	21571	0.977232
No Stim	NoStim_Mouse2	17317.2	0.947049
No Stim	NoStim_Mouse2	12779	0.729884
No Stim	NoStim_Mouse2	15182.8	0.906106
No Stim	NoStim_Mouse2	10424.8	0.964269
No Stim	NoStim_Mouse2	7142.88	0.923807
No Stim	NoStim_Mouse2	45643.5	0.844645
No Stim	NoStim_Mouse2	20367.1	0.933415
No Stim	NoStim_Mouse2	47225.2	0.50193
No Stim	NoStim_Mouse2	35550.8	0.909473
No Stim	NoStim_Mouse2	26943.8	0.948395
No Stim	NoStim_Mouse2	14642	0.96866
No Stim	NoStim_Mouse2	19050.9	0.93274
No Stim	NoStim_Mouse2	39270.7	0.924202
No Stim	NoStim_Mouse2	33717.6	0.791882
No Stim	NoStim_Mouse2	42084.4	0.92895
No Stim	NoStim_Mouse2	21980.5	0.944215
No Stim	NoStim_Mouse2	31904.6	0.933312
No Stim	NoStim_Mouse2	19072.1	0.963969
No Stim	NoStim_Mouse2	23001	0.814481
No Stim	NoStim_Mouse2	29295.3	0.949114
No Stim	NoStim_Mouse2	18836.9	0.917848
No Stim	NoStim_Mouse2	47819.3	0.966404
No Stim	NoStim_Mouse2	33042	0.943133
No Stim	NoStim_Mouse2	30783.7	0.943342
No Stim	NoStim_Mouse2	43643.2	0.969522
No Stim	NoStim_Mouse2	20112.6	0.920646
No Stim	NoStim_Mouse2	24902.9	0.898427
No Stim	NoStim_Mouse2	32056.7	0.973056
No Stim	NoStim_Mouse2	14745.4	0.82988
No Stim	NoStim_Mouse2	52589.5	0.946602
No Stim	NoStim_Mouse2	22524.7	0.841645
No Stim	NoStim_Mouse2	31667.6	0.936785
No Stim	NoStim_Mouse2	36450.3	0.936845
No Stim	NoStim_Mouse2	38571.4	0.861277
No Stim	NoStim_Mouse2	23022.3	0.983601
No Stim	NoStim_Mouse2	25043.6	0.894013
No Stim	NoStim_Mouse2	28835.4	0.894573
No Stim	NoStim_Mouse2	28651.9	0.833393
No Stim	NoStim_Mouse2	30653.1	0.893496
No Stim	NoStim_Mouse2	36507.2	0.908931
No Stim	NoStim_Mouse2	46794.6	0.974905
No Stim	NoStim_Mouse2	39117	0.978411
No Stim	NoStim_Mouse2	31549.1	0.940859
No Stim	NoStim_Mouse2	28116.1	0.91266
No Stim	NoStim_Mouse2	21934.4	0.848907
No Stim	NoStim_Mouse2	27024.8	0.978186
No Stim	NoStim_Mouse2	37127.2	0.95023
No Stim	NoStim_Mouse2	11937.9	0.669256
No Stim	NoStim_Mouse2	37318.7	0.872789
No Stim	NoStim_Mouse2	19321.7	0.866059
No Stim	NoStim_Mouse2	32774.2	0.95635
No Stim	NoStim_Mouse2	19149.9	0.599027
No Stim	NoStim_Mouse2	22753.2	0.82312
No Stim	NoStim_Mouse2	29014.8	0.882661
No Stim	NoStim_Mouse2	22229.3	0.619568
No Stim	NoStim_Mouse2	42270.5	0.977247
No Stim	NoStim_Mouse2	20548.1	0.71212
No Stim	NoStim_Mouse2	38476.5	0.976668
No Stim	NoStim_Mouse2	22148.9	0.77646
No Stim	NoStim_Mouse2	38111.5	0.931841
No Stim	NoStim_Mouse2	28655.7	0.947726
No Stim	NoStim_Mouse2	11340.1	0.868521
No Stim	NoStim_Mouse2	31488.7	0.925763
No Stim	NoStim_Mouse2	14662.7	0.973675
No Stim	NoStim_Mouse3	15918.1	0.840313
No Stim	NoStim_Mouse3	19216.7	0.884734
No Stim	NoStim_Mouse3	36613.7	0.864885
No Stim	NoStim_Mouse3	41313.2	0.955248
No Stim	NoStim_Mouse3	26742.1	0.935921
No Stim	NoStim_Mouse3	18118.1	0.895002
No Stim	NoStim_Mouse3	32205.4	0.978103
No Stim	NoStim_Mouse3	54890.4	0.962287
No Stim	NoStim_Mouse3	38772.3	0.958561
No Stim	NoStim_Mouse3	32023.1	0.954328
No Stim	NoStim_Mouse3	32391	0.783079
No Stim	NoStim_Mouse3	47485.4	0.896571
No Stim	NoStim_Mouse3	14205.2	0.923429
No Stim	NoStim_Mouse3	36609.6	0.955002
No Stim	NoStim_Mouse3	34253.4	0.972209
No Stim	NoStim_Mouse3	19513.9	0.732025
No Stim	NoStim_Mouse3	7505.05	0.792812
No Stim	NoStim_Mouse3	46727.5	0.946045
No Stim	NoStim_Mouse3	33510.5	0.942577
No Stim	NoStim_Mouse3	35072.9	0.967161
No Stim	NoStim_Mouse3	18472.5	0.980156
No Stim	NoStim_Mouse3	40367.2	0.965621
No Stim	NoStim_Mouse3	37768.2	0.883631
No Stim	NoStim_Mouse3	7142.88	0.923807
No Stim	NoStim_Mouse3	42102.1	0.732135
No Stim	NoStim_Mouse3	45803.7	0.955781
No Stim	NoStim_Mouse3	24879.3	0.947995
No Stim	NoStim_Mouse3	33036.3	0.972417
No Stim	NoStim_Mouse3	27823.9	0.95521
No Stim	NoStim_Mouse3	37122.6	0.911815
No Stim	NoStim_Mouse3	29093.8	0.965955
No Stim	NoStim_Mouse3	21913.7	0.959334
No Stim	NoStim_Mouse3	25204.8	0.93673
No Stim	NoStim_Mouse3	38889	0.983026
No Stim	NoStim_Mouse3	31156.4	0.945689
No Stim	NoStim_Mouse3	16232.9	0.596241
No Stim	NoStim_Mouse3	21605.7	0.895541
No Stim	NoStim_Mouse3	28926.8	0.942603
No Stim	NoStim_Mouse3	20462	0.761558
No Stim	NoStim_Mouse3	19047.5	0.96254
No Stim	NoStim_Mouse3	27545.9	0.956219
No Stim	NoStim_Mouse3	24832.5	0.934424
No Stim	NoStim_Mouse3	27829.8	0.918325
No Stim	NoStim_Mouse3	18124.7	0.920462
No Stim	NoStim_Mouse3	25659.1	0.972601
No Stim	NoStim_Mouse3	36238.9	0.973602
No Stim	NoStim_Mouse3	20238.3	0.929267
No Stim	NoStim_Mouse3	36420	0.95994
No Stim	NoStim_Mouse3	27805.9	0.914814
No Stim	NoStim_Mouse3	30010.2	0.909379
No Stim	NoStim_Mouse3	11693.1	0.956418
No Stim	NoStim_Mouse3	12463.1	0.933601
No Stim	NoStim_Mouse3	27254.6	0.676116
No Stim	NoStim_Mouse3	34110.3	0.761064
No Stim	NoStim_Mouse3	23641.1	0.941097
No Stim	NoStim_Mouse3	24963.3	0.932449
No Stim	NoStim_Mouse3	23939	0.943091
No Stim	NoStim_Mouse3	15019.8	0.675847
No Stim	NoStim_Mouse3	23562.2	0.902337
No Stim	NoStim_Mouse3	14974.9	0.898533
No Stim	NoStim_Mouse3	15585.3	0.950834
No Stim	NoStim_Mouse3	36929.7	0.973163
No Stim	NoStim_Mouse3	25820.7	0.882357
No Stim	NoStim_Mouse3	25574.3	0.945932
No Stim	NoStim_Mouse3	37771	0.950403
No Stim	NoStim_Mouse3	21570.1	0.825298
No Stim	NoStim_Mouse3	35621.3	0.891633
No Stim	NoStim_Mouse3	27045.4	0.974912
No Stim	NoStim_Mouse3	25747.5	0.911646
No Stim	NoStim_Mouse3	26444.2	0.978487
No Stim	NoStim_Mouse3	22544.6	0.928397
No Stim	NoStim_Mouse3	20839.1	0.985616
No Stim	NoStim_Mouse3	24644.5	0.946158
No Stim	NoStim_Mouse3	14685.4	0.840419
No Stim	NoStim_Mouse3	36188.5	0.968136
No Stim	NoStim_Mouse3	18932.9	0.874864
No Stim	NoStim_Mouse3	21066.8	0.902477
No Stim	NoStim_Mouse3	18925.3	0.834576
No Stim	NoStim_Mouse3	14721.2	0.917783
No Stim	NoStim_Mouse3	28405.3	0.906457
No Stim	NoStim_Mouse3	25025.9	0.933132
No Stim	NoStim_Mouse3	43826.4	0.902105
No Stim	NoStim_Mouse3	23726.7	0.976576
No Stim	NoStim_Mouse3	25977.1	0.916424
No Stim	NoStim_Mouse3	47986.6	0.924369
No Stim	NoStim_Mouse3	41539.7	0.875234
No Stim	NoStim_Mouse3	22921	0.79712
No Stim	NoStim_Mouse3	27066.2	0.948332
No Stim	NoStim_Mouse3	32936.9	0.878963
No Stim	NoStim_Mouse3	37346.3	0.907931
No Stim	NoStim_Mouse3	17292.9	0.874613
No Stim	NoStim_Mouse3	20888.8	0.966482
No Stim	NoStim_Mouse3	9426.93	0.784241
No Stim	NoStim_Mouse3	24387.7	0.826761
No Stim	NoStim_Mouse3	20259.2	0.665467
No Stim	NoStim_Mouse3	31015.6	0.88757
No Stim	NoStim_Mouse3	21744.9	0.963823
No Stim	NoStim_Mouse3	47889.9	0.931833
No Stim	NoStim_Mouse3	33125.5	0.966909
No Stim	NoStim_Mouse3	33520.3	0.939313
No Stim	NoStim_Mouse3	36516.4	0.918736
No Stim	NoStim_Mouse3	19262	0.850388
No Stim	NoStim_Mouse3	24869	0.96872
No Stim	NoStim_Mouse3	19030	0.94872
No Stim	NoStim_Mouse3	23121.2	0.879861
No Stim	NoStim_Mouse3	12976	0.750455
No Stim	NoStim_Mouse3	36389.6	0.910629
No Stim	NoStim_Mouse3	19526.3	0.906915
No Stim	NoStim_Mouse3	27667.3	0.978628
No Stim	NoStim_Mouse3	30988.9	0.938464
No Stim	NoStim_Mouse3	44215.8	0.976684
No Stim	NoStim_Mouse3	52243.6	0.828111
No Stim	NoStim_Mouse3	22033.9	0.868331
Stim×10+2wks	Stimx10+2wks_Mouse1	23246.6	0.945276
Stim×10+2wks	Stimx10+2wks_Mouse1	29314.3	0.961963
Stim×10+2wks	Stimx10+2wks_Mouse1	30339.8	0.938759
Stim×10+2wks	Stimx10+2wks_Mouse1	13352.2	0.698644
Stim×10+2wks	Stimx10+2wks_Mouse1	4240.84	0.669094
Stim×10+2wks	Stimx10+2wks_Mouse1	27191.6	0.95066
Stim×10+2wks	Stimx10+2wks_Mouse1	18812.7	0.940649
Stim×10+2wks	Stimx10+2wks_Mouse1	25209.4	0.952725
Stim×10+2wks	Stimx10+2wks_Mouse1	31950.8	0.490521
Stim×10+2wks	Stimx10+2wks_Mouse1	16074.3	0.940737
Stim×10+2wks	Stimx10+2wks_Mouse1	21793.7	0.689643
Stim×10+2wks	Stimx10+2wks_Mouse1	11971.9	0.731541
Stim×10+2wks	Stimx10+2wks_Mouse1	29313	0.955216
Stim×10+2wks	Stimx10+2wks_Mouse1	47352.4	0.662959
Stim×10+2wks	Stimx10+2wks_Mouse1	13830.1	0.642836
Stim×10+2wks	Stimx10+2wks_Mouse1	36774.2	0.810439
Stim×10+2wks	Stimx10+2wks_Mouse1	35984.2	0.432372
Stim×10+2wks	Stimx10+2wks_Mouse1	43619.3	0.905068
Stim×10+2wks	Stimx10+2wks_Mouse1	8846.26	0.945231
Stim×10+2wks	Stimx10+2wks_Mouse1	18012.1	0.880018
Stim×10+2wks	Stimx10+2wks_Mouse1	21845	0.573235
Stim×10+2wks	Stimx10+2wks_Mouse1	33854.9	0.956801
Stim×10+2wks	Stimx10+2wks_Mouse1	41808	0.884264
Stim×10+2wks	Stimx10+2wks_Mouse1	27353.1	0.967177
Stim×10+2wks	Stimx10+2wks_Mouse1	26549.2	0.307363
Stim×10+2wks	Stimx10+2wks_Mouse1	45515.3	0.90586
Stim×10+2wks	Stimx10+2wks_Mouse1	17521.1	0.753456
Stim×10+2wks	Stimx10+2wks_Mouse1	10589.8	0.650408
Stim×10+2wks	Stimx10+2wks_Mouse1	17003.8	0.897247
Stim×10+2wks	Stimx10+2wks_Mouse1	30623.9	0.970339
Stim×10+2wks	Stimx10+2wks_Mouse1	24659	0.918237
Stim×10+2wks	Stimx10+2wks_Mouse1	5420.96	0.5553
Stim×10+2wks	Stimx10+2wks_Mouse1	13153	0.969534
Stim×10+2wks	Stimx10+2wks_Mouse1	10204.3	0.937334
Stim×10+2wks	Stimx10+2wks_Mouse1	15259.8	0.575418
Stim×10+2wks	Stimx10+2wks_Mouse1	49416.9	0.548575
Stim×10+2wks	Stimx10+2wks_Mouse1	23456.1	0.962147
Stim×10+2wks	Stimx10+2wks_Mouse1	38154.2	0.944872
Stim×10+2wks	Stimx10+2wks_Mouse1	36650	0.721557
Stim×10+2wks	Stimx10+2wks_Mouse1	19886.9	0.849822
Stim×10+2wks	Stimx10+2wks_Mouse1	28648.8	0.792678
Stim×10+2wks	Stimx10+2wks_Mouse1	20308.3	0.915969
Stim×10+2wks	Stimx10+2wks_Mouse1	7804.16	0.723878
Stim×10+2wks	Stimx10+2wks_Mouse1	17862.8	0.970427
Stim×10+2wks	Stimx10+2wks_Mouse1	30038.6	0.968186
Stim×10+2wks	Stimx10+2wks_Mouse1	24059.4	0.777685
Stim×10+2wks	Stimx10+2wks_Mouse1	22660.3	0.69098
Stim×10+2wks	Stimx10+2wks_Mouse1	27463.4	0.871053
Stim×10+2wks	Stimx10+2wks_Mouse1	27520.3	0.668289
Stim×10+2wks	Stimx10+2wks_Mouse1	21393.6	0.956204
Stim×10+2wks	Stimx10+2wks_Mouse1	29444.6	0.809803
Stim×10+2wks	Stimx10+2wks_Mouse1	41690.8	0.868226
Stim×10+2wks	Stimx10+2wks_Mouse1	19681.1	0.841345
Stim×10+2wks	Stimx10+2wks_Mouse1	7703.03	0.854191
Stim×10+2wks	Stimx10+2wks_Mouse1	15011.4	0.851361
Stim×10+2wks	Stimx10+2wks_Mouse1	29907.7	0.929763
Stim×10+2wks	Stimx10+2wks_Mouse1	19121.2	0.71953
Stim×10+2wks	Stimx10+2wks_Mouse1	18112.7	0.955801
Stim×10+2wks	Stimx10+2wks_Mouse1	7457.06	0.800157
Stim×10+2wks	Stimx10+2wks_Mouse1	36610.3	0.966524
Stim×10+2wks	Stimx10+2wks_Mouse1	31087.9	0.891657
Stim×10+2wks	Stimx10+2wks_Mouse1	25701.4	0.930953
Stim×10+2wks	Stimx10+2wks_Mouse1	15309.2	0.949106
Stim×10+2wks	Stimx10+2wks_Mouse1	50023.9	0.951794
Stim×10+2wks	Stimx10+2wks_Mouse1	26450.8	0.537505
Stim×10+2wks	Stimx10+2wks_Mouse1	13658.8	0.87546
Stim×10+2wks	Stimx10+2wks_Mouse1	18721	0.830213
Stim×10+2wks	Stimx10+2wks_Mouse1	11371.1	0.689361
Stim×10+2wks	Stimx10+2wks_Mouse1	30400.3	0.914863
Stim×10+2wks	Stimx10+2wks_Mouse1	9680.71	0.574545
Stim×10+2wks	Stimx10+2wks_Mouse1	9181.72	0.901804
Stim×10+2wks	Stimx10+2wks_Mouse1	24526.1	0.92658
Stim×10+2wks	Stimx10+2wks_Mouse1	4240	0.576429
Stim×10+2wks	Stimx10+2wks_Mouse1	24163.7	0.738154
Stim×10+2wks	Stimx10+2wks_Mouse1	12215.6	0.869135
Stim×10+2wks	Stimx10+2wks_Mouse1	24064.8	0.939247
Stim×10+2wks	Stimx10+2wks_Mouse1	42630.5	0.829296
Stim×10+2wks	Stimx10+2wks_Mouse1	30822.2	0.935659
Stim×10+2wks	Stimx10+2wks_Mouse1	19655.5	0.884514
Stim×10+2wks	Stimx10+2wks_Mouse1	15841.5	0.958449
Stim×10+2wks	Stimx10+2wks_Mouse1	25515.4	0.857523
Stim×10+2wks	Stimx10+2wks_Mouse1	9536.72	0.784371
Stim×10+2wks	Stimx10+2wks_Mouse1	5020.2	0.774147
Stim×10+2wks	Stimx10+2wks_Mouse1	16316.6	0.955676
Stim×10+2wks	Stimx10+2wks_Mouse1	41302.7	0.821888
Stim×10+2wks	Stimx10+2wks_Mouse1	32035.7	0.830867
Stim×10+2wks	Stimx10+2wks_Mouse1	22057.5	0.939469
Stim×10+2wks	Stimx10+2wks_Mouse1	38518	0.852277
Stim×10+2wks	Stimx10+2wks_Mouse1	9695.06	0.506335
Stim×10+2wks	Stimx10+2wks_Mouse1	14065.2	0.925931
Stim×10+2wks	Stimx10+2wks_Mouse1	17061.1	0.790649
Stim×10+2wks	Stimx10+2wks_Mouse1	31108.9	0.851935
Stim×10+2wks	Stimx10+2wks_Mouse1	32172.1	0.962386
Stim×10+2wks	Stimx10+2wks_Mouse1	18245.8	0.640109
Stim×10+2wks	Stimx10+2wks_Mouse1	9687.97	0.785175
Stim×10+2wks	Stimx10+2wks_Mouse1	25329	0.657916
Stim×10+2wks	Stimx10+2wks_Mouse1	10879.9	0.600568
Stim×10+2wks	Stimx10+2wks_Mouse1	4734.09	0.873264
Stim×10+2wks	Stimx10+2wks_Mouse1	38473	0.954039
Stim×10+2wks	Stimx10+2wks_Mouse1	35203.8	0.955553
Stim×10+2wks	Stimx10+2wks_Mouse1	29155.4	0.776357
Stim×10+2wks	Stimx10+2wks_Mouse1	8832.13	0.649575
Stim×10+2wks	Stimx10+2wks_Mouse2	39115.5	0.919984
Stim×10+2wks	Stimx10+2wks_Mouse2	20232	0.890479
Stim×10+2wks	Stimx10+2wks_Mouse2	4981.93	0.896747
Stim×10+2wks	Stimx10+2wks_Mouse2	46024.6	0.694203
Stim×10+2wks	Stimx10+2wks_Mouse2	16832.8	0.899124
Stim×10+2wks	Stimx10+2wks_Mouse2	8536.34	0.704883
Stim×10+2wks	Stimx10+2wks_Mouse2	26350.1	0.905369
Stim×10+2wks	Stimx10+2wks_Mouse2	4741.96	0.745604
Stim×10+2wks	Stimx10+2wks_Mouse2	6313.99	0.55942
Stim×10+2wks	Stimx10+2wks_Mouse2	22525.8	0.939638
Stim×10+2wks	Stimx10+2wks_Mouse2	15923.9	0.550348
Stim×10+2wks	Stimx10+2wks_Mouse2	21621.8	0.937475
Stim×10+2wks	Stimx10+2wks_Mouse2	13215.3	0.795924
Stim×10+2wks	Stimx10+2wks_Mouse2	9332.85	0.372402
Stim×10+2wks	Stimx10+2wks_Mouse2	19337.7	0.773166
Stim×10+2wks	Stimx10+2wks_Mouse2	40390.9	0.889934
Stim×10+2wks	Stimx10+2wks_Mouse2	15369.5	0.855208
Stim×10+2wks	Stimx10+2wks_Mouse2	20099	0.76355
Stim×10+2wks	Stimx10+2wks_Mouse2	67440.6	0.883606
Stim×10+2wks	Stimx10+2wks_Mouse2	28093.8	0.957432
Stim×10+2wks	Stimx10+2wks_Mouse2	19301.4	0.417167
Stim×10+2wks	Stimx10+2wks_Mouse2	9147.93	0.844329
Stim×10+2wks	Stimx10+2wks_Mouse2	21671.1	0.600797
Stim×10+2wks	Stimx10+2wks_Mouse2	19269.9	0.927846
Stim×10+2wks	Stimx10+2wks_Mouse2	19445.1	0.578208
Stim×10+2wks	Stimx10+2wks_Mouse2	17411.1	0.931482
Stim×10+2wks	Stimx10+2wks_Mouse2	17919.5	0.942654
Stim×10+2wks	Stimx10+2wks_Mouse2	18952.2	0.912552
Stim×10+2wks	Stimx10+2wks_Mouse2	34668.9	0.902703
Stim×10+2wks	Stimx10+2wks_Mouse2	10764.8	0.624827
Stim×10+2wks	Stimx10+2wks_Mouse2	15697.1	0.879966
Stim×10+2wks	Stimx10+2wks_Mouse2	18145.9	0.853689
Stim×10+2wks	Stimx10+2wks_Mouse2	9749.15	0.377572
Stim×10+2wks	Stimx10+2wks_Mouse2	14977.1	0.584406
Stim×10+2wks	Stimx10+2wks_Mouse2	20283.2	0.954233
Stim×10+2wks	Stimx10+2wks_Mouse2	45163.4	0.572361
Stim×10+2wks	Stimx10+2wks_Mouse2	14898.5	0.956935
Stim×10+2wks	Stimx10+2wks_Mouse2	14776	0.881282
Stim×10+2wks	Stimx10+2wks_Mouse2	27431.3	0.621615
Stim×10+2wks	Stimx10+2wks_Mouse2	41294.1	0.983824
Stim×10+2wks	Stimx10+2wks_Mouse2	26603.4	0.952979
Stim×10+2wks	Stimx10+2wks_Mouse2	6547.1	0.440441
Stim×10+2wks	Stimx10+2wks_Mouse2	53855.7	0.870478
Stim×10+2wks	Stimx10+2wks_Mouse2	25789.9	0.903515
Stim×10+2wks	Stimx10+2wks_Mouse2	18843.1	0.869935
Stim×10+2wks	Stimx10+2wks_Mouse2	20723.1	0.920689
Stim×10+2wks	Stimx10+2wks_Mouse2	28915.9	0.819651
Stim×10+2wks	Stimx10+2wks_Mouse2	29576.6	0.968597
Stim×10+2wks	Stimx10+2wks_Mouse2	39149.8	0.859237
Stim×10+2wks	Stimx10+2wks_Mouse2	9867.18	0.631436
Stim×10+2wks	Stimx10+2wks_Mouse2	32639.4	0.865101
Stim×10+2wks	Stimx10+2wks_Mouse2	14894.2	0.415265
Stim×10+2wks	Stimx10+2wks_Mouse2	40270.4	0.984536
Stim×10+2wks	Stimx10+2wks_Mouse2	30047.2	0.563928
Stim×10+2wks	Stimx10+2wks_Mouse2	8231.83	0.936016
Stim×10+2wks	Stimx10+2wks_Mouse2	27414.8	0.808131
Stim×10+2wks	Stimx10+2wks_Mouse2	40598.8	0.903044
Stim×10+2wks	Stimx10+2wks_Mouse2	10198.5	0.75488
Stim×10+2wks	Stimx10+2wks_Mouse2	30251	0.935623
Stim×10+2wks	Stimx10+2wks_Mouse2	54480.4	0.936743
Stim×10+2wks	Stimx10+2wks_Mouse2	21799.7	0.95784
Stim×10+2wks	Stimx10+2wks_Mouse2	33963.9	0.964191
Stim×10+2wks	Stimx10+2wks_Mouse2	11174.3	0.954376
Stim×10+2wks	Stimx10+2wks_Mouse2	12537.2	0.946146
Stim×10+2wks	Stimx10+2wks_Mouse2	12179.2	0.892443
Stim×10+2wks	Stimx10+2wks_Mouse2	13153.9	0.93204
Stim×10+2wks	Stimx10+2wks_Mouse2	37367.7	0.84327
Stim×10+2wks	Stimx10+2wks_Mouse2	20053.8	0.940598
Stim×10+2wks	Stimx10+2wks_Mouse2	45144.4	0.912058
Stim×10+2wks	Stimx10+2wks_Mouse2	42709.3	0.714472
Stim×10+2wks	Stimx10+2wks_Mouse2	41096.4	0.786519
Stim×10+2wks	Stimx10+2wks_Mouse2	24256.2	0.742245
Stim×10+2wks	Stimx10+2wks_Mouse2	15077.9	0.985492
Stim×10+2wks	Stimx10+2wks_Mouse2	14500.7	0.894545
Stim×10+2wks	Stimx10+2wks_Mouse2	27857	0.924508
Stim×10+2wks	Stimx10+2wks_Mouse2	20767.8	0.850678
Stim×10+2wks	Stimx10+2wks_Mouse2	43490.5	0.783026
Stim×10+2wks	Stimx10+2wks_Mouse2	32275.5	0.962792
Stim×10+2wks	Stimx10+2wks_Mouse2	21665.2	0.914942
Stim×10+2wks	Stimx10+2wks_Mouse2	67458.9	0.952518
Stim×10+2wks	Stimx10+2wks_Mouse2	35841.8	0.962293
Stim×10+2wks	Stimx10+2wks_Mouse2	19568.1	0.887462
Stim×10+2wks	Stimx10+2wks_Mouse2	28472.8	0.898711
Stim×10+2wks	Stimx10+2wks_Mouse2	22386	0.909148
Stim×10+2wks	Stimx10+2wks_Mouse2	29045.3	0.878733
Stim×10+2wks	Stimx10+2wks_Mouse2	32021.6	0.918882
Stim×10+2wks	Stimx10+2wks_Mouse2	17897.5	0.97603
Stim×10+2wks	Stimx10+2wks_Mouse2	36412.9	0.851511
Stim×10+2wks	Stimx10+2wks_Mouse2	7326.14	0.909853
Stim×10+2wks	Stimx10+2wks_Mouse2	5640.06	0.327456
Stim×10+2wks	Stimx10+2wks_Mouse2	50464	0.906356
Stim×10+2wks	Stimx10+2wks_Mouse2	18084.9	0.888902
Stim×10+2wks	Stimx10+2wks_Mouse2	13944	0.883887
Stim×10+2wks	Stimx10+2wks_Mouse2	25572.6	0.839214
Stim×10+2wks	Stimx10+2wks_Mouse2	55887	0.575038
Stim×10+2wks	Stimx10+2wks_Mouse2	39014.9	0.759528
Stim×10+2wks	Stimx10+2wks_Mouse2	6155.02	0.538629
Stim×10+2wks	Stimx10+2wks_Mouse2	28792.6	0.859245
Stim×10+2wks	Stimx10+2wks_Mouse2	16853.7	0.804454
Stim×10+2wks	Stimx10+2wks_Mouse2	48301	0.937256
Stim×10+2wks	Stimx10+2wks_Mouse2	53741.8	0.803011
Stim×10+2wks	Stimx10+2wks_Mouse2	30613	0.885817
Stim×10+2wks	Stimx10+2wks_Mouse2	12621	0.936413
Stim×10+2wks	Stimx10+2wks_Mouse2	31026.2	0.710611
Stim×10+2wks	Stimx10+2wks_Mouse2	21628.2	0.928327
Stim×10+2wks	Stimx10+2wks_Mouse2	6113.2	0.557179
Stim×10+2wks	Stimx10+2wks_Mouse3	26739	0.901371
Stim×10+2wks	Stimx10+2wks_Mouse3	48391.6	0.815616
Stim×10+2wks	Stimx10+2wks_Mouse3	23166.7	0.892331
Stim×10+2wks	Stimx10+2wks_Mouse3	21984.4	0.930367
Stim×10+2wks	Stimx10+2wks_Mouse3	26839.1	0.885235
Stim×10+2wks	Stimx10+2wks_Mouse3	9576.21	0.881269
Stim×10+2wks	Stimx10+2wks_Mouse3	26229.9	0.960837
Stim×10+2wks	Stimx10+2wks_Mouse3	33034.9	0.91224
Stim×10+2wks	Stimx10+2wks_Mouse3	29559.2	0.959275
Stim×10+2wks	Stimx10+2wks_Mouse3	13549	0.910563
Stim×10+2wks	Stimx10+2wks_Mouse3	14364.6	0.940024
Stim×10+2wks	Stimx10+2wks_Mouse3	15142.3	0.881077
Stim×10+2wks	Stimx10+2wks_Mouse3	36313.5	0.966359
Stim×10+2wks	Stimx10+2wks_Mouse3	13516.2	0.945172
Stim×10+2wks	Stimx10+2wks_Mouse3	12194.2	0.87566
Stim×10+2wks	Stimx10+2wks_Mouse3	18830.3	0.954488
Stim×10+2wks	Stimx10+2wks_Mouse3	8852.72	0.971088
Stim×10+2wks	Stimx10+2wks_Mouse3	21555	0.511744
Stim×10+2wks	Stimx10+2wks_Mouse3	37476.8	0.775827
Stim×10+2wks	Stimx10+2wks_Mouse3	21729.1	0.959113
Stim×10+2wks	Stimx10+2wks_Mouse3	41350.2	0.946537
Stim×10+2wks	Stimx10+2wks_Mouse3	9769.74	0.873992
Stim×10+2wks	Stimx10+2wks_Mouse3	34654.2	0.949832
Stim×10+2wks	Stimx10+2wks_Mouse3	7059.16	0.745195
Stim×10+2wks	Stimx10+2wks_Mouse3	18730.8	0.918352
Stim×10+2wks	Stimx10+2wks_Mouse3	21576.6	0.964885
Stim×10+2wks	Stimx10+2wks_Mouse3	12719.2	0.846897
Stim×10+2wks	Stimx10+2wks_Mouse3	30499.3	0.932446
Stim×10+2wks	Stimx10+2wks_Mouse3	12686.1	0.65363
Stim×10+2wks	Stimx10+2wks_Mouse3	24695	0.965975
Stim×10+2wks	Stimx10+2wks_Mouse3	21400	0.925383
Stim×10+2wks	Stimx10+2wks_Mouse3	44911.8	0.904113
Stim×10+2wks	Stimx10+2wks_Mouse3	15042.2	0.755811
Stim×10+2wks	Stimx10+2wks_Mouse3	10801	0.905546
Stim×10+2wks	Stimx10+2wks_Mouse3	28160.6	0.933804
Stim×10+2wks	Stimx10+2wks_Mouse3	23724	0.745399
Stim×10+2wks	Stimx10+2wks_Mouse3	23168.6	0.947181
Stim×10+2wks	Stimx10+2wks_Mouse3	26520.7	0.907096
Stim×10+2wks	Stimx10+2wks_Mouse3	13461.1	0.891159
Stim×10+2wks	Stimx10+2wks_Mouse3	34535.4	0.951981
Stim×10+2wks	Stimx10+2wks_Mouse3	21444.5	0.958175
Stim×10+2wks	Stimx10+2wks_Mouse3	6221.88	0.665002
Stim×10+2wks	Stimx10+2wks_Mouse3	19506.6	0.80512
Stim×10+2wks	Stimx10+2wks_Mouse3	36000.4	0.791868
Stim×10+2wks	Stimx10+2wks_Mouse3	31603.9	0.640157
Stim×10+2wks	Stimx10+2wks_Mouse3	24802	0.796013
Stim×10+2wks	Stimx10+2wks_Mouse3	24856.2	0.974463
Stim×10+2wks	Stimx10+2wks_Mouse3	6312.93	0.82427
Stim×10+2wks	Stimx10+2wks_Mouse3	19305.8	0.948209
Stim×10+2wks	Stimx10+2wks_Mouse3	57033.6	0.916235
Stim×10+2wks	Stimx10+2wks_Mouse3	9532	0.908284
Stim×10+2wks	Stimx10+2wks_Mouse3	31053	0.919789
Stim×10+2wks	Stimx10+2wks_Mouse3	26945.5	0.926681
Stim×10+2wks	Stimx10+2wks_Mouse3	13610.8	0.917925
Stim×10+2wks	Stimx10+2wks_Mouse3	16574.2	0.920852
Stim×10+2wks	Stimx10+2wks_Mouse3	13782.1	0.850375
Stim×10+2wks	Stimx10+2wks_Mouse3	12689.2	0.733417
Stim×10+2wks	Stimx10+2wks_Mouse3	35028.1	0.943339
Stim×10+2wks	Stimx10+2wks_Mouse3	36739.6	0.925418
Stim×10+2wks	Stimx10+2wks_Mouse3	18968.3	0.955613
Stim×10+2wks	Stimx10+2wks_Mouse3	30449	0.92974
Stim×10+2wks	Stimx10+2wks_Mouse3	53765.3	0.970665
Stim×10+2wks	Stimx10+2wks_Mouse3	29297.9	0.938616
Stim×10+2wks	Stimx10+2wks_Mouse3	7440.9	0.62212
Stim×10+2wks	Stimx10+2wks_Mouse3	34930.7	0.832853
Stim×10+2wks	Stimx10+2wks_Mouse3	39397.7	0.923494
Stim×10+2wks	Stimx10+2wks_Mouse3	13645.9	0.732173
Stim×10+2wks	Stimx10+2wks_Mouse3	36320.8	0.926064
Stim×10+2wks	Stimx10+2wks_Mouse3	27425.6	0.947619
Stim×10+2wks	Stimx10+2wks_Mouse3	19815.7	0.541199
Stim×10+2wks	Stimx10+2wks_Mouse3	8610.94	0.891394
Stim×10+2wks	Stimx10+2wks_Mouse3	19035.8	0.730544
Stim×10+2wks	Stimx10+2wks_Mouse3	48010.1	0.910746
Stim×10+2wks	Stimx10+2wks_Mouse3	23087.9	0.974513
Stim×10+2wks	Stimx10+2wks_Mouse3	18652.1	0.954849
Stim×10+2wks	Stimx10+2wks_Mouse3	9794.16	0.962948
Stim×10+2wks	Stimx10+2wks_Mouse3	20661.4	0.910256
Stim×10+2wks	Stimx10+2wks_Mouse3	39932.1	0.975219
Stim×10+2wks	Stimx10+2wks_Mouse3	16156.8	0.669634
Stim×10+2wks	Stimx10+2wks_Mouse3	29243.3	0.95284
Stim×10+2wks	Stimx10+2wks_Mouse3	21189.3	0.943958
Stim×10+2wks	Stimx10+2wks_Mouse3	14698	0.546588
Stim×10+2wks	Stimx10+2wks_Mouse3	22108.7	0.927257
Stim×10+2wks	Stimx10+2wks_Mouse3	44689.3	0.941025
Stim×10+2wks	Stimx10+2wks_Mouse3	33549.5	0.847965
Stim×10+2wks	Stimx10+2wks_Mouse3	24366.7	0.886011
Stim×10+2wks	Stimx10+2wks_Mouse3	30792.5	0.776939
Stim×10+2wks	Stimx10+2wks_Mouse3	14976	0.484307
Stim×10+2wks	Stimx10+2wks_Mouse3	11005.8	0.953744
Stim×10+2wks	Stimx10+2wks_Mouse3	20194.4	0.963805
Stim×10+2wks	Stimx10+2wks_Mouse3	13104.9	0.504308
Stim×10+2wks	Stimx10+2wks_Mouse3	14348	0.695062
Stim×10+2wks	Stimx10+2wks_Mouse3	21981.8	0.771517
Stim×10+2wks	Stimx10+2wks_Mouse3	8133.29	0.83033
Stim×10+2wks	Stimx10+2wks_Mouse3	3066.87	0.797639
Stim×10+2wks	Stimx10+2wks_Mouse3	31834.7	0.947066
Stim×10+2wks	Stimx10+2wks_Mouse3	23174.2	0.862863
Stim×10+2wks	Stimx10+2wks_Mouse3	8062.91	0.754137
Stim×10+2wks	Stimx10+2wks_Mouse3	6926.94	0.927976
Stim×10+2wks	Stimx10+2wks_Mouse3	8296.1	0.977203
Stim×10+2wks	Stimx10+2wks_Mouse3	4141.86	0.96852
Stim×10+2wks	Stimx10+2wks_Mouse3	10485.8	0.915746
Stim×10+2wks	Stimx10+2wks_Mouse3	4916.41	0.971704
Stim×10+2wks	Stimx10+2wks_Mouse3	17248.2	0.978645
Stim×10+2wks	Stimx10+2wks_Mouse3	6676.03	0.940182
Stim×10+2wks	Stimx10+2wks_Mouse3	4826.76	0.980756
Stim×10+2wks	Stimx10+2wks_Mouse3	11191.2	0.933668
Stim×10+2wks	Stimx10+2wks_Mouse3	15167.5	0.902022
Stim×10+2wks	Stimx10+2wks_Mouse3	6372.23	0.924725
Stim×10+2wks	Stimx10+2wks_Mouse3	2020.2	0.97924
Stim×10+2wks	Stimx10+2wks_Mouse3	32952	0.738822
Stim×10+2wks	Stimx10+2wks_Mouse3	14220	0.829261
Raw data — Panel 5f (pH3 per-neuron immunoreactivity)
Group	Mouse	pH3 (A.U.)
No Stim	NoStim_Mouse1	45.1
No Stim	NoStim_Mouse1	60.9
No Stim	NoStim_Mouse1	56
No Stim	NoStim_Mouse1	55.5
No Stim	NoStim_Mouse1	101.9
No Stim	NoStim_Mouse1	60.4
No Stim	NoStim_Mouse1	71.2
No Stim	NoStim_Mouse1	64.1
No Stim	NoStim_Mouse1	69.6
No Stim	NoStim_Mouse1	79.1
No Stim	NoStim_Mouse1	77.7
No Stim	NoStim_Mouse1	64
No Stim	NoStim_Mouse1	58.6
No Stim	NoStim_Mouse1	67.5
No Stim	NoStim_Mouse1	78
No Stim	NoStim_Mouse1	65.5
No Stim	NoStim_Mouse1	62
No Stim	NoStim_Mouse1	46.1
No Stim	NoStim_Mouse1	56.3
No Stim	NoStim_Mouse1	45.7
No Stim	NoStim_Mouse1	44.8
No Stim	NoStim_Mouse1	45.5
No Stim	NoStim_Mouse1	44
No Stim	NoStim_Mouse1	61.6
No Stim	NoStim_Mouse1	79.4
No Stim	NoStim_Mouse1	47.2
No Stim	NoStim_Mouse1	30.8
No Stim	NoStim_Mouse1	82.4
No Stim	NoStim_Mouse1	55.3
No Stim	NoStim_Mouse1	29.9
No Stim	NoStim_Mouse1	29
No Stim	NoStim_Mouse1	37.6
No Stim	NoStim_Mouse1	28.9
No Stim	NoStim_Mouse1	31.4
No Stim	NoStim_Mouse1	34.6
No Stim	NoStim_Mouse1	78.5
No Stim	NoStim_Mouse1	77.3
No Stim	NoStim_Mouse1	182.9
No Stim	NoStim_Mouse1	184.8
No Stim	NoStim_Mouse1	51.3
No Stim	NoStim_Mouse1	86.8
No Stim	NoStim_Mouse1	51
No Stim	NoStim_Mouse1	39.8
No Stim	NoStim_Mouse1	54.7
No Stim	NoStim_Mouse1	51.6
No Stim	NoStim_Mouse1	41.7
No Stim	NoStim_Mouse1	62.8
No Stim	NoStim_Mouse1	52
No Stim	NoStim_Mouse1	31.7
No Stim	NoStim_Mouse1	46.7
No Stim	NoStim_Mouse1	65.1
No Stim	NoStim_Mouse1	49.6
No Stim	NoStim_Mouse1	66.6
No Stim	NoStim_Mouse1	48.9
No Stim	NoStim_Mouse1	58.7
No Stim	NoStim_Mouse1	57.4
No Stim	NoStim_Mouse1	60.6
No Stim	NoStim_Mouse1	38.8
No Stim	NoStim_Mouse1	56.7
No Stim	NoStim_Mouse1	59.4
No Stim	NoStim_Mouse1	53.6
No Stim	NoStim_Mouse1	54.7
No Stim	NoStim_Mouse1	60
No Stim	NoStim_Mouse1	54.6
No Stim	NoStim_Mouse1	54.9
No Stim	NoStim_Mouse1	54.6
No Stim	NoStim_Mouse1	34
No Stim	NoStim_Mouse1	42.5
No Stim	NoStim_Mouse1	32.8
No Stim	NoStim_Mouse1	40.9
No Stim	NoStim_Mouse1	235.3
No Stim	NoStim_Mouse1	46.6
No Stim	NoStim_Mouse1	75.1
No Stim	NoStim_Mouse1	76.5
No Stim	NoStim_Mouse1	80.1
No Stim	NoStim_Mouse1	82.8
No Stim	NoStim_Mouse1	53.8
No Stim	NoStim_Mouse2	58.4
No Stim	NoStim_Mouse2	55.8
No Stim	NoStim_Mouse2	61.2
No Stim	NoStim_Mouse2	52.8
No Stim	NoStim_Mouse2	43.8
No Stim	NoStim_Mouse2	34.3
No Stim	NoStim_Mouse2	54.2
No Stim	NoStim_Mouse2	60.2
No Stim	NoStim_Mouse2	71.3
No Stim	NoStim_Mouse2	69.9
No Stim	NoStim_Mouse2	56
No Stim	NoStim_Mouse2	42.5
No Stim	NoStim_Mouse2	52.4
No Stim	NoStim_Mouse2	46.6
No Stim	NoStim_Mouse2	86.8
No Stim	NoStim_Mouse2	40.8
No Stim	NoStim_Mouse2	52.7
No Stim	NoStim_Mouse2	45.2
No Stim	NoStim_Mouse2	35.2
No Stim	NoStim_Mouse2	32.9
No Stim	NoStim_Mouse2	50.1
No Stim	NoStim_Mouse2	45
No Stim	NoStim_Mouse2	45.4
No Stim	NoStim_Mouse2	62.6
No Stim	NoStim_Mouse2	37
No Stim	NoStim_Mouse2	45.6
No Stim	NoStim_Mouse2	54.1
No Stim	NoStim_Mouse2	61.9
No Stim	NoStim_Mouse2	53.6
No Stim	NoStim_Mouse2	65.9
No Stim	NoStim_Mouse2	60.9
No Stim	NoStim_Mouse2	96.4
No Stim	NoStim_Mouse2	82.5
No Stim	NoStim_Mouse2	83.8
No Stim	NoStim_Mouse2	83.8
No Stim	NoStim_Mouse2	74.7
No Stim	NoStim_Mouse2	62.8
No Stim	NoStim_Mouse2	65.2
No Stim	NoStim_Mouse2	57.5
No Stim	NoStim_Mouse2	35.6
No Stim	NoStim_Mouse2	78.9
No Stim	NoStim_Mouse2	49.3
No Stim	NoStim_Mouse2	47.8
No Stim	NoStim_Mouse2	33.3
No Stim	NoStim_Mouse2	53.2
No Stim	NoStim_Mouse2	51
No Stim	NoStim_Mouse2	44.9
No Stim	NoStim_Mouse2	61.1
No Stim	NoStim_Mouse2	64.9
No Stim	NoStim_Mouse2	43.8
No Stim	NoStim_Mouse2	36.7
No Stim	NoStim_Mouse2	60
No Stim	NoStim_Mouse2	45.2
No Stim	NoStim_Mouse2	56
No Stim	NoStim_Mouse2	39.7
No Stim	NoStim_Mouse2	48
No Stim	NoStim_Mouse2	32
No Stim	NoStim_Mouse2	32.3
No Stim	NoStim_Mouse2	29
No Stim	NoStim_Mouse2	31.4
No Stim	NoStim_Mouse2	37.2
No Stim	NoStim_Mouse2	31.9
No Stim	NoStim_Mouse2	33.3
No Stim	NoStim_Mouse2	32.7
No Stim	NoStim_Mouse2	68.4
No Stim	NoStim_Mouse2	39
No Stim	NoStim_Mouse2	113
No Stim	NoStim_Mouse2	173.1
No Stim	NoStim_Mouse2	58.4
No Stim	NoStim_Mouse2	56.7
No Stim	NoStim_Mouse2	54.2
No Stim	NoStim_Mouse2	54.6
No Stim	NoStim_Mouse2	71
No Stim	NoStim_Mouse2	72.5
No Stim	NoStim_Mouse2	24.9
No Stim	NoStim_Mouse2	50.2
No Stim	NoStim_Mouse2	48.7
No Stim	NoStim_Mouse2	62.6
No Stim	NoStim_Mouse2	57.4
No Stim	NoStim_Mouse2	85
No Stim	NoStim_Mouse2	85.8
No Stim	NoStim_Mouse2	37
No Stim	NoStim_Mouse2	32.7
No Stim	NoStim_Mouse2	52.7
No Stim	NoStim_Mouse2	35.3
No Stim	NoStim_Mouse2	53.6
No Stim	NoStim_Mouse2	30.1
No Stim	NoStim_Mouse2	69.2
No Stim	NoStim_Mouse2	31.1
No Stim	NoStim_Mouse2	96.9
No Stim	NoStim_Mouse2	64.2
No Stim	NoStim_Mouse2	87.2
No Stim	NoStim_Mouse2	48.9
No Stim	NoStim_Mouse2	29
No Stim	NoStim_Mouse2	45.9
No Stim	NoStim_Mouse2	60.9
No Stim	NoStim_Mouse2	38.6
No Stim	NoStim_Mouse2	30.8
No Stim	NoStim_Mouse2	64.6
No Stim	NoStim_Mouse2	59.8
No Stim	NoStim_Mouse2	55.5
No Stim	NoStim_Mouse2	28.6
No Stim	NoStim_Mouse2	27.7
No Stim	NoStim_Mouse2	56.7
No Stim	NoStim_Mouse2	59.6
No Stim	NoStim_Mouse2	39.3
No Stim	NoStim_Mouse2	51.8
No Stim	NoStim_Mouse2	43.4
No Stim	NoStim_Mouse2	48.9
No Stim	NoStim_Mouse2	53.9
No Stim	NoStim_Mouse2	52.9
No Stim	NoStim_Mouse2	79.7
No Stim	NoStim_Mouse2	45.1
No Stim	NoStim_Mouse2	88.4
No Stim	NoStim_Mouse2	18.1
No Stim	NoStim_Mouse2	31.4
No Stim	NoStim_Mouse2	43.5
No Stim	NoStim_Mouse2	28.5
No Stim	NoStim_Mouse2	36.4
No Stim	NoStim_Mouse2	55.6
No Stim	NoStim_Mouse2	61.7
No Stim	NoStim_Mouse2	65.2
No Stim	NoStim_Mouse2	25.2
No Stim	NoStim_Mouse2	64.9
No Stim	NoStim_Mouse2	19.1
No Stim	NoStim_Mouse2	18.8
No Stim	NoStim_Mouse2	23.2
No Stim	NoStim_Mouse2	25.7
No Stim	NoStim_Mouse2	28.3
No Stim	NoStim_Mouse2	21
No Stim	NoStim_Mouse2	25.5
No Stim	NoStim_Mouse2	61.5
No Stim	NoStim_Mouse2	24.6
No Stim	NoStim_Mouse2	71.2
No Stim	NoStim_Mouse2	31.4
No Stim	NoStim_Mouse2	63.9
No Stim	NoStim_Mouse2	31.7
No Stim	NoStim_Mouse2	21.5
No Stim	NoStim_Mouse2	30.9
No Stim	NoStim_Mouse2	39.6
No Stim	NoStim_Mouse2	40.1
No Stim	NoStim_Mouse2	47.5
No Stim	NoStim_Mouse2	23.9
No Stim	NoStim_Mouse2	36.3
No Stim	NoStim_Mouse2	20.8
No Stim	NoStim_Mouse2	49.8
No Stim	NoStim_Mouse2	122
No Stim	NoStim_Mouse2	37
No Stim	NoStim_Mouse2	35
No Stim	NoStim_Mouse3	72
No Stim	NoStim_Mouse3	71
No Stim	NoStim_Mouse3	39.1
No Stim	NoStim_Mouse3	68.6
No Stim	NoStim_Mouse3	60.4
No Stim	NoStim_Mouse3	68.9
No Stim	NoStim_Mouse3	72.2
No Stim	NoStim_Mouse3	62.2
No Stim	NoStim_Mouse3	73.4
No Stim	NoStim_Mouse3	66.1
No Stim	NoStim_Mouse3	63.1
No Stim	NoStim_Mouse3	71
No Stim	NoStim_Mouse3	73
No Stim	NoStim_Mouse3	67.2
No Stim	NoStim_Mouse3	55.5
No Stim	NoStim_Mouse3	69.9
No Stim	NoStim_Mouse3	43.4
No Stim	NoStim_Mouse3	52.9
No Stim	NoStim_Mouse3	51.2
No Stim	NoStim_Mouse3	78.8
No Stim	NoStim_Mouse3	74.7
No Stim	NoStim_Mouse3	61.6
No Stim	NoStim_Mouse3	54.8
No Stim	NoStim_Mouse3	84.3
No Stim	NoStim_Mouse3	59.8
No Stim	NoStim_Mouse3	81.9
No Stim	NoStim_Mouse3	39.2
No Stim	NoStim_Mouse3	50.5
No Stim	NoStim_Mouse3	53.4
No Stim	NoStim_Mouse3	29.8
No Stim	NoStim_Mouse3	59
No Stim	NoStim_Mouse3	51.2
No Stim	NoStim_Mouse3	73.6
No Stim	NoStim_Mouse3	70.4
No Stim	NoStim_Mouse3	62.2
No Stim	NoStim_Mouse3	66.9
No Stim	NoStim_Mouse3	67.8
No Stim	NoStim_Mouse3	77.6
No Stim	NoStim_Mouse3	70
No Stim	NoStim_Mouse3	62.6
No Stim	NoStim_Mouse3	77.7
No Stim	NoStim_Mouse3	60.4
No Stim	NoStim_Mouse3	59.8
No Stim	NoStim_Mouse3	115.8
No Stim	NoStim_Mouse3	56.8
No Stim	NoStim_Mouse3	61.2
No Stim	NoStim_Mouse3	87.9
No Stim	NoStim_Mouse3	93.5
No Stim	NoStim_Mouse3	69
No Stim	NoStim_Mouse3	82.4
No Stim	NoStim_Mouse3	81.3
No Stim	NoStim_Mouse3	75.5
No Stim	NoStim_Mouse3	46.2
No Stim	NoStim_Mouse3	87
No Stim	NoStim_Mouse3	85.9
No Stim	NoStim_Mouse3	94.4
No Stim	NoStim_Mouse3	66.6
No Stim	NoStim_Mouse3	70.1
No Stim	NoStim_Mouse3	44.5
No Stim	NoStim_Mouse3	75
No Stim	NoStim_Mouse3	91.1
No Stim	NoStim_Mouse3	87.9
No Stim	NoStim_Mouse3	53
No Stim	NoStim_Mouse3	99.8
No Stim	NoStim_Mouse3	62.6
No Stim	NoStim_Mouse3	48.1
No Stim	NoStim_Mouse3	76.4
No Stim	NoStim_Mouse3	42.2
No Stim	NoStim_Mouse3	50.2
No Stim	NoStim_Mouse3	87.6
No Stim	NoStim_Mouse3	62.1
No Stim	NoStim_Mouse3	85.8
No Stim	NoStim_Mouse3	89.2
No Stim	NoStim_Mouse3	68.8
No Stim	NoStim_Mouse3	61.7
No Stim	NoStim_Mouse3	71.2
No Stim	NoStim_Mouse3	37.8
No Stim	NoStim_Mouse3	43.9
No Stim	NoStim_Mouse3	62.4
No Stim	NoStim_Mouse3	54.2
No Stim	NoStim_Mouse3	76.4
No Stim	NoStim_Mouse3	36.6
No Stim	NoStim_Mouse4	48.2
No Stim	NoStim_Mouse4	54.1
No Stim	NoStim_Mouse4	69.7
No Stim	NoStim_Mouse4	38.7
No Stim	NoStim_Mouse4	69.4
No Stim	NoStim_Mouse4	52.9
No Stim	NoStim_Mouse4	57.3
No Stim	NoStim_Mouse4	34.6
No Stim	NoStim_Mouse4	48.3
No Stim	NoStim_Mouse4	45.2
No Stim	NoStim_Mouse4	53.1
No Stim	NoStim_Mouse4	35.1
No Stim	NoStim_Mouse4	39.4
No Stim	NoStim_Mouse4	42.5
No Stim	NoStim_Mouse4	39.9
No Stim	NoStim_Mouse4	30.9
No Stim	NoStim_Mouse4	38.5
No Stim	NoStim_Mouse4	41
No Stim	NoStim_Mouse4	44
No Stim	NoStim_Mouse4	48.8
No Stim	NoStim_Mouse4	42.5
No Stim	NoStim_Mouse4	39.8
No Stim	NoStim_Mouse4	51.1
No Stim	NoStim_Mouse4	48.5
No Stim	NoStim_Mouse4	32.8
No Stim	NoStim_Mouse4	32
No Stim	NoStim_Mouse4	43.6
No Stim	NoStim_Mouse4	35.5
No Stim	NoStim_Mouse4	185.5
No Stim	NoStim_Mouse4	40.8
No Stim	NoStim_Mouse4	25.2
No Stim	NoStim_Mouse4	53.6
No Stim	NoStim_Mouse4	31.6
No Stim	NoStim_Mouse4	40.2
No Stim	NoStim_Mouse4	22.7
No Stim	NoStim_Mouse4	35.8
No Stim	NoStim_Mouse4	55.3
No Stim	NoStim_Mouse4	51.9
No Stim	NoStim_Mouse4	51.7
No Stim	NoStim_Mouse4	34.3
No Stim	NoStim_Mouse4	40.3
No Stim	NoStim_Mouse4	42.3
No Stim	NoStim_Mouse4	35.8
No Stim	NoStim_Mouse4	41.5
No Stim	NoStim_Mouse4	45.3
No Stim	NoStim_Mouse4	29
No Stim	NoStim_Mouse4	37.6
No Stim	NoStim_Mouse4	39.4
No Stim	NoStim_Mouse4	51.3
No Stim	NoStim_Mouse4	55.5
No Stim	NoStim_Mouse4	41.9
No Stim	NoStim_Mouse4	32.6
No Stim	NoStim_Mouse4	46
No Stim	NoStim_Mouse4	23.1
No Stim	NoStim_Mouse4	32.2
No Stim	NoStim_Mouse4	32.2
No Stim	NoStim_Mouse4	47.4
No Stim	NoStim_Mouse4	43.7
No Stim	NoStim_Mouse4	34.8
No Stim	NoStim_Mouse4	27.9
No Stim	NoStim_Mouse4	36.8
No Stim	NoStim_Mouse4	24
No Stim	NoStim_Mouse4	53.6
No Stim	NoStim_Mouse4	47.2
No Stim	NoStim_Mouse4	36.1
No Stim	NoStim_Mouse4	38.3
No Stim	NoStim_Mouse4	42.2
No Stim	NoStim_Mouse4	42
No Stim	NoStim_Mouse4	64.1
No Stim	NoStim_Mouse4	72.1
No Stim	NoStim_Mouse4	63.9
No Stim	NoStim_Mouse4	45.9
No Stim	NoStim_Mouse4	38
No Stim	NoStim_Mouse4	43.4
No Stim	NoStim_Mouse4	50.6
No Stim	NoStim_Mouse4	50.4
No Stim	NoStim_Mouse4	53.1
No Stim	NoStim_Mouse4	32.7
No Stim	NoStim_Mouse4	31.8
No Stim	NoStim_Mouse4	24.4
No Stim	NoStim_Mouse4	43.8
No Stim	NoStim_Mouse4	40.1
No Stim	NoStim_Mouse4	51.3
No Stim	NoStim_Mouse4	41.9
No Stim	NoStim_Mouse4	45.6
No Stim	NoStim_Mouse4	45.1
No Stim	NoStim_Mouse4	36.4
No Stim	NoStim_Mouse4	54.7
No Stim	NoStim_Mouse4	53.1
No Stim	NoStim_Mouse4	47.9
No Stim	NoStim_Mouse4	44.6
No Stim	NoStim_Mouse4	32.7
No Stim	NoStim_Mouse4	51.7
No Stim	NoStim_Mouse4	42.1
No Stim	NoStim_Mouse4	32.1
No Stim	NoStim_Mouse4	41.8
No Stim	NoStim_Mouse4	40.2
No Stim	NoStim_Mouse4	42.7
No Stim	NoStim_Mouse4	34.8
No Stim	NoStim_Mouse4	48
No Stim	NoStim_Mouse4	57.1
No Stim	NoStim_Mouse4	55.9
No Stim	NoStim_Mouse4	47.3
No Stim	NoStim_Mouse4	65.5
No Stim	NoStim_Mouse4	45
No Stim	NoStim_Mouse4	34.3
No Stim	NoStim_Mouse4	34.2
Stim×10+2wks	Stimx10+2wks_Mouse1	59.2
Stim×10+2wks	Stimx10+2wks_Mouse1	103.3
Stim×10+2wks	Stimx10+2wks_Mouse1	86.8
Stim×10+2wks	Stimx10+2wks_Mouse1	85.9
Stim×10+2wks	Stimx10+2wks_Mouse1	50.8
Stim×10+2wks	Stimx10+2wks_Mouse1	50.6
Stim×10+2wks	Stimx10+2wks_Mouse1	51.9
Stim×10+2wks	Stimx10+2wks_Mouse1	85.8
Stim×10+2wks	Stimx10+2wks_Mouse1	58.9
Stim×10+2wks	Stimx10+2wks_Mouse1	57.6
Stim×10+2wks	Stimx10+2wks_Mouse1	73.7
Stim×10+2wks	Stimx10+2wks_Mouse1	91.8
Stim×10+2wks	Stimx10+2wks_Mouse1	99.9
Stim×10+2wks	Stimx10+2wks_Mouse1	90.5
Stim×10+2wks	Stimx10+2wks_Mouse1	56.1
Stim×10+2wks	Stimx10+2wks_Mouse1	48.6
Stim×10+2wks	Stimx10+2wks_Mouse1	77.9
Stim×10+2wks	Stimx10+2wks_Mouse1	47.8
Stim×10+2wks	Stimx10+2wks_Mouse1	104.4
Stim×10+2wks	Stimx10+2wks_Mouse1	125.8
Stim×10+2wks	Stimx10+2wks_Mouse1	94.7
Stim×10+2wks	Stimx10+2wks_Mouse1	75.9
Stim×10+2wks	Stimx10+2wks_Mouse1	50.1
Stim×10+2wks	Stimx10+2wks_Mouse1	117.4
Stim×10+2wks	Stimx10+2wks_Mouse1	89.7
Stim×10+2wks	Stimx10+2wks_Mouse1	95.6
Stim×10+2wks	Stimx10+2wks_Mouse1	84.6
Stim×10+2wks	Stimx10+2wks_Mouse1	76.3
Stim×10+2wks	Stimx10+2wks_Mouse1	82.5
Stim×10+2wks	Stimx10+2wks_Mouse1	77
Stim×10+2wks	Stimx10+2wks_Mouse1	66.5
Stim×10+2wks	Stimx10+2wks_Mouse1	51.3
Stim×10+2wks	Stimx10+2wks_Mouse1	92.1
Stim×10+2wks	Stimx10+2wks_Mouse1	63.6
Stim×10+2wks	Stimx10+2wks_Mouse1	76.6
Stim×10+2wks	Stimx10+2wks_Mouse1	78.5
Stim×10+2wks	Stimx10+2wks_Mouse1	75.2
Stim×10+2wks	Stimx10+2wks_Mouse1	63.8
Stim×10+2wks	Stimx10+2wks_Mouse1	43.5
Stim×10+2wks	Stimx10+2wks_Mouse1	62.9
Stim×10+2wks	Stimx10+2wks_Mouse1	69.2
Stim×10+2wks	Stimx10+2wks_Mouse1	52.1
Stim×10+2wks	Stimx10+2wks_Mouse1	55.5
Stim×10+2wks	Stimx10+2wks_Mouse1	74.2
Stim×10+2wks	Stimx10+2wks_Mouse1	45.7
Stim×10+2wks	Stimx10+2wks_Mouse1	49.8
Stim×10+2wks	Stimx10+2wks_Mouse1	47.8
Stim×10+2wks	Stimx10+2wks_Mouse1	64.7
Stim×10+2wks	Stimx10+2wks_Mouse1	53.8
Stim×10+2wks	Stimx10+2wks_Mouse1	41.9
Stim×10+2wks	Stimx10+2wks_Mouse1	66.7
Stim×10+2wks	Stimx10+2wks_Mouse1	46.2
Stim×10+2wks	Stimx10+2wks_Mouse1	47.3
Stim×10+2wks	Stimx10+2wks_Mouse1	41.4
Stim×10+2wks	Stimx10+2wks_Mouse1	35.4
Stim×10+2wks	Stimx10+2wks_Mouse1	41.6
Stim×10+2wks	Stimx10+2wks_Mouse1	65
Stim×10+2wks	Stimx10+2wks_Mouse1	57.7
Stim×10+2wks	Stimx10+2wks_Mouse1	97.8
Stim×10+2wks	Stimx10+2wks_Mouse1	76.8
Stim×10+2wks	Stimx10+2wks_Mouse1	90.7
Stim×10+2wks	Stimx10+2wks_Mouse1	67.9
Stim×10+2wks	Stimx10+2wks_Mouse1	84.6
Stim×10+2wks	Stimx10+2wks_Mouse1	69.5
Stim×10+2wks	Stimx10+2wks_Mouse1	71
Stim×10+2wks	Stimx10+2wks_Mouse1	87.7
Stim×10+2wks	Stimx10+2wks_Mouse1	72.2
Stim×10+2wks	Stimx10+2wks_Mouse1	86.7
Stim×10+2wks	Stimx10+2wks_Mouse1	85.8
Stim×10+2wks	Stimx10+2wks_Mouse1	58.9
Stim×10+2wks	Stimx10+2wks_Mouse1	80.7
Stim×10+2wks	Stimx10+2wks_Mouse1	68.6
Stim×10+2wks	Stimx10+2wks_Mouse1	53.1
Stim×10+2wks	Stimx10+2wks_Mouse1	39
Stim×10+2wks	Stimx10+2wks_Mouse1	44
Stim×10+2wks	Stimx10+2wks_Mouse1	44.5
Stim×10+2wks	Stimx10+2wks_Mouse1	69.6
Stim×10+2wks	Stimx10+2wks_Mouse1	68.1
Stim×10+2wks	Stimx10+2wks_Mouse1	62.3
Stim×10+2wks	Stimx10+2wks_Mouse1	47.3
Stim×10+2wks	Stimx10+2wks_Mouse1	91.6
Stim×10+2wks	Stimx10+2wks_Mouse1	71.5
Stim×10+2wks	Stimx10+2wks_Mouse1	52.7
Stim×10+2wks	Stimx10+2wks_Mouse1	73
Stim×10+2wks	Stimx10+2wks_Mouse1	88.1
Stim×10+2wks	Stimx10+2wks_Mouse1	48.3
Stim×10+2wks	Stimx10+2wks_Mouse1	67.7
Stim×10+2wks	Stimx10+2wks_Mouse1	50.8
Stim×10+2wks	Stimx10+2wks_Mouse1	47.7
Stim×10+2wks	Stimx10+2wks_Mouse1	70
Stim×10+2wks	Stimx10+2wks_Mouse1	64
Stim×10+2wks	Stimx10+2wks_Mouse1	59.7
Stim×10+2wks	Stimx10+2wks_Mouse1	58.7
Stim×10+2wks	Stimx10+2wks_Mouse1	50.6
Stim×10+2wks	Stimx10+2wks_Mouse1	57.4
Stim×10+2wks	Stimx10+2wks_Mouse1	90.2
Stim×10+2wks	Stimx10+2wks_Mouse1	51.2
Stim×10+2wks	Stimx10+2wks_Mouse1	86.5
Stim×10+2wks	Stimx10+2wks_Mouse1	86
Stim×10+2wks	Stimx10+2wks_Mouse1	59.2
Stim×10+2wks	Stimx10+2wks_Mouse1	100.6
Stim×10+2wks	Stimx10+2wks_Mouse1	58.2
Stim×10+2wks	Stimx10+2wks_Mouse1	48.5
Stim×10+2wks	Stimx10+2wks_Mouse1	57.2
Stim×10+2wks	Stimx10+2wks_Mouse1	39.8
Stim×10+2wks	Stimx10+2wks_Mouse1	42.2
Stim×10+2wks	Stimx10+2wks_Mouse1	49.4
Stim×10+2wks	Stimx10+2wks_Mouse1	48.1
Stim×10+2wks	Stimx10+2wks_Mouse1	38
Stim×10+2wks	Stimx10+2wks_Mouse1	71.5
Stim×10+2wks	Stimx10+2wks_Mouse1	67.9
Stim×10+2wks	Stimx10+2wks_Mouse1	34.9
Stim×10+2wks	Stimx10+2wks_Mouse1	60
Stim×10+2wks	Stimx10+2wks_Mouse1	73.7
Stim×10+2wks	Stimx10+2wks_Mouse1	90.3
Stim×10+2wks	Stimx10+2wks_Mouse1	54.5
Stim×10+2wks	Stimx10+2wks_Mouse2	92.8
Stim×10+2wks	Stimx10+2wks_Mouse2	60.6
Stim×10+2wks	Stimx10+2wks_Mouse2	75.1
Stim×10+2wks	Stimx10+2wks_Mouse2	81
Stim×10+2wks	Stimx10+2wks_Mouse2	70.5
Stim×10+2wks	Stimx10+2wks_Mouse2	94.1
Stim×10+2wks	Stimx10+2wks_Mouse2	61.1
Stim×10+2wks	Stimx10+2wks_Mouse2	101.5
Stim×10+2wks	Stimx10+2wks_Mouse2	60.7
Stim×10+2wks	Stimx10+2wks_Mouse2	106.6
Stim×10+2wks	Stimx10+2wks_Mouse2	109.3
Stim×10+2wks	Stimx10+2wks_Mouse2	90.4
Stim×10+2wks	Stimx10+2wks_Mouse2	110.3
Stim×10+2wks	Stimx10+2wks_Mouse2	96.2
Stim×10+2wks	Stimx10+2wks_Mouse2	92.5
Stim×10+2wks	Stimx10+2wks_Mouse2	73.3
Stim×10+2wks	Stimx10+2wks_Mouse2	105.3
Stim×10+2wks	Stimx10+2wks_Mouse2	79.6
Stim×10+2wks	Stimx10+2wks_Mouse2	86.6
Stim×10+2wks	Stimx10+2wks_Mouse2	90
Stim×10+2wks	Stimx10+2wks_Mouse2	64
Stim×10+2wks	Stimx10+2wks_Mouse2	124.8
Stim×10+2wks	Stimx10+2wks_Mouse2	97
Stim×10+2wks	Stimx10+2wks_Mouse2	113.3
Stim×10+2wks	Stimx10+2wks_Mouse2	107.9
Stim×10+2wks	Stimx10+2wks_Mouse2	80.4
Stim×10+2wks	Stimx10+2wks_Mouse2	109.7
Stim×10+2wks	Stimx10+2wks_Mouse2	113.5
Stim×10+2wks	Stimx10+2wks_Mouse2	131.4
Stim×10+2wks	Stimx10+2wks_Mouse2	99
Stim×10+2wks	Stimx10+2wks_Mouse2	91.7
Stim×10+2wks	Stimx10+2wks_Mouse2	129.4
Stim×10+2wks	Stimx10+2wks_Mouse2	103.5
Stim×10+2wks	Stimx10+2wks_Mouse2	65.6
Stim×10+2wks	Stimx10+2wks_Mouse2	100.4
Stim×10+2wks	Stimx10+2wks_Mouse2	65.5
Stim×10+2wks	Stimx10+2wks_Mouse2	114.2
Stim×10+2wks	Stimx10+2wks_Mouse2	36.4
Stim×10+2wks	Stimx10+2wks_Mouse2	59
Stim×10+2wks	Stimx10+2wks_Mouse2	112
Stim×10+2wks	Stimx10+2wks_Mouse2	87.4
Stim×10+2wks	Stimx10+2wks_Mouse2	54.1
Stim×10+2wks	Stimx10+2wks_Mouse2	73.5
Stim×10+2wks	Stimx10+2wks_Mouse2	107.3
Stim×10+2wks	Stimx10+2wks_Mouse2	124.3
Stim×10+2wks	Stimx10+2wks_Mouse2	125.9
Stim×10+2wks	Stimx10+2wks_Mouse2	102.6
Stim×10+2wks	Stimx10+2wks_Mouse2	72.6
Stim×10+2wks	Stimx10+2wks_Mouse2	104.2
Stim×10+2wks	Stimx10+2wks_Mouse2	69.5
Stim×10+2wks	Stimx10+2wks_Mouse2	125.1
Stim×10+2wks	Stimx10+2wks_Mouse2	89.7
Stim×10+2wks	Stimx10+2wks_Mouse2	83.5
Stim×10+2wks	Stimx10+2wks_Mouse2	52.8
Stim×10+2wks	Stimx10+2wks_Mouse2	40.2
Stim×10+2wks	Stimx10+2wks_Mouse2	70.6
Stim×10+2wks	Stimx10+2wks_Mouse2	74.1
Stim×10+2wks	Stimx10+2wks_Mouse2	45.5
Stim×10+2wks	Stimx10+2wks_Mouse2	49.2
Stim×10+2wks	Stimx10+2wks_Mouse2	84.8
Stim×10+2wks	Stimx10+2wks_Mouse2	42.5
Stim×10+2wks	Stimx10+2wks_Mouse2	34.5
Stim×10+2wks	Stimx10+2wks_Mouse2	83.8
Stim×10+2wks	Stimx10+2wks_Mouse2	44.1
Stim×10+2wks	Stimx10+2wks_Mouse2	40.2
Stim×10+2wks	Stimx10+2wks_Mouse2	98.1
Stim×10+2wks	Stimx10+2wks_Mouse2	33.4
Stim×10+2wks	Stimx10+2wks_Mouse2	47.3
Stim×10+2wks	Stimx10+2wks_Mouse2	72.5
Stim×10+2wks	Stimx10+2wks_Mouse2	77.1
Stim×10+2wks	Stimx10+2wks_Mouse2	109.1
Stim×10+2wks	Stimx10+2wks_Mouse2	52.9
Stim×10+2wks	Stimx10+2wks_Mouse2	72.6
Stim×10+2wks	Stimx10+2wks_Mouse2	60.8
Stim×10+2wks	Stimx10+2wks_Mouse2	71.9
Stim×10+2wks	Stimx10+2wks_Mouse2	107.4
Stim×10+2wks	Stimx10+2wks_Mouse2	51.8
Stim×10+2wks	Stimx10+2wks_Mouse2	94.2
Stim×10+2wks	Stimx10+2wks_Mouse2	91.3
Stim×10+2wks	Stimx10+2wks_Mouse2	91.7
Stim×10+2wks	Stimx10+2wks_Mouse2	60.5
Stim×10+2wks	Stimx10+2wks_Mouse2	76
Stim×10+2wks	Stimx10+2wks_Mouse2	88.8
Stim×10+2wks	Stimx10+2wks_Mouse2	79.5
Stim×10+2wks	Stimx10+2wks_Mouse2	99.1
Stim×10+2wks	Stimx10+2wks_Mouse2	87.3
Stim×10+2wks	Stimx10+2wks_Mouse2	90.4
Stim×10+2wks	Stimx10+2wks_Mouse2	100.8
Stim×10+2wks	Stimx10+2wks_Mouse2	112.9
Stim×10+2wks	Stimx10+2wks_Mouse2	87.2
Stim×10+2wks	Stimx10+2wks_Mouse2	96.1
Stim×10+2wks	Stimx10+2wks_Mouse2	84.4
Stim×10+2wks	Stimx10+2wks_Mouse2	98.9
Stim×10+2wks	Stimx10+2wks_Mouse2	120.3
Stim×10+2wks	Stimx10+2wks_Mouse2	112.4
Stim×10+2wks	Stimx10+2wks_Mouse2	82
Stim×10+2wks	Stimx10+2wks_Mouse2	89.5
Stim×10+2wks	Stimx10+2wks_Mouse2	49.4
Stim×10+2wks	Stimx10+2wks_Mouse2	97.9
Stim×10+2wks	Stimx10+2wks_Mouse2	72.7
Stim×10+2wks	Stimx10+2wks_Mouse2	77.7
Stim×10+2wks	Stimx10+2wks_Mouse2	83
Stim×10+2wks	Stimx10+2wks_Mouse2	60.9
Stim×10+2wks	Stimx10+2wks_Mouse2	117.5
Stim×10+2wks	Stimx10+2wks_Mouse2	64.7
Stim×10+2wks	Stimx10+2wks_Mouse2	80.6
Stim×10+2wks	Stimx10+2wks_Mouse2	114.6
Stim×10+2wks	Stimx10+2wks_Mouse2	71.3
Stim×10+2wks	Stimx10+2wks_Mouse2	54.2
Stim×10+2wks	Stimx10+2wks_Mouse2	64.7
Stim×10+2wks	Stimx10+2wks_Mouse2	116.6
Stim×10+2wks	Stimx10+2wks_Mouse2	77.8
Stim×10+2wks	Stimx10+2wks_Mouse2	62.1
Stim×10+2wks	Stimx10+2wks_Mouse2	113.8
Stim×10+2wks	Stimx10+2wks_Mouse2	119.4
Stim×10+2wks	Stimx10+2wks_Mouse2	109.8
Stim×10+2wks	Stimx10+2wks_Mouse2	33.4
Stim×10+2wks	Stimx10+2wks_Mouse2	56.7
Stim×10+2wks	Stimx10+2wks_Mouse2	105
Stim×10+2wks	Stimx10+2wks_Mouse2	62.7
Stim×10+2wks	Stimx10+2wks_Mouse2	64.8
Stim×10+2wks	Stimx10+2wks_Mouse2	72.6
Stim×10+2wks	Stimx10+2wks_Mouse2	71.3
Stim×10+2wks	Stimx10+2wks_Mouse2	53.5
Stim×10+2wks	Stimx10+2wks_Mouse2	73.8
Stim×10+2wks	Stimx10+2wks_Mouse3	129.8
Stim×10+2wks	Stimx10+2wks_Mouse3	151
Stim×10+2wks	Stimx10+2wks_Mouse3	72.7
Stim×10+2wks	Stimx10+2wks_Mouse3	120.8
Stim×10+2wks	Stimx10+2wks_Mouse3	121.4
Stim×10+2wks	Stimx10+2wks_Mouse3	113.2
Stim×10+2wks	Stimx10+2wks_Mouse3	81.9
Stim×10+2wks	Stimx10+2wks_Mouse3	118.2
Stim×10+2wks	Stimx10+2wks_Mouse3	37.2
Stim×10+2wks	Stimx10+2wks_Mouse3	84.3
Stim×10+2wks	Stimx10+2wks_Mouse3	136.6
Stim×10+2wks	Stimx10+2wks_Mouse3	98.4
Stim×10+2wks	Stimx10+2wks_Mouse3	87.5
Stim×10+2wks	Stimx10+2wks_Mouse3	78.3
Stim×10+2wks	Stimx10+2wks_Mouse3	93.2
Stim×10+2wks	Stimx10+2wks_Mouse3	77.4
Stim×10+2wks	Stimx10+2wks_Mouse3	90.1
Stim×10+2wks	Stimx10+2wks_Mouse3	104.2
Stim×10+2wks	Stimx10+2wks_Mouse3	35.1
Stim×10+2wks	Stimx10+2wks_Mouse3	101.7
Stim×10+2wks	Stimx10+2wks_Mouse3	84.7
Stim×10+2wks	Stimx10+2wks_Mouse3	128.3
Stim×10+2wks	Stimx10+2wks_Mouse3	46
Stim×10+2wks	Stimx10+2wks_Mouse3	43.7
Stim×10+2wks	Stimx10+2wks_Mouse3	62.5
Stim×10+2wks	Stimx10+2wks_Mouse3	94.1
Stim×10+2wks	Stimx10+2wks_Mouse3	84.8
Stim×10+2wks	Stimx10+2wks_Mouse3	117.7
Stim×10+2wks	Stimx10+2wks_Mouse3	57.8
Stim×10+2wks	Stimx10+2wks_Mouse3	60.1
Stim×10+2wks	Stimx10+2wks_Mouse3	101.3
Stim×10+2wks	Stimx10+2wks_Mouse3	121.6
Stim×10+2wks	Stimx10+2wks_Mouse3	105.6
Stim×10+2wks	Stimx10+2wks_Mouse3	117.4
Stim×10+2wks	Stimx10+2wks_Mouse3	91.2
Stim×10+2wks	Stimx10+2wks_Mouse3	60.2
Stim×10+2wks	Stimx10+2wks_Mouse3	63.4
Stim×10+2wks	Stimx10+2wks_Mouse3	83.2
Stim×10+2wks	Stimx10+2wks_Mouse3	83
Stim×10+2wks	Stimx10+2wks_Mouse3	80.5
Stim×10+2wks	Stimx10+2wks_Mouse3	71.2
Stim×10+2wks	Stimx10+2wks_Mouse3	69.5
Stim×10+2wks	Stimx10+2wks_Mouse3	59.4
Stim×10+2wks	Stimx10+2wks_Mouse3	88.7
Stim×10+2wks	Stimx10+2wks_Mouse3	47
Stim×10+2wks	Stimx10+2wks_Mouse3	120.9
Stim×10+2wks	Stimx10+2wks_Mouse3	116.3
Stim×10+2wks	Stimx10+2wks_Mouse3	93.7
Stim×10+2wks	Stimx10+2wks_Mouse3	126.4
Stim×10+2wks	Stimx10+2wks_Mouse3	66.9
Stim×10+2wks	Stimx10+2wks_Mouse3	86.3
Stim×10+2wks	Stimx10+2wks_Mouse3	47.1
Stim×10+2wks	Stimx10+2wks_Mouse3	51.6
Stim×10+2wks	Stimx10+2wks_Mouse3	69.1
Stim×10+2wks	Stimx10+2wks_Mouse3	60
Stim×10+2wks	Stimx10+2wks_Mouse3	75.4
Stim×10+2wks	Stimx10+2wks_Mouse3	70.3
Stim×10+2wks	Stimx10+2wks_Mouse3	81.6
Stim×10+2wks	Stimx10+2wks_Mouse3	85.2
Stim×10+2wks	Stimx10+2wks_Mouse3	44.8
Stim×10+2wks	Stimx10+2wks_Mouse3	91.1
Stim×10+2wks	Stimx10+2wks_Mouse3	64.4
Stim×10+2wks	Stimx10+2wks_Mouse3	94.2
Stim×10+2wks	Stimx10+2wks_Mouse3	94.5
Stim×10+2wks	Stimx10+2wks_Mouse3	96.8
Stim×10+2wks	Stimx10+2wks_Mouse3	78.1
Stim×10+2wks	Stimx10+2wks_Mouse3	79
Stim×10+2wks	Stimx10+2wks_Mouse3	85.5
Stim×10+2wks	Stimx10+2wks_Mouse3	63.7
Stim×10+2wks	Stimx10+2wks_Mouse3	66.2
Stim×10+2wks	Stimx10+2wks_Mouse3	56.2
Stim×10+2wks	Stimx10+2wks_Mouse3	32.9
Stim×10+2wks	Stimx10+2wks_Mouse3	66.8
Stim×10+2wks	Stimx10+2wks_Mouse3	68.5
Stim×10+2wks	Stimx10+2wks_Mouse3	55.2
Stim×10+2wks	Stimx10+2wks_Mouse3	44.3
Stim×10+2wks	Stimx10+2wks_Mouse3	44.3
Stim×10+2wks	Stimx10+2wks_Mouse3	39.4
Stim×10+2wks	Stimx10+2wks_Mouse3	50.8
Stim×10+2wks	Stimx10+2wks_Mouse3	75.4
Stim×10+2wks	Stimx10+2wks_Mouse3	45.3
Stim×10+2wks	Stimx10+2wks_Mouse3	64.5
Stim×10+2wks	Stimx10+2wks_Mouse3	58
Stim×10+2wks	Stimx10+2wks_Mouse3	63.6
Stim×10+2wks	Stimx10+2wks_Mouse3	65.8
Stim×10+2wks	Stimx10+2wks_Mouse3	44.8
Stim×10+2wks	Stimx10+2wks_Mouse3	49.5
Stim×10+2wks	Stimx10+2wks_Mouse3	86.9
Stim×10+2wks	Stimx10+2wks_Mouse3	61.8
Stim×10+2wks	Stimx10+2wks_Mouse3	29.3
Stim×10+2wks	Stimx10+2wks_Mouse3	64
Stim×10+2wks	Stimx10+2wks_Mouse3	112
Stim×10+2wks	Stimx10+2wks_Mouse3	36.6
Stim×10+2wks	Stimx10+2wks_Mouse3	49.5
Stim×10+2wks	Stimx10+2wks_Mouse3	41.2
Stim×10+2wks	Stimx10+2wks_Mouse3	62.3
Stim×10+2wks	Stimx10+2wks_Mouse3	114.4
Stim×10+2wks	Stimx10+2wks_Mouse3	117.2
Stim×10+2wks	Stimx10+2wks_Mouse3	87.5
Stim×10+2wks	Stimx10+2wks_Mouse3	114.6
Stim×10+2wks	Stimx10+2wks_Mouse3	64.1
Stim×10+2wks	Stimx10+2wks_Mouse3	68.5
Stim×10+2wks	Stimx10+2wks_Mouse3	84.6
Stim×10+2wks	Stimx10+2wks_Mouse3	59.7
Stim×10+2wks	Stimx10+2wks_Mouse3	68.7
Stim×10+2wks	Stimx10+2wks_Mouse3	87.2
Stim×10+2wks	Stimx10+2wks_Mouse4	70.3
Stim×10+2wks	Stimx10+2wks_Mouse4	82.8
Stim×10+2wks	Stimx10+2wks_Mouse4	65.1
Stim×10+2wks	Stimx10+2wks_Mouse4	99.5
Stim×10+2wks	Stimx10+2wks_Mouse4	99.5
Stim×10+2wks	Stimx10+2wks_Mouse4	99.9
Stim×10+2wks	Stimx10+2wks_Mouse4	110.6
Stim×10+2wks	Stimx10+2wks_Mouse4	76.4
Stim×10+2wks	Stimx10+2wks_Mouse4	70
Stim×10+2wks	Stimx10+2wks_Mouse4	44.1
Stim×10+2wks	Stimx10+2wks_Mouse4	78
Stim×10+2wks	Stimx10+2wks_Mouse4	84.6
Stim×10+2wks	Stimx10+2wks_Mouse4	93.8
Stim×10+2wks	Stimx10+2wks_Mouse4	83.7
Stim×10+2wks	Stimx10+2wks_Mouse4	67.2
Stim×10+2wks	Stimx10+2wks_Mouse4	55.7
Stim×10+2wks	Stimx10+2wks_Mouse4	90
Stim×10+2wks	Stimx10+2wks_Mouse4	86.1
[truncated: 481 more rows]

## Sheet: Fig 6
Figure 6 — Cyclin B deletion reverses multiple REPOPS-induced phenotypes.
Raw data — Panel 6c (Lamin B1 per-neuron immunoreactivity)
Group	Mouse	Lamin B1 (A.U.)
CyclinB-KO No Stim	Mouse1	3459.98
CyclinB-KO No Stim	Mouse1	3384.54
CyclinB-KO No Stim	Mouse1	3183
CyclinB-KO No Stim	Mouse1	1863.24
CyclinB-KO No Stim	Mouse1	2682.47
CyclinB-KO No Stim	Mouse1	2647.14
CyclinB-KO No Stim	Mouse1	3719.9
CyclinB-KO No Stim	Mouse1	3462.14
CyclinB-KO No Stim	Mouse1	2384.81
CyclinB-KO No Stim	Mouse1	3002.19
CyclinB-KO No Stim	Mouse1	1858.18
CyclinB-KO No Stim	Mouse1	2009.74
CyclinB-KO No Stim	Mouse1	2995.19
CyclinB-KO No Stim	Mouse1	4059.86
CyclinB-KO No Stim	Mouse1	2769.8
CyclinB-KO No Stim	Mouse1	2052.07
CyclinB-KO No Stim	Mouse1	2264.63
CyclinB-KO No Stim	Mouse1	2187.18
CyclinB-KO No Stim	Mouse1	2284.02
CyclinB-KO No Stim	Mouse1	1885.79
CyclinB-KO No Stim	Mouse1	2570.75
CyclinB-KO No Stim	Mouse1	3105.97
CyclinB-KO No Stim	Mouse1	2963.6
CyclinB-KO No Stim	Mouse2	2024.74
CyclinB-KO No Stim	Mouse2	1794.1
CyclinB-KO No Stim	Mouse2	1654.25
CyclinB-KO No Stim	Mouse2	1656.33
CyclinB-KO No Stim	Mouse2	1191.49
CyclinB-KO No Stim	Mouse2	1772.95
CyclinB-KO No Stim	Mouse2	1843.74
CyclinB-KO No Stim	Mouse2	2552.35
CyclinB-KO No Stim	Mouse2	1978.24
CyclinB-KO No Stim	Mouse2	2267.53
CyclinB-KO No Stim	Mouse2	1730.15
CyclinB-KO No Stim	Mouse2	2690.37
CyclinB-KO No Stim	Mouse2	2063.27
CyclinB-KO No Stim	Mouse2	2203.97
CyclinB-KO No Stim	Mouse2	1818.38
CyclinB-KO No Stim	Mouse2	2081.58
CyclinB-KO No Stim	Mouse2	2923.95
CyclinB-KO No Stim	Mouse2	1770.04
CyclinB-KO No Stim	Mouse2	2775.67
CyclinB-KO No Stim	Mouse2	2205.72
CyclinB-KO No Stim	Mouse2	1814.79
CyclinB-KO No Stim	Mouse2	2139.54
CyclinB-KO No Stim	Mouse2	2069.88
CyclinB-KO No Stim	Mouse2	1151.11
CyclinB-KO No Stim	Mouse2	2614.96
CyclinB-KO No Stim	Mouse2	2634.66
CyclinB-KO No Stim	Mouse2	2923.64
CyclinB-KO No Stim	Mouse2	2278.35
CyclinB-KO No Stim	Mouse2	1695.47
CyclinB-KO No Stim	Mouse2	1341.37
CyclinB-KO No Stim	Mouse2	1596.88
CyclinB-KO No Stim	Mouse2	3708.6
CyclinB-KO No Stim	Mouse3	1551.84
CyclinB-KO No Stim	Mouse3	2705.06
CyclinB-KO No Stim	Mouse3	2457.59
CyclinB-KO No Stim	Mouse3	1427.32
CyclinB-KO No Stim	Mouse3	2872.45
CyclinB-KO No Stim	Mouse3	1856.84
CyclinB-KO No Stim	Mouse3	2288.59
CyclinB-KO No Stim	Mouse3	1747.82
CyclinB-KO No Stim	Mouse3	1589.06
CyclinB-KO No Stim	Mouse3	1297.85
CyclinB-KO No Stim	Mouse3	1821.6
CyclinB-KO No Stim	Mouse3	1649.09
CyclinB-KO No Stim	Mouse3	2357.88
CyclinB-KO No Stim	Mouse3	708.19
CyclinB-KO No Stim	Mouse3	2008.6
CyclinB-KO No Stim	Mouse3	1666.63
CyclinB-KO No Stim	Mouse3	968.297
CyclinB-KO No Stim	Mouse3	3459.22
CyclinB-KO No Stim	Mouse3	1711.89
CyclinB-KO No Stim	Mouse3	2390.53
CyclinB-KO No Stim	Mouse3	2261.48
CyclinB-KO No Stim	Mouse3	2168.11
CyclinB-KO No Stim	Mouse3	2223.5
CyclinB-KO No Stim	Mouse3	2536.83
CyclinB-KO No Stim	Mouse3	2267.07
CyclinB-KO No Stim	Mouse3	1907.21
CyclinB-KO No Stim	Mouse3	1581.08
CyclinB-KO No Stim	Mouse3	1651.16
CyclinB-KO No Stim	Mouse3	1466.39
CyclinB-KO No Stim	Mouse3	1385.49
CyclinB-KO No Stim	Mouse3	3884.47
CyclinB-KO No Stim	Mouse3	2070.67
CyclinB-KO No Stim	Mouse3	1955.71
CyclinB-KO No Stim	Mouse3	2502.88
CyclinB-KO No Stim	Mouse3	2537.52
CyclinB-KO No Stim	Mouse3	2369.04
CyclinB-KO No Stim	Mouse3	1486.4
CyclinB-KO No Stim	Mouse3	1909.16
CyclinB-KO No Stim	Mouse3	2160.39
CyclinB-KO No Stim	Mouse3	1880.74
CyclinB-KO No Stim	Mouse3	1918.57
CyclinB-KO No Stim	Mouse3	2717.5
CyclinB-KO No Stim	Mouse3	1893.56
CyclinB-KO No Stim	Mouse3	2000.04
CyclinB-KO No Stim	Mouse3	1683.94
CyclinB-KO No Stim	Mouse3	2043.72
CyclinB-KO No Stim	Mouse3	2352.13
CyclinB-KO No Stim	Mouse3	1165.92
CyclinB-KO No Stim	Mouse3	3021.99
CyclinB-KO No Stim	Mouse3	1961.28
CyclinB-KO No Stim	Mouse3	1770.25
CyclinB-KO No Stim	Mouse3	1504.7
CyclinB-KO No Stim	Mouse3	1931.21
CyclinB-KO No Stim	Mouse3	1763.9
CyclinB-KO No Stim	Mouse3	2241.76
CyclinB-KO No Stim	Mouse3	1325.77
CyclinB-KO No Stim	Mouse3	1799.34
CyclinB-KO No Stim	Mouse3	1561.62
CyclinB-KO No Stim	Mouse3	1795.78
CyclinB-KO No Stim	Mouse3	1411.42
CyclinB-KO No Stim	Mouse3	2339.14
CyclinB-KO No Stim	Mouse3	2317.43
CyclinB-KO No Stim	Mouse4	3459.98
CyclinB-KO No Stim	Mouse4	3384.54
CyclinB-KO No Stim	Mouse4	3183
CyclinB-KO No Stim	Mouse4	1863.24
CyclinB-KO No Stim	Mouse4	2201.33
CyclinB-KO No Stim	Mouse4	3293.9
CyclinB-KO No Stim	Mouse4	2682.47
CyclinB-KO No Stim	Mouse4	2939.91
CyclinB-KO No Stim	Mouse4	1639.07
CyclinB-KO No Stim	Mouse4	2391.39
CyclinB-KO No Stim	Mouse4	2953.26
CyclinB-KO No Stim	Mouse4	2906.79
CyclinB-KO No Stim	Mouse4	1535.21
CyclinB-KO No Stim	Mouse4	2234.3
CyclinB-KO No Stim	Mouse4	2121.83
CyclinB-KO No Stim	Mouse4	2484.41
CyclinB-KO No Stim	Mouse4	3741.73
CyclinB-KO No Stim	Mouse4	2647.14
CyclinB-KO No Stim	Mouse4	2677.21
CyclinB-KO No Stim	Mouse4	2517.64
CyclinB-KO No Stim	Mouse4	2684.3
CyclinB-KO No Stim	Mouse4	3719.9
CyclinB-KO No Stim	Mouse4	3462.14
CyclinB-KO No Stim	Mouse4	3031.24
CyclinB-KO No Stim	Mouse4	2419.19
CyclinB-KO No Stim	Mouse4	2384.81
CyclinB-KO No Stim	Mouse4	2295.4
CyclinB-KO No Stim	Mouse4	3002.19
CyclinB-KO No Stim	Mouse4	2570.85
CyclinB-KO No Stim	Mouse4	1858.18
CyclinB-KO No Stim	Mouse4	2009.74
CyclinB-KO No Stim	Mouse4	2556.04
CyclinB-KO No Stim	Mouse4	3333.01
CyclinB-KO No Stim	Mouse4	2771.45
CyclinB-KO No Stim	Mouse4	2995.19
CyclinB-KO No Stim	Mouse4	1150.32
CyclinB-KO No Stim	Mouse4	4059.86
CyclinB-KO No Stim	Mouse4	3155.01
CyclinB-KO No Stim	Mouse4	2533.15
CyclinB-KO No Stim	Mouse4	2631.17
CyclinB-KO No Stim	Mouse4	2769.8
CyclinB-KO No Stim	Mouse4	2052.07
CyclinB-KO No Stim	Mouse4	1968.44
CyclinB-KO No Stim	Mouse4	2965.9
CyclinB-KO No Stim	Mouse4	1688.24
CyclinB-KO No Stim	Mouse4	2969.5
CyclinB-KO No Stim	Mouse4	2806.89
CyclinB-KO No Stim	Mouse4	2264.63
CyclinB-KO No Stim	Mouse4	2187.18
CyclinB-KO No Stim	Mouse4	1892.18
CyclinB-KO No Stim	Mouse4	1730.52
CyclinB-KO No Stim	Mouse4	3244.55
CyclinB-KO No Stim	Mouse4	2610.7
CyclinB-KO No Stim	Mouse4	4441.31
CyclinB-KO No Stim	Mouse4	2284.02
CyclinB-KO No Stim	Mouse4	1500.21
CyclinB-KO No Stim	Mouse4	1885.79
CyclinB-KO No Stim	Mouse4	2212.42
CyclinB-KO No Stim	Mouse4	2570.75
CyclinB-KO No Stim	Mouse4	2520.15
CyclinB-KO No Stim	Mouse4	3105.97
CyclinB-KO No Stim	Mouse4	3613.3
CyclinB-KO No Stim	Mouse4	1866.37
CyclinB-KO No Stim	Mouse4	2963.6
CyclinB-KO No Stim	Mouse4	3654.07
Scram-KO No Stim	Mouse1	2489.46
Scram-KO No Stim	Mouse1	1919.06
Scram-KO No Stim	Mouse1	2092.34
Scram-KO No Stim	Mouse1	1786.95
Scram-KO No Stim	Mouse1	2658.36
Scram-KO No Stim	Mouse1	2315.74
Scram-KO No Stim	Mouse1	2365.87
Scram-KO No Stim	Mouse1	1207.26
Scram-KO No Stim	Mouse1	1735.62
Scram-KO No Stim	Mouse1	1836.11
Scram-KO No Stim	Mouse1	2404.28
Scram-KO No Stim	Mouse1	1930.59
Scram-KO No Stim	Mouse1	1943.91
Scram-KO No Stim	Mouse1	2588.95
Scram-KO No Stim	Mouse1	2702.7
Scram-KO No Stim	Mouse1	1981.35
Scram-KO No Stim	Mouse1	2306.28
Scram-KO No Stim	Mouse1	2505.34
Scram-KO No Stim	Mouse1	2352.22
Scram-KO No Stim	Mouse1	2901
Scram-KO No Stim	Mouse1	1985.09
Scram-KO No Stim	Mouse1	2111.07
Scram-KO No Stim	Mouse1	1785.62
Scram-KO No Stim	Mouse1	2328.23
Scram-KO No Stim	Mouse1	1970.65
Scram-KO No Stim	Mouse1	2404.58
Scram-KO No Stim	Mouse1	2114.45
Scram-KO No Stim	Mouse1	2933.34
Scram-KO No Stim	Mouse1	1993.46
Scram-KO No Stim	Mouse1	1583.83
Scram-KO No Stim	Mouse1	1903.7
Scram-KO No Stim	Mouse1	1761.55
Scram-KO No Stim	Mouse1	2257.91
Scram-KO No Stim	Mouse1	2102.67
Scram-KO No Stim	Mouse1	1739.46
Scram-KO No Stim	Mouse1	2661.94
Scram-KO No Stim	Mouse1	1392.04
Scram-KO No Stim	Mouse1	2559.73
Scram-KO No Stim	Mouse1	2359.75
Scram-KO No Stim	Mouse1	1841.22
Scram-KO No Stim	Mouse1	2278.45
Scram-KO No Stim	Mouse1	2028.64
Scram-KO No Stim	Mouse1	2294.92
Scram-KO No Stim	Mouse1	2049.39
Scram-KO No Stim	Mouse1	1300.17
Scram-KO No Stim	Mouse1	1807.23
Scram-KO No Stim	Mouse1	1141.52
Scram-KO No Stim	Mouse1	1384.34
Scram-KO No Stim	Mouse1	1820.58
Scram-KO No Stim	Mouse1	1739.02
Scram-KO No Stim	Mouse1	1975.51
Scram-KO No Stim	Mouse1	1745.7
Scram-KO No Stim	Mouse1	1510.38
Scram-KO No Stim	Mouse2	2808.1
Scram-KO No Stim	Mouse2	2917.82
Scram-KO No Stim	Mouse2	2719.74
Scram-KO No Stim	Mouse2	2458.75
Scram-KO No Stim	Mouse2	2001.37
Scram-KO No Stim	Mouse2	2391.61
Scram-KO No Stim	Mouse2	2493
Scram-KO No Stim	Mouse2	2238.45
Scram-KO No Stim	Mouse2	3736.85
Scram-KO No Stim	Mouse2	2662.34
Scram-KO No Stim	Mouse2	2789.15
Scram-KO No Stim	Mouse2	4549.9
Scram-KO No Stim	Mouse2	2598.99
Scram-KO No Stim	Mouse2	1680.77
Scram-KO No Stim	Mouse2	2738.3
Scram-KO No Stim	Mouse2	2384.33
Scram-KO No Stim	Mouse2	2746.56
Scram-KO No Stim	Mouse2	3238.19
Scram-KO No Stim	Mouse2	3332.13
Scram-KO No Stim	Mouse2	2582.93
Scram-KO No Stim	Mouse2	2621.08
Scram-KO No Stim	Mouse2	3349.66
Scram-KO No Stim	Mouse2	2783.21
Scram-KO No Stim	Mouse2	2386.17
Scram-KO No Stim	Mouse2	2905.87
Scram-KO No Stim	Mouse2	2640.54
Scram-KO No Stim	Mouse2	2988.86
Scram-KO No Stim	Mouse2	2807.55
Scram-KO No Stim	Mouse2	2538.88
Scram-KO No Stim	Mouse2	2614.64
Scram-KO No Stim	Mouse2	2852.35
Scram-KO No Stim	Mouse2	3020.26
Scram-KO No Stim	Mouse2	3134.75
Scram-KO No Stim	Mouse2	2821.78
Scram-KO No Stim	Mouse2	3143.75
Scram-KO No Stim	Mouse2	2303.24
Scram-KO No Stim	Mouse2	2629.8
Scram-KO No Stim	Mouse2	2705.15
Scram-KO No Stim	Mouse2	2034.9
Scram-KO No Stim	Mouse2	2563.95
Scram-KO No Stim	Mouse2	2765.85
Scram-KO No Stim	Mouse2	2601.15
Scram-KO No Stim	Mouse2	1826.8
Scram-KO No Stim	Mouse2	2761.61
Scram-KO No Stim	Mouse2	2242.53
Scram-KO No Stim	Mouse2	2358.5
Scram-KO No Stim	Mouse2	2025.47
Scram-KO No Stim	Mouse2	2345.13
Scram-KO No Stim	Mouse2	2705.74
Scram-KO No Stim	Mouse2	1472.6
Scram-KO No Stim	Mouse2	2855.27
Scram-KO No Stim	Mouse2	2983.35
Scram-KO No Stim	Mouse2	2341.97
Scram-KO No Stim	Mouse2	2897.76
Scram-KO No Stim	Mouse2	1793.82
Scram-KO No Stim	Mouse2	2682.03
Scram-KO No Stim	Mouse2	3644.87
Scram-KO No Stim	Mouse2	2620.99
Scram-KO No Stim	Mouse2	3472.82
Scram-KO No Stim	Mouse2	2997.63
Scram-KO No Stim	Mouse2	2923.26
Scram-KO No Stim	Mouse2	3257.14
Scram-KO No Stim	Mouse2	2534.46
Scram-KO No Stim	Mouse2	2549
Scram-KO No Stim	Mouse2	3076.24
Scram-KO No Stim	Mouse2	2290.05
Scram-KO No Stim	Mouse3	2632.68
Scram-KO No Stim	Mouse3	2586.54
Scram-KO No Stim	Mouse3	2199.22
Scram-KO No Stim	Mouse3	2971.04
Scram-KO No Stim	Mouse3	2298.7
Scram-KO No Stim	Mouse3	2999.29
Scram-KO No Stim	Mouse3	3308.38
Scram-KO No Stim	Mouse3	2229.9
Scram-KO No Stim	Mouse3	2770.93
Scram-KO No Stim	Mouse3	2784.76
Scram-KO No Stim	Mouse3	2470.89
Scram-KO No Stim	Mouse3	1803.49
Scram-KO No Stim	Mouse3	3137.09
Scram-KO No Stim	Mouse3	2964.73
Scram-KO No Stim	Mouse3	3725.06
Scram-KO No Stim	Mouse3	3079.2
Scram-KO No Stim	Mouse3	2319.85
Scram-KO No Stim	Mouse3	2419.67
Scram-KO No Stim	Mouse3	3306.09
Scram-KO No Stim	Mouse3	2265
Scram-KO No Stim	Mouse3	2333.88
Scram-KO No Stim	Mouse3	2719.44
Scram-KO No Stim	Mouse3	3116.8
Scram-KO No Stim	Mouse3	2920.49
Scram-KO No Stim	Mouse3	2861.25
Scram-KO No Stim	Mouse3	2324.32
Scram-KO No Stim	Mouse3	3332.45
Scram-KO No Stim	Mouse3	2998.5
Scram-KO No Stim	Mouse3	2451.83
Scram-KO No Stim	Mouse3	2684.62
Scram-KO No Stim	Mouse3	1840.86
Scram-KO No Stim	Mouse3	2887.08
Scram-KO No Stim	Mouse3	2188.04
Scram-KO No Stim	Mouse3	1658.48
Scram-KO No Stim	Mouse3	2031.91
Scram-KO No Stim	Mouse3	1374.51
Scram-KO No Stim	Mouse3	2975.81
Scram-KO No Stim	Mouse3	2909.24
Scram-KO No Stim	Mouse3	1955.45
Scram-KO No Stim	Mouse3	2386.74
Scram-KO No Stim	Mouse3	2984.21
Scram-KO No Stim	Mouse3	1872.9
Scram-KO No Stim	Mouse3	2920.92
Scram-KO No Stim	Mouse4	2196.27
Scram-KO No Stim	Mouse4	2719.66
Scram-KO No Stim	Mouse4	2005.06
Scram-KO No Stim	Mouse4	2415.06
Scram-KO No Stim	Mouse4	2737.25
Scram-KO No Stim	Mouse4	2196.82
Scram-KO No Stim	Mouse4	2599.26
Scram-KO No Stim	Mouse4	1822.67
Scram-KO No Stim	Mouse4	1687.26
Scram-KO No Stim	Mouse4	1698.02
Scram-KO No Stim	Mouse4	2304.39
Scram-KO No Stim	Mouse4	2054.89
Scram-KO No Stim	Mouse4	2453.46
Scram-KO No Stim	Mouse4	1486.13
Scram-KO No Stim	Mouse4	2441.85
Scram-KO No Stim	Mouse4	2970.42
Scram-KO No Stim	Mouse4	3097.27
Scram-KO No Stim	Mouse4	2083.34
Scram-KO No Stim	Mouse4	2368.49
Scram-KO No Stim	Mouse4	2021.25
Scram-KO No Stim	Mouse4	2307.2
Scram-KO No Stim	Mouse4	2230.52
Scram-KO No Stim	Mouse4	2816.5
Scram-KO No Stim	Mouse4	1683.89
Scram-KO No Stim	Mouse4	2640.74
Scram-KO No Stim	Mouse4	2237.35
Scram-KO No Stim	Mouse4	1116.7
Scram-KO No Stim	Mouse4	1428.87
Scram-KO No Stim	Mouse4	2315.84
Scram-KO No Stim	Mouse4	1480.07
Scram-KO No Stim	Mouse4	2169.82
Scram-KO No Stim	Mouse4	2573.8
Scram-KO No Stim	Mouse4	2176.25
Scram-KO No Stim	Mouse4	1273.09
Scram-KO No Stim	Mouse4	2296.78
Scram-KO No Stim	Mouse4	1689.92
Scram-KO No Stim	Mouse4	2134.86
Scram-KO No Stim	Mouse4	2692.59
Scram-KO No Stim	Mouse4	1822.43
Scram-KO No Stim	Mouse4	2016.74
Scram-KO No Stim	Mouse4	2034.38
Scram-KO No Stim	Mouse4	2715.66
Scram-KO No Stim	Mouse4	2215.86
Scram-KO No Stim	Mouse4	2556.25
Scram-KO No Stim	Mouse4	2269.34
Scram-KO No Stim	Mouse4	2530.99
Scram-KO No Stim	Mouse4	2099.37
Scram-KO No Stim	Mouse4	3040.14
Scram-KO No Stim	Mouse4	1961.93
Scram-KO No Stim	Mouse4	1805.68
Scram-KO No Stim	Mouse4	2205.13
Scram-KO No Stim	Mouse4	2834.06
Scram-KO No Stim	Mouse4	3033.67
Scram-KO No Stim	Mouse4	2571.5
Scram-KO No Stim	Mouse4	2537.27
Scram-KO No Stim	Mouse4	1967
Scram-KO No Stim	Mouse4	2275.84
Scram-KO No Stim	Mouse4	1707.35
Scram-KO No Stim	Mouse4	2291.73
Scram-KO No Stim	Mouse4	1812.29
Scram-KO No Stim	Mouse4	2143.16
Scram-KO No Stim	Mouse4	2597.01
Scram-KO No Stim	Mouse4	3718.84
Scram-KO No Stim	Mouse4	1523.2
Scram-KO No Stim	Mouse4	1920.04
Scram-KO No Stim	Mouse4	1939.61
Scram-KO No Stim	Mouse4	2067.66
Scram-KO No Stim	Mouse4	1613
Scram-KO No Stim	Mouse4	2439.74
Scram-KO No Stim	Mouse4	2614.91
Scram-KO No Stim	Mouse4	2283.81
Scram-KO No Stim	Mouse4	3553.34
Scram-KO No Stim	Mouse4	1312.7
Scram-KO No Stim	Mouse4	2091.7
Scram-KO No Stim	Mouse4	1796.96
Scram-KO No Stim	Mouse4	2131.8
Scram-KO No Stim	Mouse4	1696.09
Scram-KO No Stim	Mouse4	2086.39
Scram-KO No Stim	Mouse4	2213.24
Scram-KO No Stim	Mouse4	1624.16
Scram-KO No Stim	Mouse4	1298.27
Scram-KO No Stim	Mouse4	2352.01
Scram-KO No Stim	Mouse4	1702.5
CyclinB-KO Stim×10+2wks	Mouse1	1987.09
CyclinB-KO Stim×10+2wks	Mouse1	2177.75
CyclinB-KO Stim×10+2wks	Mouse1	1964.07
CyclinB-KO Stim×10+2wks	Mouse1	2334.9
CyclinB-KO Stim×10+2wks	Mouse1	2541.47
CyclinB-KO Stim×10+2wks	Mouse1	3329.66
CyclinB-KO Stim×10+2wks	Mouse1	2352.53
CyclinB-KO Stim×10+2wks	Mouse1	1966.23
CyclinB-KO Stim×10+2wks	Mouse1	2858.92
CyclinB-KO Stim×10+2wks	Mouse1	2001.74
CyclinB-KO Stim×10+2wks	Mouse1	1972.37
CyclinB-KO Stim×10+2wks	Mouse1	1728.91
CyclinB-KO Stim×10+2wks	Mouse1	2227.96
CyclinB-KO Stim×10+2wks	Mouse1	2852.83
CyclinB-KO Stim×10+2wks	Mouse1	1963.44
CyclinB-KO Stim×10+2wks	Mouse1	3083.5
CyclinB-KO Stim×10+2wks	Mouse1	2089.15
CyclinB-KO Stim×10+2wks	Mouse1	2136.01
CyclinB-KO Stim×10+2wks	Mouse1	2730.44
CyclinB-KO Stim×10+2wks	Mouse1	1858.78
CyclinB-KO Stim×10+2wks	Mouse1	2662.14
CyclinB-KO Stim×10+2wks	Mouse1	2203.82
CyclinB-KO Stim×10+2wks	Mouse1	1558.31
CyclinB-KO Stim×10+2wks	Mouse1	2207.9
CyclinB-KO Stim×10+2wks	Mouse1	1623.53
CyclinB-KO Stim×10+2wks	Mouse1	2735.39
CyclinB-KO Stim×10+2wks	Mouse1	1453.54
CyclinB-KO Stim×10+2wks	Mouse1	3075.53
CyclinB-KO Stim×10+2wks	Mouse1	3112.54
CyclinB-KO Stim×10+2wks	Mouse1	1476.68
CyclinB-KO Stim×10+2wks	Mouse1	2479.01
CyclinB-KO Stim×10+2wks	Mouse1	2328.15
CyclinB-KO Stim×10+2wks	Mouse1	2250.45
CyclinB-KO Stim×10+2wks	Mouse1	2235.75
CyclinB-KO Stim×10+2wks	Mouse1	2301.24
CyclinB-KO Stim×10+2wks	Mouse1	2226.59
CyclinB-KO Stim×10+2wks	Mouse1	2346.63
CyclinB-KO Stim×10+2wks	Mouse1	1406.07
CyclinB-KO Stim×10+2wks	Mouse1	1980.54
CyclinB-KO Stim×10+2wks	Mouse1	2070.9
CyclinB-KO Stim×10+2wks	Mouse1	1665.22
CyclinB-KO Stim×10+2wks	Mouse1	1933.8
CyclinB-KO Stim×10+2wks	Mouse1	2101.96
CyclinB-KO Stim×10+2wks	Mouse1	1150.82
CyclinB-KO Stim×10+2wks	Mouse1	1940.39
CyclinB-KO Stim×10+2wks	Mouse1	1657.09
CyclinB-KO Stim×10+2wks	Mouse1	1278.03
CyclinB-KO Stim×10+2wks	Mouse1	1309.28
CyclinB-KO Stim×10+2wks	Mouse1	1594.01
CyclinB-KO Stim×10+2wks	Mouse1	1791.09
CyclinB-KO Stim×10+2wks	Mouse1	1560.86
CyclinB-KO Stim×10+2wks	Mouse1	1229.27
CyclinB-KO Stim×10+2wks	Mouse1	1946.28
CyclinB-KO Stim×10+2wks	Mouse1	1863.77
CyclinB-KO Stim×10+2wks	Mouse1	2792.43
CyclinB-KO Stim×10+2wks	Mouse1	2308.09
CyclinB-KO Stim×10+2wks	Mouse1	2487.6
CyclinB-KO Stim×10+2wks	Mouse1	2849.56
CyclinB-KO Stim×10+2wks	Mouse1	2051.02
CyclinB-KO Stim×10+2wks	Mouse1	2448.19
CyclinB-KO Stim×10+2wks	Mouse1	2144.05
CyclinB-KO Stim×10+2wks	Mouse1	1511.44
CyclinB-KO Stim×10+2wks	Mouse2	2180.88
CyclinB-KO Stim×10+2wks	Mouse2	1783.94
CyclinB-KO Stim×10+2wks	Mouse2	1385.72
CyclinB-KO Stim×10+2wks	Mouse2	2176
CyclinB-KO Stim×10+2wks	Mouse2	1807.32
CyclinB-KO Stim×10+2wks	Mouse2	2829.79
CyclinB-KO Stim×10+2wks	Mouse2	1932.25
CyclinB-KO Stim×10+2wks	Mouse2	2220.43
CyclinB-KO Stim×10+2wks	Mouse2	2214.86
CyclinB-KO Stim×10+2wks	Mouse2	1723.95
CyclinB-KO Stim×10+2wks	Mouse2	1766.06
CyclinB-KO Stim×10+2wks	Mouse2	1832.86
CyclinB-KO Stim×10+2wks	Mouse2	2161.8
CyclinB-KO Stim×10+2wks	Mouse2	1828.09
CyclinB-KO Stim×10+2wks	Mouse2	1784.82
CyclinB-KO Stim×10+2wks	Mouse2	1835.94
CyclinB-KO Stim×10+2wks	Mouse2	1812.42
CyclinB-KO Stim×10+2wks	Mouse2	2316.1
CyclinB-KO Stim×10+2wks	Mouse2	1243.77
CyclinB-KO Stim×10+2wks	Mouse2	1820.25
CyclinB-KO Stim×10+2wks	Mouse2	2103.82
CyclinB-KO Stim×10+2wks	Mouse2	2112.38
CyclinB-KO Stim×10+2wks	Mouse2	1975.74
CyclinB-KO Stim×10+2wks	Mouse2	1723.32
CyclinB-KO Stim×10+2wks	Mouse2	1939.66
CyclinB-KO Stim×10+2wks	Mouse2	1768.22
CyclinB-KO Stim×10+2wks	Mouse2	2254.87
CyclinB-KO Stim×10+2wks	Mouse2	1756.62
CyclinB-KO Stim×10+2wks	Mouse2	2534.7
CyclinB-KO Stim×10+2wks	Mouse2	2461.68
CyclinB-KO Stim×10+2wks	Mouse2	1783.12
CyclinB-KO Stim×10+2wks	Mouse2	1803.04
CyclinB-KO Stim×10+2wks	Mouse2	2182.55
CyclinB-KO Stim×10+2wks	Mouse2	1527.3
CyclinB-KO Stim×10+2wks	Mouse2	2153.74
CyclinB-KO Stim×10+2wks	Mouse2	1997.54
CyclinB-KO Stim×10+2wks	Mouse2	2736.84
CyclinB-KO Stim×10+2wks	Mouse2	1706.15
CyclinB-KO Stim×10+2wks	Mouse2	1662.45
CyclinB-KO Stim×10+2wks	Mouse2	2002.97
CyclinB-KO Stim×10+2wks	Mouse2	2005.96
CyclinB-KO Stim×10+2wks	Mouse2	1781.03
CyclinB-KO Stim×10+2wks	Mouse2	2587.04
CyclinB-KO Stim×10+2wks	Mouse2	1686.38
CyclinB-KO Stim×10+2wks	Mouse2	1435.07
CyclinB-KO Stim×10+2wks	Mouse2	1610.42
CyclinB-KO Stim×10+2wks	Mouse2	1913.93
CyclinB-KO Stim×10+2wks	Mouse2	2590.93
CyclinB-KO Stim×10+2wks	Mouse2	1903.2
CyclinB-KO Stim×10+2wks	Mouse2	1720.72
CyclinB-KO Stim×10+2wks	Mouse2	1989.82
CyclinB-KO Stim×10+2wks	Mouse2	1691.22
CyclinB-KO Stim×10+2wks	Mouse2	635.016
CyclinB-KO Stim×10+2wks	Mouse2	1769.11
CyclinB-KO Stim×10+2wks	Mouse2	2670.51
CyclinB-KO Stim×10+2wks	Mouse2	2285.6
CyclinB-KO Stim×10+2wks	Mouse2	1409.58
CyclinB-KO Stim×10+2wks	Mouse2	2297.94
CyclinB-KO Stim×10+2wks	Mouse2	2038.01
CyclinB-KO Stim×10+2wks	Mouse2	1489.79
CyclinB-KO Stim×10+2wks	Mouse2	3064.97
CyclinB-KO Stim×10+2wks	Mouse2	1520.28
CyclinB-KO Stim×10+2wks	Mouse2	1533.23
CyclinB-KO Stim×10+2wks	Mouse2	2044.33
CyclinB-KO Stim×10+2wks	Mouse2	2286.23
CyclinB-KO Stim×10+2wks	Mouse2	2549.63
CyclinB-KO Stim×10+2wks	Mouse2	1913.27
CyclinB-KO Stim×10+2wks	Mouse2	2487.84
CyclinB-KO Stim×10+2wks	Mouse3	1792.51
CyclinB-KO Stim×10+2wks	Mouse3	2116.3
CyclinB-KO Stim×10+2wks	Mouse3	2401.42
CyclinB-KO Stim×10+2wks	Mouse3	1673.6
CyclinB-KO Stim×10+2wks	Mouse3	1765.39
CyclinB-KO Stim×10+2wks	Mouse3	1904.08
CyclinB-KO Stim×10+2wks	Mouse3	2920.63
CyclinB-KO Stim×10+2wks	Mouse3	1847.99
CyclinB-KO Stim×10+2wks	Mouse3	1925.97
CyclinB-KO Stim×10+2wks	Mouse3	3412.43
CyclinB-KO Stim×10+2wks	Mouse3	2133.27
CyclinB-KO Stim×10+2wks	Mouse3	2633.52
CyclinB-KO Stim×10+2wks	Mouse3	2189
CyclinB-KO Stim×10+2wks	Mouse3	4185.44
CyclinB-KO Stim×10+2wks	Mouse3	3060.76
CyclinB-KO Stim×10+2wks	Mouse3	3025.88
CyclinB-KO Stim×10+2wks	Mouse3	2759.91
CyclinB-KO Stim×10+2wks	Mouse3	3101.19
CyclinB-KO Stim×10+2wks	Mouse3	2120.54
CyclinB-KO Stim×10+2wks	Mouse3	1634.81
CyclinB-KO Stim×10+2wks	Mouse3	2189.07
CyclinB-KO Stim×10+2wks	Mouse3	2214.73
CyclinB-KO Stim×10+2wks	Mouse3	1433.11
CyclinB-KO Stim×10+2wks	Mouse3	1730.49
CyclinB-KO Stim×10+2wks	Mouse3	1079.91
CyclinB-KO Stim×10+2wks	Mouse3	1315.51
CyclinB-KO Stim×10+2wks	Mouse3	1234.31
CyclinB-KO Stim×10+2wks	Mouse3	2816.48
CyclinB-KO Stim×10+2wks	Mouse3	1909.52
CyclinB-KO Stim×10+2wks	Mouse3	1553.6
CyclinB-KO Stim×10+2wks	Mouse3	2913.3
CyclinB-KO Stim×10+2wks	Mouse3	2783.38
CyclinB-KO Stim×10+2wks	Mouse3	2255.89
CyclinB-KO Stim×10+2wks	Mouse3	2365.47
CyclinB-KO Stim×10+2wks	Mouse3	2144.69
CyclinB-KO Stim×10+2wks	Mouse3	2074.18
CyclinB-KO Stim×10+2wks	Mouse3	1346.71
CyclinB-KO Stim×10+2wks	Mouse3	1626.37
CyclinB-KO Stim×10+2wks	Mouse3	2689.72
CyclinB-KO Stim×10+2wks	Mouse3	1350.21
CyclinB-KO Stim×10+2wks	Mouse3	2513.51
CyclinB-KO Stim×10+2wks	Mouse3	2311.1
CyclinB-KO Stim×10+2wks	Mouse3	2365.59
CyclinB-KO Stim×10+2wks	Mouse3	1551.98
CyclinB-KO Stim×10+2wks	Mouse3	2096.79
CyclinB-KO Stim×10+2wks	Mouse3	968.482
CyclinB-KO Stim×10+2wks	Mouse3	616.499
CyclinB-KO Stim×10+2wks	Mouse3	2877.72
CyclinB-KO Stim×10+2wks	Mouse3	2402.71
CyclinB-KO Stim×10+2wks	Mouse3	1981.72
CyclinB-KO Stim×10+2wks	Mouse3	2722.91
CyclinB-KO Stim×10+2wks	Mouse3	2629.18
CyclinB-KO Stim×10+2wks	Mouse3	1646.37
CyclinB-KO Stim×10+2wks	Mouse3	2056.23
CyclinB-KO Stim×10+2wks	Mouse4	2823.09
CyclinB-KO Stim×10+2wks	Mouse4	2935.89
CyclinB-KO Stim×10+2wks	Mouse4	3993.52
CyclinB-KO Stim×10+2wks	Mouse4	2625.5
CyclinB-KO Stim×10+2wks	Mouse4	2984.5
CyclinB-KO Stim×10+2wks	Mouse4	1512.81
CyclinB-KO Stim×10+2wks	Mouse4	1748.29
CyclinB-KO Stim×10+2wks	Mouse4	2125.62
CyclinB-KO Stim×10+2wks	Mouse4	4321.71
CyclinB-KO Stim×10+2wks	Mouse4	3273.04
CyclinB-KO Stim×10+2wks	Mouse4	2895.43
CyclinB-KO Stim×10+2wks	Mouse4	2745.03
CyclinB-KO Stim×10+2wks	Mouse4	2211.27
CyclinB-KO Stim×10+2wks	Mouse4	3440.49
CyclinB-KO Stim×10+2wks	Mouse4	1992.86
CyclinB-KO Stim×10+2wks	Mouse4	2988.87
CyclinB-KO Stim×10+2wks	Mouse4	2303.13
CyclinB-KO Stim×10+2wks	Mouse4	1887.21
CyclinB-KO Stim×10+2wks	Mouse4	1703.7
CyclinB-KO Stim×10+2wks	Mouse4	1685.01
CyclinB-KO Stim×10+2wks	Mouse4	2647.6
CyclinB-KO Stim×10+2wks	Mouse4	3307.65
CyclinB-KO Stim×10+2wks	Mouse4	2353.96
CyclinB-KO Stim×10+2wks	Mouse4	2693.68
CyclinB-KO Stim×10+2wks	Mouse4	2777.97
CyclinB-KO Stim×10+2wks	Mouse4	3894.99
CyclinB-KO Stim×10+2wks	Mouse4	2029.82
CyclinB-KO Stim×10+2wks	Mouse4	1794.95
CyclinB-KO Stim×10+2wks	Mouse4	2032.28
CyclinB-KO Stim×10+2wks	Mouse4	2241.25
CyclinB-KO Stim×10+2wks	Mouse4	1136.02
CyclinB-KO Stim×10+2wks	Mouse4	2160.24
CyclinB-KO Stim×10+2wks	Mouse4	2175.17
CyclinB-KO Stim×10+2wks	Mouse4	2662.09
CyclinB-KO Stim×10+2wks	Mouse4	2538.91
CyclinB-KO Stim×10+2wks	Mouse4	3283.18
CyclinB-KO Stim×10+2wks	Mouse4	2534.04
CyclinB-KO Stim×10+2wks	Mouse4	1682.62
CyclinB-KO Stim×10+2wks	Mouse4	1596.52
CyclinB-KO Stim×10+2wks	Mouse4	1783.02
CyclinB-KO Stim×10+2wks	Mouse4	1949.22
CyclinB-KO Stim×10+2wks	Mouse4	2212.92
CyclinB-KO Stim×10+2wks	Mouse4	1723.17
CyclinB-KO Stim×10+2wks	Mouse4	2027.99
CyclinB-KO Stim×10+2wks	Mouse4	4016.6
CyclinB-KO Stim×10+2wks	Mouse4	3063.53
CyclinB-KO Stim×10+2wks	Mouse4	1757.68
CyclinB-KO Stim×10+2wks	Mouse4	1562.9
CyclinB-KO Stim×10+2wks	Mouse4	925.406
CyclinB-KO Stim×10+2wks	Mouse4	1997.03
CyclinB-KO Stim×10+2wks	Mouse4	1347.64
CyclinB-KO Stim×10+2wks	Mouse4	1198.24
Scram-KO Stim×10+2wks	Mouse1	1622.07
Scram-KO Stim×10+2wks	Mouse1	1266.17
Scram-KO Stim×10+2wks	Mouse1	1340.76
Scram-KO Stim×10+2wks	Mouse1	1149.91
Scram-KO Stim×10+2wks	Mouse1	3029.07
Scram-KO Stim×10+2wks	Mouse1	1505.77
Scram-KO Stim×10+2wks	Mouse1	1152.12
Scram-KO Stim×10+2wks	Mouse1	1608.19
Scram-KO Stim×10+2wks	Mouse1	1192.73
Scram-KO Stim×10+2wks	Mouse1	5837.37
Scram-KO Stim×10+2wks	Mouse1	2210.76
Scram-KO Stim×10+2wks	Mouse1	1999.71
Scram-KO Stim×10+2wks	Mouse1	1514.64
Scram-KO Stim×10+2wks	Mouse1	1271.16
Scram-KO Stim×10+2wks	Mouse1	1119.39
Scram-KO Stim×10+2wks	Mouse1	1565.43
Scram-KO Stim×10+2wks	Mouse1	1276.27
Scram-KO Stim×10+2wks	Mouse1	1161.36
Scram-KO Stim×10+2wks	Mouse1	1493.45
Scram-KO Stim×10+2wks	Mouse1	1686.83
Scram-KO Stim×10+2wks	Mouse1	1809.45
Scram-KO Stim×10+2wks	Mouse1	1658.61
Scram-KO Stim×10+2wks	Mouse1	1867.55
Scram-KO Stim×10+2wks	Mouse1	3055.54
Scram-KO Stim×10+2wks	Mouse1	1610.26
Scram-KO Stim×10+2wks	Mouse1	5760.99
Scram-KO Stim×10+2wks	Mouse1	3224.86
Scram-KO Stim×10+2wks	Mouse1	1295.16
Scram-KO Stim×10+2wks	Mouse1	5760.93
Scram-KO Stim×10+2wks	Mouse1	1487.22
Scram-KO Stim×10+2wks	Mouse1	1476.93
Scram-KO Stim×10+2wks	Mouse1	3582.98
Scram-KO Stim×10+2wks	Mouse1	1282.43
Scram-KO Stim×10+2wks	Mouse1	2742.61
Scram-KO Stim×10+2wks	Mouse1	1691.31
Scram-KO Stim×10+2wks	Mouse1	2671.74
Scram-KO Stim×10+2wks	Mouse1	2108.43
Scram-KO Stim×10+2wks	Mouse1	1485.46
Scram-KO Stim×10+2wks	Mouse1	1974.1
Scram-KO Stim×10+2wks	Mouse1	2006.05
Scram-KO Stim×10+2wks	Mouse1	2339.7
Scram-KO Stim×10+2wks	Mouse1	1495.93
Scram-KO Stim×10+2wks	Mouse1	1603.14
Scram-KO Stim×10+2wks	Mouse1	1330.64
Scram-KO Stim×10+2wks	Mouse1	922.199
Scram-KO Stim×10+2wks	Mouse1	1289.88
Scram-KO Stim×10+2wks	Mouse1	1500.8
Scram-KO Stim×10+2wks	Mouse1	2517.61
Scram-KO Stim×10+2wks	Mouse1	1661.29
Scram-KO Stim×10+2wks	Mouse1	2153.16
Scram-KO Stim×10+2wks	Mouse1	1898.22
Scram-KO Stim×10+2wks	Mouse1	1988.93
Scram-KO Stim×10+2wks	Mouse1	2806.35
Scram-KO Stim×10+2wks	Mouse1	2105.03
Scram-KO Stim×10+2wks	Mouse1	2302.73
Scram-KO Stim×10+2wks	Mouse1	5672.62
Scram-KO Stim×10+2wks	Mouse1	1599.94
Scram-KO Stim×10+2wks	Mouse1	1556.77
Scram-KO Stim×10+2wks	Mouse1	1748.85
Scram-KO Stim×10+2wks	Mouse1	1129.12
Scram-KO Stim×10+2wks	Mouse1	1371.13
Scram-KO Stim×10+2wks	Mouse1	1666.49
Scram-KO Stim×10+2wks	Mouse1	1433.59
Scram-KO Stim×10+2wks	Mouse1	1399.36
Scram-KO Stim×10+2wks	Mouse1	706.322
Scram-KO Stim×10+2wks	Mouse1	751.819
Scram-KO Stim×10+2wks	Mouse1	1000.59
Scram-KO Stim×10+2wks	Mouse1	998.21
Scram-KO Stim×10+2wks	Mouse1	1389.18
Scram-KO Stim×10+2wks	Mouse1	1414.61
Scram-KO Stim×10+2wks	Mouse1	1595.45
Scram-KO Stim×10+2wks	Mouse1	1346.32
Scram-KO Stim×10+2wks	Mouse1	1927.33
Scram-KO Stim×10+2wks	Mouse1	2242.03
Scram-KO Stim×10+2wks	Mouse1	2137.76
Scram-KO Stim×10+2wks	Mouse1	1890.75
Scram-KO Stim×10+2wks	Mouse1	2101.67
Scram-KO Stim×10+2wks	Mouse2	2727.25
Scram-KO Stim×10+2wks	Mouse2	2176.73
Scram-KO Stim×10+2wks	Mouse2	1995.99
Scram-KO Stim×10+2wks	Mouse2	1503.34
Scram-KO Stim×10+2wks	Mouse2	1942.74
Scram-KO Stim×10+2wks	Mouse2	3199.97
Scram-KO Stim×10+2wks	Mouse2	2308
Scram-KO Stim×10+2wks	Mouse2	2271.85
Scram-KO Stim×10+2wks	Mouse2	2164.76
Scram-KO Stim×10+2wks	Mouse2	2534.9
Scram-KO Stim×10+2wks	Mouse2	1614.74
Scram-KO Stim×10+2wks	Mouse2	882.902
Scram-KO Stim×10+2wks	Mouse2	2425.06
Scram-KO Stim×10+2wks	Mouse2	1524.01
Scram-KO Stim×10+2wks	Mouse2	2308.2
Scram-KO Stim×10+2wks	Mouse2	3745.19
Scram-KO Stim×10+2wks	Mouse2	2300.7
Scram-KO Stim×10+2wks	Mouse2	2498.39
Scram-KO Stim×10+2wks	Mouse2	2430.65
Scram-KO Stim×10+2wks	Mouse2	2663.31
Scram-KO Stim×10+2wks	Mouse2	1848.34
Scram-KO Stim×10+2wks	Mouse2	2430.56
Scram-KO Stim×10+2wks	Mouse2	3032.09
Scram-KO Stim×10+2wks	Mouse2	2331
Scram-KO Stim×10+2wks	Mouse2	3426.29
Scram-KO Stim×10+2wks	Mouse2	1717.64
Scram-KO Stim×10+2wks	Mouse2	2845.09
Scram-KO Stim×10+2wks	Mouse2	2913.89
Scram-KO Stim×10+2wks	Mouse2	2319.31
Scram-KO Stim×10+2wks	Mouse2	3065.58
Scram-KO Stim×10+2wks	Mouse2	2781.46
Scram-KO Stim×10+2wks	Mouse2	2655.76
Scram-KO Stim×10+2wks	Mouse2	2080.74
Scram-KO Stim×10+2wks	Mouse2	1290.58
Scram-KO Stim×10+2wks	Mouse2	3642.28
Scram-KO Stim×10+2wks	Mouse2	3219.87
Scram-KO Stim×10+2wks	Mouse2	2744.62
Scram-KO Stim×10+2wks	Mouse2	2988.35
Scram-KO Stim×10+2wks	Mouse2	2545.63
Scram-KO Stim×10+2wks	Mouse2	2124.7
Scram-KO Stim×10+2wks	Mouse2	2268.59
Scram-KO Stim×10+2wks	Mouse2	2038.07
Scram-KO Stim×10+2wks	Mouse2	1653.25
Scram-KO Stim×10+2wks	Mouse2	2397.31
Scram-KO Stim×10+2wks	Mouse2	2840.05
Scram-KO Stim×10+2wks	Mouse2	2145.92
Scram-KO Stim×10+2wks	Mouse2	2687.65
Scram-KO Stim×10+2wks	Mouse2	2587.77
Scram-KO Stim×10+2wks	Mouse2	1752.43
Scram-KO Stim×10+2wks	Mouse2	1471.35
Scram-KO Stim×10+2wks	Mouse2	1326.65
Scram-KO Stim×10+2wks	Mouse2	2024.19
Scram-KO Stim×10+2wks	Mouse2	2096.35
Scram-KO Stim×10+2wks	Mouse2	2513.4
Scram-KO Stim×10+2wks	Mouse2	2293.2
Scram-KO Stim×10+2wks	Mouse2	1071.62
Scram-KO Stim×10+2wks	Mouse2	1294.65
Scram-KO Stim×10+2wks	Mouse2	1546.15
Scram-KO Stim×10+2wks	Mouse2	1782.62
Scram-KO Stim×10+2wks	Mouse2	825.699
Scram-KO Stim×10+2wks	Mouse2	1271.4
Scram-KO Stim×10+2wks	Mouse2	1252.9
Scram-KO Stim×10+2wks	Mouse2	1529.45
Scram-KO Stim×10+2wks	Mouse2	1786.52
Scram-KO Stim×10+2wks	Mouse2	1364.98
Scram-KO Stim×10+2wks	Mouse2	957.588
Scram-KO Stim×10+2wks	Mouse2	1829.57
Scram-KO Stim×10+2wks	Mouse2	1286.75
Scram-KO Stim×10+2wks	Mouse2	1169.4
Scram-KO Stim×10+2wks	Mouse2	1567.82
Scram-KO Stim×10+2wks	Mouse2	1376.45
Scram-KO Stim×10+2wks	Mouse3	1243.89
Scram-KO Stim×10+2wks	Mouse3	1189.75
Scram-KO Stim×10+2wks	Mouse3	768.868
Scram-KO Stim×10+2wks	Mouse3	1319.35
Scram-KO Stim×10+2wks	Mouse3	1005.24
Scram-KO Stim×10+2wks	Mouse3	890.712
Scram-KO Stim×10+2wks	Mouse3	3593.35
Scram-KO Stim×10+2wks	Mouse3	1630.94
Scram-KO Stim×10+2wks	Mouse3	1127.37
Scram-KO Stim×10+2wks	Mouse3	3196.89
Scram-KO Stim×10+2wks	Mouse3	1206.28
Scram-KO Stim×10+2wks	Mouse3	1811.89
Scram-KO Stim×10+2wks	Mouse3	994.116
Scram-KO Stim×10+2wks	Mouse3	1031.99
Scram-KO Stim×10+2wks	Mouse3	1469
Scram-KO Stim×10+2wks	Mouse3	1089.52
Scram-KO Stim×10+2wks	Mouse3	1268.76
Scram-KO Stim×10+2wks	Mouse3	1022.41
Scram-KO Stim×10+2wks	Mouse3	828.057
Scram-KO Stim×10+2wks	Mouse3	676.213
Scram-KO Stim×10+2wks	Mouse3	1180.89
Scram-KO Stim×10+2wks	Mouse3	1864.73
Scram-KO Stim×10+2wks	Mouse3	1364.67
Scram-KO Stim×10+2wks	Mouse3	1062.03
Scram-KO Stim×10+2wks	Mouse3	1174.42
Scram-KO Stim×10+2wks	Mouse3	937.12
Scram-KO Stim×10+2wks	Mouse3	1693.4
Scram-KO Stim×10+2wks	Mouse3	1233.4
Scram-KO Stim×10+2wks	Mouse3	1192.46
Scram-KO Stim×10+2wks	Mouse3	1117.49
Scram-KO Stim×10+2wks	Mouse3	991.356
Scram-KO Stim×10+2wks	Mouse3	997.166
Scram-KO Stim×10+2wks	Mouse3	1163.92
Scram-KO Stim×10+2wks	Mouse3	1374.99
Scram-KO Stim×10+2wks	Mouse3	702.576
Scram-KO Stim×10+2wks	Mouse3	1061.54
Scram-KO Stim×10+2wks	Mouse3	1187.99
Scram-KO Stim×10+2wks	Mouse3	941.531
Scram-KO Stim×10+2wks	Mouse3	2641.65
Scram-KO Stim×10+2wks	Mouse3	1153.22
Scram-KO Stim×10+2wks	Mouse3	1026.14
Scram-KO Stim×10+2wks	Mouse3	556.498
Scram-KO Stim×10+2wks	Mouse3	1216.63
Scram-KO Stim×10+2wks	Mouse3	1467.83
Scram-KO Stim×10+2wks	Mouse3	939.729
Scram-KO Stim×10+2wks	Mouse3	1358.41
Scram-KO Stim×10+2wks	Mouse3	906.462
Scram-KO Stim×10+2wks	Mouse3	1022.93
Scram-KO Stim×10+2wks	Mouse3	1002.32
Scram-KO Stim×10+2wks	Mouse3	1185.61
Scram-KO Stim×10+2wks	Mouse3	1661.1
Scram-KO Stim×10+2wks	Mouse3	1680.42
Scram-KO Stim×10+2wks	Mouse3	4592.69
Scram-KO Stim×10+2wks	Mouse3	1198.16
Scram-KO Stim×10+2wks	Mouse3	1810.09
Scram-KO Stim×10+2wks	Mouse3	1424.96
Scram-KO Stim×10+2wks	Mouse3	1298.69
Scram-KO Stim×10+2wks	Mouse3	1497.91
Scram-KO Stim×10+2wks	Mouse3	1509.1
Scram-KO Stim×10+2wks	Mouse3	1194.33
Scram-KO Stim×10+2wks	Mouse3	1203.15
Scram-KO Stim×10+2wks	Mouse3	882.495
Scram-KO Stim×10+2wks	Mouse3	2822.31
Scram-KO Stim×10+2wks	Mouse3	972.8
Scram-KO Stim×10+2wks	Mouse3	1223.86
Scram-KO Stim×10+2wks	Mouse3	1193.09
Scram-KO Stim×10+2wks	Mouse3	1066.19
Scram-KO Stim×10+2wks	Mouse3	2560.72
Scram-KO Stim×10+2wks	Mouse3	1490.94
Scram-KO Stim×10+2wks	Mouse3	1013.01
Scram-KO Stim×10+2wks	Mouse3	1251.5
Scram-KO Stim×10+2wks	Mouse3	1551.63
Scram-KO Stim×10+2wks	Mouse3	1550.2
Scram-KO Stim×10+2wks	Mouse3	821.02
Scram-KO Stim×10+2wks	Mouse3	881.84
Scram-KO Stim×10+2wks	Mouse3	736.994
Scram-KO Stim×10+2wks	Mouse3	1159.57
Scram-KO Stim×10+2wks	Mouse3	1486.72
Scram-KO Stim×10+2wks	Mouse3	1178.29
Scram-KO Stim×10+2wks	Mouse3	1309.41
Scram-KO Stim×10+2wks	Mouse3	1194.76
Scram-KO Stim×10+2wks	Mouse3	1031.2
Scram-KO Stim×10+2wks	Mouse3	808.42
Scram-KO Stim×10+2wks	Mouse3	1848.88
Scram-KO Stim×10+2wks	Mouse3	1158.12
Scram-KO Stim×10+2wks	Mouse3	908.723
Scram-KO Stim×10+2wks	Mouse4	1198.6
Scram-KO Stim×10+2wks	Mouse4	1248.21
Scram-KO Stim×10+2wks	Mouse4	1188.02
Scram-KO Stim×10+2wks	Mouse4	1842.44
Scram-KO Stim×10+2wks	Mouse4	2315.46
Scram-KO Stim×10+2wks	Mouse4	1909.26
Scram-KO Stim×10+2wks	Mouse4	1471.77
Scram-KO Stim×10+2wks	Mouse4	1635.67
Scram-KO Stim×10+2wks	Mouse4	963.573
Scram-KO Stim×10+2wks	Mouse4	1047.42
Scram-KO Stim×10+2wks	Mouse4	2119.62
Scram-KO Stim×10+2wks	Mouse4	1481.55
Scram-KO Stim×10+2wks	Mouse4	1830.07
Scram-KO Stim×10+2wks	Mouse4	1421.26
Scram-KO Stim×10+2wks	Mouse4	1347.36
Scram-KO Stim×10+2wks	Mouse4	981.668
Scram-KO Stim×10+2wks	Mouse4	1586.5
Scram-KO Stim×10+2wks	Mouse4	787.12
Scram-KO Stim×10+2wks	Mouse4	1482.85
Scram-KO Stim×10+2wks	Mouse4	1415.15
Scram-KO Stim×10+2wks	Mouse4	2781.8
Scram-KO Stim×10+2wks	Mouse4	1702.61
Scram-KO Stim×10+2wks	Mouse4	1368.26
Scram-KO Stim×10+2wks	Mouse4	1017.97
Scram-KO Stim×10+2wks	Mouse4	1627.23
Scram-KO Stim×10+2wks	Mouse4	958.54
Scram-KO Stim×10+2wks	Mouse4	1676.71
Scram-KO Stim×10+2wks	Mouse4	1021.18
Scram-KO Stim×10+2wks	Mouse4	1068.21
Scram-KO Stim×10+2wks	Mouse4	1286.91
Scram-KO Stim×10+2wks	Mouse4	1303.22
Scram-KO Stim×10+2wks	Mouse4	1528.96
Scram-KO Stim×10+2wks	Mouse4	1179.24
Scram-KO Stim×10+2wks	Mouse4	997.399
Scram-KO Stim×10+2wks	Mouse4	1304.82
Scram-KO Stim×10+2wks	Mouse4	1240.05
Scram-KO Stim×10+2wks	Mouse4	830.668
Scram-KO Stim×10+2wks	Mouse4	798.318
Scram-KO Stim×10+2wks	Mouse4	1979.84
Scram-KO Stim×10+2wks	Mouse4	1838.96
Scram-KO Stim×10+2wks	Mouse4	2143.26
Scram-KO Stim×10+2wks	Mouse4	1325.56
Scram-KO Stim×10+2wks	Mouse4	1081.19
Scram-KO Stim×10+2wks	Mouse4	1147.56
Scram-KO Stim×10+2wks	Mouse4	1013.06
Scram-KO Stim×10+2wks	Mouse4	1582.57
Scram-KO Stim×10+2wks	Mouse4	1862.86
Scram-KO Stim×10+2wks	Mouse4	1628.04
Scram-KO Stim×10+2wks	Mouse4	1330.49
Scram-KO Stim×10+2wks	Mouse4	1451.48
Scram-KO Stim×10+2wks	Mouse4	1295.93
Scram-KO Stim×10+2wks	Mouse4	1377.44
Scram-KO Stim×10+2wks	Mouse4	2035.94
Scram-KO Stim×10+2wks	Mouse4	1158.45
Scram-KO Stim×10+2wks	Mouse4	1536.91
Scram-KO Stim×10+2wks	Mouse4	1313.12
Scram-KO Stim×10+2wks	Mouse4	1074.12
Scram-KO Stim×10+2wks	Mouse4	881.395
Scram-KO Stim×10+2wks	Mouse4	1114.52
Scram-KO Stim×10+2wks	Mouse4	1427.84
Scram-KO Stim×10+2wks	Mouse4	925.6
Scram-KO Stim×10+2wks	Mouse4	1071.95
Scram-KO Stim×10+2wks	Mouse4	3182.12
Scram-KO Stim×10+2wks	Mouse4	666.274
Scram-KO Stim×10+2wks	Mouse4	932.52
Scram-KO Stim×10+2wks	Mouse4	1137.57
Scram-KO Stim×10+2wks	Mouse4	1168.01
Raw data — Panel 6d (pH3 per-neuron immunoreactivity)
Group	Mouse	pH3 (A.U.)
CyclinB-KO No Stim	Mouse1	26
CyclinB-KO No Stim	Mouse1	36.2
CyclinB-KO No Stim	Mouse1	23.8
CyclinB-KO No Stim	Mouse1	31.6
CyclinB-KO No Stim	Mouse1	30.6
CyclinB-KO No Stim	Mouse1	31.6
CyclinB-KO No Stim	Mouse1	34.8
CyclinB-KO No Stim	Mouse1	42.3
CyclinB-KO No Stim	Mouse1	37.2
CyclinB-KO No Stim	Mouse1	34.1
CyclinB-KO No Stim	Mouse1	23.6
CyclinB-KO No Stim	Mouse1	37.5
CyclinB-KO No Stim	Mouse1	36.5
CyclinB-KO No Stim	Mouse1	22.6
CyclinB-KO No Stim	Mouse1	25.9
CyclinB-KO No Stim	Mouse1	26.6
CyclinB-KO No Stim	Mouse1	26.8
CyclinB-KO No Stim	Mouse1	33.6
CyclinB-KO No Stim	Mouse1	39.9
CyclinB-KO No Stim	Mouse1	34.5
CyclinB-KO No Stim	Mouse1	25
CyclinB-KO No Stim	Mouse1	33.5
CyclinB-KO No Stim	Mouse1	31.5
CyclinB-KO No Stim	Mouse1	32.7
CyclinB-KO No Stim	Mouse1	36.5
CyclinB-KO No Stim	Mouse1	24.2
CyclinB-KO No Stim	Mouse1	32.9
CyclinB-KO No Stim	Mouse1	26
CyclinB-KO No Stim	Mouse1	29.7
CyclinB-KO No Stim	Mouse1	34.9
CyclinB-KO No Stim	Mouse1	31.9
CyclinB-KO No Stim	Mouse1	35.1
CyclinB-KO No Stim	Mouse1	30.8
CyclinB-KO No Stim	Mouse1	30.4
CyclinB-KO No Stim	Mouse1	43.7
CyclinB-KO No Stim	Mouse1	43.3
CyclinB-KO No Stim	Mouse1	35.7
CyclinB-KO No Stim	Mouse1	26.8
CyclinB-KO No Stim	Mouse1	37.1
CyclinB-KO No Stim	Mouse1	33.5
CyclinB-KO No Stim	Mouse1	40.6
CyclinB-KO No Stim	Mouse1	38.6
CyclinB-KO No Stim	Mouse1	38.7
CyclinB-KO No Stim	Mouse1	33.4
CyclinB-KO No Stim	Mouse1	30.2
CyclinB-KO No Stim	Mouse1	29.5
CyclinB-KO No Stim	Mouse1	36.7
CyclinB-KO No Stim	Mouse1	36
CyclinB-KO No Stim	Mouse1	36.1
CyclinB-KO No Stim	Mouse1	33.7
CyclinB-KO No Stim	Mouse1	29.9
CyclinB-KO No Stim	Mouse1	41.1
CyclinB-KO No Stim	Mouse1	26.1
CyclinB-KO No Stim	Mouse1	23.9
CyclinB-KO No Stim	Mouse1	28
CyclinB-KO No Stim	Mouse1	22.4
CyclinB-KO No Stim	Mouse1	36
CyclinB-KO No Stim	Mouse1	19.6
CyclinB-KO No Stim	Mouse1	31
CyclinB-KO No Stim	Mouse1	36.2
CyclinB-KO No Stim	Mouse1	24.8
CyclinB-KO No Stim	Mouse1	26.3
CyclinB-KO No Stim	Mouse1	23.6
CyclinB-KO No Stim	Mouse1	22.4
CyclinB-KO No Stim	Mouse1	24.8
CyclinB-KO No Stim	Mouse1	22.1
CyclinB-KO No Stim	Mouse1	25.1
CyclinB-KO No Stim	Mouse1	28.5
CyclinB-KO No Stim	Mouse1	27.3
CyclinB-KO No Stim	Mouse1	19.5
CyclinB-KO No Stim	Mouse1	22.9
CyclinB-KO No Stim	Mouse2	42
CyclinB-KO No Stim	Mouse2	32.6
CyclinB-KO No Stim	Mouse2	35.4
CyclinB-KO No Stim	Mouse2	39.2
CyclinB-KO No Stim	Mouse2	45.3
CyclinB-KO No Stim	Mouse2	49.1
CyclinB-KO No Stim	Mouse2	39.6
CyclinB-KO No Stim	Mouse2	41
CyclinB-KO No Stim	Mouse2	29.1
CyclinB-KO No Stim	Mouse2	40.9
CyclinB-KO No Stim	Mouse2	43.6
CyclinB-KO No Stim	Mouse2	30.8
CyclinB-KO No Stim	Mouse2	36.6
CyclinB-KO No Stim	Mouse2	57.2
CyclinB-KO No Stim	Mouse2	42
CyclinB-KO No Stim	Mouse2	37.5
CyclinB-KO No Stim	Mouse2	34.7
CyclinB-KO No Stim	Mouse2	39.7
CyclinB-KO No Stim	Mouse2	37.7
CyclinB-KO No Stim	Mouse2	35.3
CyclinB-KO No Stim	Mouse2	37.8
CyclinB-KO No Stim	Mouse2	32
CyclinB-KO No Stim	Mouse2	38.7
CyclinB-KO No Stim	Mouse2	28.9
CyclinB-KO No Stim	Mouse2	37.3
CyclinB-KO No Stim	Mouse2	36.3
CyclinB-KO No Stim	Mouse2	28.4
CyclinB-KO No Stim	Mouse2	32.8
CyclinB-KO No Stim	Mouse2	22.2
CyclinB-KO No Stim	Mouse2	30.2
CyclinB-KO No Stim	Mouse2	40.3
CyclinB-KO No Stim	Mouse2	34.4
CyclinB-KO No Stim	Mouse2	29.8
CyclinB-KO No Stim	Mouse2	37.4
CyclinB-KO No Stim	Mouse2	38.2
CyclinB-KO No Stim	Mouse2	64.5
CyclinB-KO No Stim	Mouse2	39.9
CyclinB-KO No Stim	Mouse2	37
CyclinB-KO No Stim	Mouse2	26.3
CyclinB-KO No Stim	Mouse2	124.2
CyclinB-KO No Stim	Mouse2	26.2
CyclinB-KO No Stim	Mouse2	37
CyclinB-KO No Stim	Mouse2	46.9
CyclinB-KO No Stim	Mouse2	33.9
CyclinB-KO No Stim	Mouse2	38.2
CyclinB-KO No Stim	Mouse2	34.8
CyclinB-KO No Stim	Mouse2	36
CyclinB-KO No Stim	Mouse2	31.1
CyclinB-KO No Stim	Mouse2	34.8
CyclinB-KO No Stim	Mouse2	28.3
CyclinB-KO No Stim	Mouse2	42.4
CyclinB-KO No Stim	Mouse2	43.5
CyclinB-KO No Stim	Mouse2	26.6
CyclinB-KO No Stim	Mouse2	27.1
CyclinB-KO No Stim	Mouse2	35.3
CyclinB-KO No Stim	Mouse3	30
CyclinB-KO No Stim	Mouse3	40.9
CyclinB-KO No Stim	Mouse3	35
CyclinB-KO No Stim	Mouse3	23.5
CyclinB-KO No Stim	Mouse3	33.4
CyclinB-KO No Stim	Mouse3	35.6
CyclinB-KO No Stim	Mouse3	38.2
CyclinB-KO No Stim	Mouse3	35.3
CyclinB-KO No Stim	Mouse3	33.1
CyclinB-KO No Stim	Mouse3	28.3
CyclinB-KO No Stim	Mouse3	35.8
CyclinB-KO No Stim	Mouse3	30.6
CyclinB-KO No Stim	Mouse3	33.4
CyclinB-KO No Stim	Mouse3	29.9
CyclinB-KO No Stim	Mouse3	31.8
CyclinB-KO No Stim	Mouse3	29.9
CyclinB-KO No Stim	Mouse3	35.6
CyclinB-KO No Stim	Mouse3	37.9
CyclinB-KO No Stim	Mouse3	33.2
CyclinB-KO No Stim	Mouse3	28.6
CyclinB-KO No Stim	Mouse3	41
CyclinB-KO No Stim	Mouse3	31.1
CyclinB-KO No Stim	Mouse3	33.8
CyclinB-KO No Stim	Mouse3	37.3
CyclinB-KO No Stim	Mouse3	37.7
CyclinB-KO No Stim	Mouse3	27.5
CyclinB-KO No Stim	Mouse3	36
CyclinB-KO No Stim	Mouse3	22.8
CyclinB-KO No Stim	Mouse3	33.2
CyclinB-KO No Stim	Mouse3	29.4
CyclinB-KO No Stim	Mouse3	35.6
CyclinB-KO No Stim	Mouse3	31.3
CyclinB-KO No Stim	Mouse3	32.9
CyclinB-KO No Stim	Mouse3	34.3
CyclinB-KO No Stim	Mouse3	28
CyclinB-KO No Stim	Mouse3	37.4
CyclinB-KO No Stim	Mouse3	36.7
CyclinB-KO No Stim	Mouse3	29.9
CyclinB-KO No Stim	Mouse3	37.2
CyclinB-KO No Stim	Mouse3	26.1
CyclinB-KO No Stim	Mouse3	32.4
CyclinB-KO No Stim	Mouse3	31
CyclinB-KO No Stim	Mouse3	34.6
CyclinB-KO No Stim	Mouse3	27.1
CyclinB-KO No Stim	Mouse3	31.8
CyclinB-KO No Stim	Mouse3	29.2
CyclinB-KO No Stim	Mouse3	45.8
CyclinB-KO No Stim	Mouse3	32
CyclinB-KO No Stim	Mouse3	33.5
CyclinB-KO No Stim	Mouse3	33.6
CyclinB-KO No Stim	Mouse3	33.8
CyclinB-KO No Stim	Mouse3	42.4
CyclinB-KO No Stim	Mouse3	40
CyclinB-KO No Stim	Mouse3	34.2
CyclinB-KO No Stim	Mouse3	41.6
CyclinB-KO No Stim	Mouse3	32.5
CyclinB-KO No Stim	Mouse3	25
CyclinB-KO No Stim	Mouse3	35.4
CyclinB-KO No Stim	Mouse3	39.6
CyclinB-KO No Stim	Mouse3	28.4
CyclinB-KO No Stim	Mouse3	26.2
CyclinB-KO No Stim	Mouse3	35.2
CyclinB-KO No Stim	Mouse3	42.4
CyclinB-KO No Stim	Mouse3	23.6
CyclinB-KO No Stim	Mouse3	37.6
CyclinB-KO No Stim	Mouse3	28.3
CyclinB-KO No Stim	Mouse3	137.5
CyclinB-KO No Stim	Mouse3	36.7
CyclinB-KO No Stim	Mouse3	25.7
CyclinB-KO No Stim	Mouse3	30.1
CyclinB-KO No Stim	Mouse3	42.9
CyclinB-KO No Stim	Mouse3	29.8
CyclinB-KO No Stim	Mouse3	24.1
Scram-KO No Stim	Mouse1	48.2
Scram-KO No Stim	Mouse1	54.1
Scram-KO No Stim	Mouse1	69.7
Scram-KO No Stim	Mouse1	38.7
Scram-KO No Stim	Mouse1	69.4
Scram-KO No Stim	Mouse1	52.9
Scram-KO No Stim	Mouse1	57.3
Scram-KO No Stim	Mouse1	34.6
Scram-KO No Stim	Mouse1	48.3
Scram-KO No Stim	Mouse1	45.2
Scram-KO No Stim	Mouse1	53.1
Scram-KO No Stim	Mouse1	35.1
Scram-KO No Stim	Mouse1	39.4
Scram-KO No Stim	Mouse1	42.5
Scram-KO No Stim	Mouse1	39.9
Scram-KO No Stim	Mouse1	30.9
Scram-KO No Stim	Mouse1	38.5
Scram-KO No Stim	Mouse1	41
Scram-KO No Stim	Mouse1	44
Scram-KO No Stim	Mouse1	48.8
Scram-KO No Stim	Mouse1	42.5
Scram-KO No Stim	Mouse1	39.8
Scram-KO No Stim	Mouse1	51.1
Scram-KO No Stim	Mouse1	48.5
Scram-KO No Stim	Mouse1	32.8
Scram-KO No Stim	Mouse1	32
Scram-KO No Stim	Mouse1	43.6
Scram-KO No Stim	Mouse1	35.5
Scram-KO No Stim	Mouse1	185.5
Scram-KO No Stim	Mouse1	40.8
Scram-KO No Stim	Mouse1	25.2
Scram-KO No Stim	Mouse1	53.6
Scram-KO No Stim	Mouse1	31.6
Scram-KO No Stim	Mouse1	40.2
Scram-KO No Stim	Mouse1	22.7
Scram-KO No Stim	Mouse1	35.8
Scram-KO No Stim	Mouse1	55.3
Scram-KO No Stim	Mouse1	51.9
Scram-KO No Stim	Mouse1	51.7
Scram-KO No Stim	Mouse1	34.3
Scram-KO No Stim	Mouse1	40.3
Scram-KO No Stim	Mouse1	42.3
Scram-KO No Stim	Mouse1	35.8
Scram-KO No Stim	Mouse1	41.5
Scram-KO No Stim	Mouse1	45.3
Scram-KO No Stim	Mouse1	29
Scram-KO No Stim	Mouse1	37.6
Scram-KO No Stim	Mouse1	39.4
Scram-KO No Stim	Mouse1	51.3
Scram-KO No Stim	Mouse1	55.5
Scram-KO No Stim	Mouse1	41.9
Scram-KO No Stim	Mouse1	32.6
Scram-KO No Stim	Mouse1	46
Scram-KO No Stim	Mouse1	23.1
Scram-KO No Stim	Mouse1	32.2
Scram-KO No Stim	Mouse1	32.2
Scram-KO No Stim	Mouse1	47.4
Scram-KO No Stim	Mouse1	43.7
Scram-KO No Stim	Mouse1	34.8
Scram-KO No Stim	Mouse1	27.9
Scram-KO No Stim	Mouse1	36.8
Scram-KO No Stim	Mouse1	24
Scram-KO No Stim	Mouse1	53.6
Scram-KO No Stim	Mouse1	47.2
Scram-KO No Stim	Mouse1	36.1
Scram-KO No Stim	Mouse1	38.3
Scram-KO No Stim	Mouse2	42.2
Scram-KO No Stim	Mouse2	42
Scram-KO No Stim	Mouse2	64.1
Scram-KO No Stim	Mouse2	72.1
Scram-KO No Stim	Mouse2	63.9
Scram-KO No Stim	Mouse2	45.9
Scram-KO No Stim	Mouse2	38
Scram-KO No Stim	Mouse2	43.4
Scram-KO No Stim	Mouse2	50.6
Scram-KO No Stim	Mouse2	50.4
Scram-KO No Stim	Mouse2	53.1
Scram-KO No Stim	Mouse2	32.7
Scram-KO No Stim	Mouse2	31.8
Scram-KO No Stim	Mouse2	24.4
Scram-KO No Stim	Mouse2	43.8
Scram-KO No Stim	Mouse2	40.1
Scram-KO No Stim	Mouse2	51.3
Scram-KO No Stim	Mouse2	41.9
Scram-KO No Stim	Mouse2	45.6
Scram-KO No Stim	Mouse2	45.1
Scram-KO No Stim	Mouse2	36.4
Scram-KO No Stim	Mouse2	54.7
Scram-KO No Stim	Mouse2	53.1
Scram-KO No Stim	Mouse2	47.9
Scram-KO No Stim	Mouse2	44.6
Scram-KO No Stim	Mouse2	32.7
Scram-KO No Stim	Mouse2	51.7
Scram-KO No Stim	Mouse2	42.1
Scram-KO No Stim	Mouse2	32.1
Scram-KO No Stim	Mouse2	41.8
Scram-KO No Stim	Mouse2	40.2
Scram-KO No Stim	Mouse2	42.7
Scram-KO No Stim	Mouse2	34.8
Scram-KO No Stim	Mouse2	48
Scram-KO No Stim	Mouse2	57.1
Scram-KO No Stim	Mouse2	55.9
Scram-KO No Stim	Mouse2	47.3
Scram-KO No Stim	Mouse2	65.5
Scram-KO No Stim	Mouse2	45
Scram-KO No Stim	Mouse2	34.3
Scram-KO No Stim	Mouse2	34.2
Scram-KO No Stim	Mouse3	48.7
Scram-KO No Stim	Mouse3	64.2
Scram-KO No Stim	Mouse3	40.4
Scram-KO No Stim	Mouse3	48.6
Scram-KO No Stim	Mouse3	47.6
Scram-KO No Stim	Mouse3	66.2
Scram-KO No Stim	Mouse3	61
Scram-KO No Stim	Mouse3	53.5
Scram-KO No Stim	Mouse3	48.3
Scram-KO No Stim	Mouse3	54.6
Scram-KO No Stim	Mouse3	41.8
Scram-KO No Stim	Mouse3	35.6
Scram-KO No Stim	Mouse3	34.8
Scram-KO No Stim	Mouse3	40.3
Scram-KO No Stim	Mouse3	42.2
Scram-KO No Stim	Mouse3	42.7
Scram-KO No Stim	Mouse3	33
Scram-KO No Stim	Mouse3	51.8
Scram-KO No Stim	Mouse3	36.3
Scram-KO No Stim	Mouse3	26.7
Scram-KO No Stim	Mouse3	35.2
Scram-KO No Stim	Mouse3	45.5
Scram-KO No Stim	Mouse3	33.9
Scram-KO No Stim	Mouse3	65.1
Scram-KO No Stim	Mouse3	31.6
Scram-KO No Stim	Mouse3	38.6
Scram-KO No Stim	Mouse3	60.2
Scram-KO No Stim	Mouse3	57.8
Scram-KO No Stim	Mouse3	54.8
Scram-KO No Stim	Mouse3	42.4
Scram-KO No Stim	Mouse3	58.8
Scram-KO No Stim	Mouse3	31.3
Scram-KO No Stim	Mouse3	46.5
Scram-KO No Stim	Mouse3	50
Scram-KO No Stim	Mouse3	48.7
Scram-KO No Stim	Mouse3	56.5
Scram-KO No Stim	Mouse3	44.2
Scram-KO No Stim	Mouse3	42.8
Scram-KO No Stim	Mouse3	57.2
Scram-KO No Stim	Mouse3	39.6
Scram-KO No Stim	Mouse3	36.4
Scram-KO No Stim	Mouse3	41.5
Scram-KO No Stim	Mouse3	45.9
Scram-KO No Stim	Mouse3	42.1
Scram-KO No Stim	Mouse3	35
Scram-KO No Stim	Mouse3	52.5
Scram-KO No Stim	Mouse3	45.3
Scram-KO No Stim	Mouse3	43.8
Scram-KO No Stim	Mouse3	29.5
Scram-KO No Stim	Mouse3	50.9
Scram-KO No Stim	Mouse3	55
CyclinB-KO Stim×10+2wks	Mouse1	51
CyclinB-KO Stim×10+2wks	Mouse1	36.6
CyclinB-KO Stim×10+2wks	Mouse1	55.2
CyclinB-KO Stim×10+2wks	Mouse1	41.1
CyclinB-KO Stim×10+2wks	Mouse1	61.9
CyclinB-KO Stim×10+2wks	Mouse1	37.4
CyclinB-KO Stim×10+2wks	Mouse1	62.9
CyclinB-KO Stim×10+2wks	Mouse1	44.1
CyclinB-KO Stim×10+2wks	Mouse1	62.4
CyclinB-KO Stim×10+2wks	Mouse1	59.1
CyclinB-KO Stim×10+2wks	Mouse1	47.7
CyclinB-KO Stim×10+2wks	Mouse1	42.8
CyclinB-KO Stim×10+2wks	Mouse1	43.2
CyclinB-KO Stim×10+2wks	Mouse1	51.1
CyclinB-KO Stim×10+2wks	Mouse1	51.2
CyclinB-KO Stim×10+2wks	Mouse1	45.8
CyclinB-KO Stim×10+2wks	Mouse1	55.4
CyclinB-KO Stim×10+2wks	Mouse1	55
CyclinB-KO Stim×10+2wks	Mouse1	46.1
CyclinB-KO Stim×10+2wks	Mouse1	42.8
CyclinB-KO Stim×10+2wks	Mouse1	44.9
CyclinB-KO Stim×10+2wks	Mouse1	47.3
CyclinB-KO Stim×10+2wks	Mouse1	54.7
CyclinB-KO Stim×10+2wks	Mouse1	60.6
CyclinB-KO Stim×10+2wks	Mouse1	51.1
CyclinB-KO Stim×10+2wks	Mouse1	69.7
CyclinB-KO Stim×10+2wks	Mouse1	36.4
CyclinB-KO Stim×10+2wks	Mouse1	48
CyclinB-KO Stim×10+2wks	Mouse1	40.2
CyclinB-KO Stim×10+2wks	Mouse1	40.9
CyclinB-KO Stim×10+2wks	Mouse1	39.6
CyclinB-KO Stim×10+2wks	Mouse1	47.4
CyclinB-KO Stim×10+2wks	Mouse1	62.5
CyclinB-KO Stim×10+2wks	Mouse1	49.8
CyclinB-KO Stim×10+2wks	Mouse1	38.7
CyclinB-KO Stim×10+2wks	Mouse1	53.3
CyclinB-KO Stim×10+2wks	Mouse1	49.9
CyclinB-KO Stim×10+2wks	Mouse1	64
CyclinB-KO Stim×10+2wks	Mouse1	30.6
CyclinB-KO Stim×10+2wks	Mouse1	44.9
CyclinB-KO Stim×10+2wks	Mouse1	64.4
CyclinB-KO Stim×10+2wks	Mouse1	53
CyclinB-KO Stim×10+2wks	Mouse1	46.5
CyclinB-KO Stim×10+2wks	Mouse1	52.8
CyclinB-KO Stim×10+2wks	Mouse1	49.8
CyclinB-KO Stim×10+2wks	Mouse1	41.6
CyclinB-KO Stim×10+2wks	Mouse2	55.2
CyclinB-KO Stim×10+2wks	Mouse2	43.8
CyclinB-KO Stim×10+2wks	Mouse2	62.8
CyclinB-KO Stim×10+2wks	Mouse2	42.1
CyclinB-KO Stim×10+2wks	Mouse2	64.3
CyclinB-KO Stim×10+2wks	Mouse2	62.7
CyclinB-KO Stim×10+2wks	Mouse2	32.3
CyclinB-KO Stim×10+2wks	Mouse2	44.1
CyclinB-KO Stim×10+2wks	Mouse2	44.2
CyclinB-KO Stim×10+2wks	Mouse2	46.3
CyclinB-KO Stim×10+2wks	Mouse2	44.6
CyclinB-KO Stim×10+2wks	Mouse2	40.8
CyclinB-KO Stim×10+2wks	Mouse2	39.4
CyclinB-KO Stim×10+2wks	Mouse2	40.6
CyclinB-KO Stim×10+2wks	Mouse2	55.8
CyclinB-KO Stim×10+2wks	Mouse2	32.8
CyclinB-KO Stim×10+2wks	Mouse2	50.1
CyclinB-KO Stim×10+2wks	Mouse2	61.8
CyclinB-KO Stim×10+2wks	Mouse2	35.4
CyclinB-KO Stim×10+2wks	Mouse2	39.8
CyclinB-KO Stim×10+2wks	Mouse2	39.3
CyclinB-KO Stim×10+2wks	Mouse2	49.9
CyclinB-KO Stim×10+2wks	Mouse2	36.7
CyclinB-KO Stim×10+2wks	Mouse2	34.6
CyclinB-KO Stim×10+2wks	Mouse2	63
CyclinB-KO Stim×10+2wks	Mouse2	39.6
CyclinB-KO Stim×10+2wks	Mouse2	55.5
CyclinB-KO Stim×10+2wks	Mouse2	50.8
CyclinB-KO Stim×10+2wks	Mouse2	28.3
CyclinB-KO Stim×10+2wks	Mouse2	48.5
CyclinB-KO Stim×10+2wks	Mouse2	40.1
CyclinB-KO Stim×10+2wks	Mouse2	38.3
CyclinB-KO Stim×10+2wks	Mouse2	28.9
CyclinB-KO Stim×10+2wks	Mouse2	34.7
CyclinB-KO Stim×10+2wks	Mouse2	38.2
CyclinB-KO Stim×10+2wks	Mouse2	27.7
CyclinB-KO Stim×10+2wks	Mouse2	43.9
CyclinB-KO Stim×10+2wks	Mouse2	49.6
CyclinB-KO Stim×10+2wks	Mouse2	42.8
CyclinB-KO Stim×10+2wks	Mouse2	48.5
CyclinB-KO Stim×10+2wks	Mouse2	42.3
CyclinB-KO Stim×10+2wks	Mouse2	44.8
CyclinB-KO Stim×10+2wks	Mouse2	42
CyclinB-KO Stim×10+2wks	Mouse2	50.6
CyclinB-KO Stim×10+2wks	Mouse2	55.7
CyclinB-KO Stim×10+2wks	Mouse2	37.8
CyclinB-KO Stim×10+2wks	Mouse2	34.4
CyclinB-KO Stim×10+2wks	Mouse3	60.4
CyclinB-KO Stim×10+2wks	Mouse3	60.8
CyclinB-KO Stim×10+2wks	Mouse3	47.6
CyclinB-KO Stim×10+2wks	Mouse3	50.8
CyclinB-KO Stim×10+2wks	Mouse3	54.1
CyclinB-KO Stim×10+2wks	Mouse3	57.9
CyclinB-KO Stim×10+2wks	Mouse3	42.5
CyclinB-KO Stim×10+2wks	Mouse3	56.1
CyclinB-KO Stim×10+2wks	Mouse3	55.6
CyclinB-KO Stim×10+2wks	Mouse3	31.8
CyclinB-KO Stim×10+2wks	Mouse3	34.8
CyclinB-KO Stim×10+2wks	Mouse3	58.3
CyclinB-KO Stim×10+2wks	Mouse3	58.9
CyclinB-KO Stim×10+2wks	Mouse3	60.4
CyclinB-KO Stim×10+2wks	Mouse3	55.5
CyclinB-KO Stim×10+2wks	Mouse3	63.2
CyclinB-KO Stim×10+2wks	Mouse3	52.5
CyclinB-KO Stim×10+2wks	Mouse3	47.8
CyclinB-KO Stim×10+2wks	Mouse3	49.4
CyclinB-KO Stim×10+2wks	Mouse3	44.5
CyclinB-KO Stim×10+2wks	Mouse3	43.1
CyclinB-KO Stim×10+2wks	Mouse3	42.8
CyclinB-KO Stim×10+2wks	Mouse3	56.3
CyclinB-KO Stim×10+2wks	Mouse3	45.1
CyclinB-KO Stim×10+2wks	Mouse3	41.6
CyclinB-KO Stim×10+2wks	Mouse3	39.6
CyclinB-KO Stim×10+2wks	Mouse3	51.5
CyclinB-KO Stim×10+2wks	Mouse3	40.3
CyclinB-KO Stim×10+2wks	Mouse3	61.7
CyclinB-KO Stim×10+2wks	Mouse3	49.5
CyclinB-KO Stim×10+2wks	Mouse3	46.8
CyclinB-KO Stim×10+2wks	Mouse3	49.4
CyclinB-KO Stim×10+2wks	Mouse3	58.8
CyclinB-KO Stim×10+2wks	Mouse3	52.5
CyclinB-KO Stim×10+2wks	Mouse3	52.2
CyclinB-KO Stim×10+2wks	Mouse3	46.5
CyclinB-KO Stim×10+2wks	Mouse3	56.2
CyclinB-KO Stim×10+2wks	Mouse3	48.5
CyclinB-KO Stim×10+2wks	Mouse3	56.7
CyclinB-KO Stim×10+2wks	Mouse3	44.9
CyclinB-KO Stim×10+2wks	Mouse3	56.1
CyclinB-KO Stim×10+2wks	Mouse3	39.5
CyclinB-KO Stim×10+2wks	Mouse3	43.6
CyclinB-KO Stim×10+2wks	Mouse3	45.9
CyclinB-KO Stim×10+2wks	Mouse3	64.3
CyclinB-KO Stim×10+2wks	Mouse3	40.6
CyclinB-KO Stim×10+2wks	Mouse3	30.4
CyclinB-KO Stim×10+2wks	Mouse3	43.9
CyclinB-KO Stim×10+2wks	Mouse3	37.9
CyclinB-KO Stim×10+2wks	Mouse3	47.6
Scram-KO Stim×10+2wks	Mouse1	70.3
Scram-KO Stim×10+2wks	Mouse1	82.8
Scram-KO Stim×10+2wks	Mouse1	65.1
Scram-KO Stim×10+2wks	Mouse1	99.5
Scram-KO Stim×10+2wks	Mouse1	99.5
Scram-KO Stim×10+2wks	Mouse1	99.9
Scram-KO Stim×10+2wks	Mouse1	110.6
Scram-KO Stim×10+2wks	Mouse1	76.4
Scram-KO Stim×10+2wks	Mouse1	70
Scram-KO Stim×10+2wks	Mouse1	44.1
Scram-KO Stim×10+2wks	Mouse1	78
Scram-KO Stim×10+2wks	Mouse1	84.6
Scram-KO Stim×10+2wks	Mouse1	93.8
Scram-KO Stim×10+2wks	Mouse1	83.7
Scram-KO Stim×10+2wks	Mouse1	67.2
Scram-KO Stim×10+2wks	Mouse1	55.7
Scram-KO Stim×10+2wks	Mouse1	90
Scram-KO Stim×10+2wks	Mouse1	86.1
Scram-KO Stim×10+2wks	Mouse1	93.1
Scram-KO Stim×10+2wks	Mouse1	82.3
Scram-KO Stim×10+2wks	Mouse1	103.3
Scram-KO Stim×10+2wks	Mouse1	93
Scram-KO Stim×10+2wks	Mouse1	111.4
Scram-KO Stim×10+2wks	Mouse1	81.1
Scram-KO Stim×10+2wks	Mouse1	93.3
Scram-KO Stim×10+2wks	Mouse1	71.1
Scram-KO Stim×10+2wks	Mouse1	74.2
Scram-KO Stim×10+2wks	Mouse1	52.8
Scram-KO Stim×10+2wks	Mouse1	52.4
Scram-KO Stim×10+2wks	Mouse1	72.3
Scram-KO Stim×10+2wks	Mouse1	73.8
Scram-KO Stim×10+2wks	Mouse1	56.7
Scram-KO Stim×10+2wks	Mouse1	70.4
Scram-KO Stim×10+2wks	Mouse1	77.7
Scram-KO Stim×10+2wks	Mouse1	89.7
Scram-KO Stim×10+2wks	Mouse1	66.8
Scram-KO Stim×10+2wks	Mouse1	85.9
Scram-KO Stim×10+2wks	Mouse1	58.3
Scram-KO Stim×10+2wks	Mouse1	68.9
Scram-KO Stim×10+2wks	Mouse1	83.5
Scram-KO Stim×10+2wks	Mouse1	68.4
Scram-KO Stim×10+2wks	Mouse1	77.5
Scram-KO Stim×10+2wks	Mouse1	66
Scram-KO Stim×10+2wks	Mouse1	48
Scram-KO Stim×10+2wks	Mouse1	86.2
Scram-KO Stim×10+2wks	Mouse1	75.7
Scram-KO Stim×10+2wks	Mouse1	92
Scram-KO Stim×10+2wks	Mouse1	84
Scram-KO Stim×10+2wks	Mouse1	84
Scram-KO Stim×10+2wks	Mouse1	80
Scram-KO Stim×10+2wks	Mouse1	60.1
Scram-KO Stim×10+2wks	Mouse1	49.4
Scram-KO Stim×10+2wks	Mouse1	47.1
Scram-KO Stim×10+2wks	Mouse1	53.1
Scram-KO Stim×10+2wks	Mouse1	77.4
Scram-KO Stim×10+2wks	Mouse1	66.1
Scram-KO Stim×10+2wks	Mouse2	85.2
Scram-KO Stim×10+2wks	Mouse2	77.1
Scram-KO Stim×10+2wks	Mouse2	95.7
Scram-KO Stim×10+2wks	Mouse2	81.1
Scram-KO Stim×10+2wks	Mouse2	117.2
Scram-KO Stim×10+2wks	Mouse2	45
Scram-KO Stim×10+2wks	Mouse2	54.4
Scram-KO Stim×10+2wks	Mouse2	86.4
Scram-KO Stim×10+2wks	Mouse2	74.7
Scram-KO Stim×10+2wks	Mouse2	73.1
Scram-KO Stim×10+2wks	Mouse2	94.4
Scram-KO Stim×10+2wks	Mouse2	69
Scram-KO Stim×10+2wks	Mouse2	117.3
Scram-KO Stim×10+2wks	Mouse2	50.1
Scram-KO Stim×10+2wks	Mouse2	66.8
Scram-KO Stim×10+2wks	Mouse2	56.6
Scram-KO Stim×10+2wks	Mouse2	73.8
Scram-KO Stim×10+2wks	Mouse2	63.1
Scram-KO Stim×10+2wks	Mouse2	63.7
Scram-KO Stim×10+2wks	Mouse2	67.4
Scram-KO Stim×10+2wks	Mouse2	66.8
Scram-KO Stim×10+2wks	Mouse2	76.3
Scram-KO Stim×10+2wks	Mouse2	50.7
Scram-KO Stim×10+2wks	Mouse2	74.7
Scram-KO Stim×10+2wks	Mouse2	94.2
Scram-KO Stim×10+2wks	Mouse2	103.5
Scram-KO Stim×10+2wks	Mouse2	118.5
Scram-KO Stim×10+2wks	Mouse2	100.8
Scram-KO Stim×10+2wks	Mouse2	85
Scram-KO Stim×10+2wks	Mouse2	103.1
Scram-KO Stim×10+2wks	Mouse2	87.1
Scram-KO Stim×10+2wks	Mouse2	74.3
Scram-KO Stim×10+2wks	Mouse2	87.4
Scram-KO Stim×10+2wks	Mouse2	58.3
Scram-KO Stim×10+2wks	Mouse2	114
Scram-KO Stim×10+2wks	Mouse2	85.1
Scram-KO Stim×10+2wks	Mouse2	121.3
Scram-KO Stim×10+2wks	Mouse2	41.1
Scram-KO Stim×10+2wks	Mouse2	49.3
Scram-KO Stim×10+2wks	Mouse2	94.9
Scram-KO Stim×10+2wks	Mouse2	81.3
Scram-KO Stim×10+2wks	Mouse2	78.8
Scram-KO Stim×10+2wks	Mouse2	60
Scram-KO Stim×10+2wks	Mouse2	122.9
Scram-KO Stim×10+2wks	Mouse2	90.4
Scram-KO Stim×10+2wks	Mouse2	51.4
Scram-KO Stim×10+2wks	Mouse2	84.3
Scram-KO Stim×10+2wks	Mouse2	47.3
Scram-KO Stim×10+2wks	Mouse2	71.5
Scram-KO Stim×10+2wks	Mouse2	84.8
Scram-KO Stim×10+2wks	Mouse2	67.1
Scram-KO Stim×10+2wks	Mouse2	84.5
Scram-KO Stim×10+2wks	Mouse2	83.2
Scram-KO Stim×10+2wks	Mouse2	68.9
Scram-KO Stim×10+2wks	Mouse2	79.1
Scram-KO Stim×10+2wks	Mouse2	73.8
Scram-KO Stim×10+2wks	Mouse3	114.8
Scram-KO Stim×10+2wks	Mouse3	68.5
Scram-KO Stim×10+2wks	Mouse3	100.7
Scram-KO Stim×10+2wks	Mouse3	92
Scram-KO Stim×10+2wks	Mouse3	96.2
Scram-KO Stim×10+2wks	Mouse3	51.8
Scram-KO Stim×10+2wks	Mouse3	112.1
Scram-KO Stim×10+2wks	Mouse3	85.5
Scram-KO Stim×10+2wks	Mouse3	49.2
Scram-KO Stim×10+2wks	Mouse3	67.7
Scram-KO Stim×10+2wks	Mouse3	67.8
Scram-KO Stim×10+2wks	Mouse3	120.6
Scram-KO Stim×10+2wks	Mouse3	74.4
Scram-KO Stim×10+2wks	Mouse3	96.5
Scram-KO Stim×10+2wks	Mouse3	75.6
Scram-KO Stim×10+2wks	Mouse3	86.6
Scram-KO Stim×10+2wks	Mouse3	58.8
Scram-KO Stim×10+2wks	Mouse3	88.9
Scram-KO Stim×10+2wks	Mouse3	110.3
Scram-KO Stim×10+2wks	Mouse3	58.8
Scram-KO Stim×10+2wks	Mouse3	88.3
Scram-KO Stim×10+2wks	Mouse3	91.6
Scram-KO Stim×10+2wks	Mouse3	95.6
Scram-KO Stim×10+2wks	Mouse3	88.9
Scram-KO Stim×10+2wks	Mouse3	62.2
Scram-KO Stim×10+2wks	Mouse3	103
Scram-KO Stim×10+2wks	Mouse3	74
Scram-KO Stim×10+2wks	Mouse3	59.4
Scram-KO Stim×10+2wks	Mouse3	104.8
Scram-KO Stim×10+2wks	Mouse3	71.5
Scram-KO Stim×10+2wks	Mouse3	113.8
Scram-KO Stim×10+2wks	Mouse3	87.3
Scram-KO Stim×10+2wks	Mouse3	96.4
Scram-KO Stim×10+2wks	Mouse3	69
Scram-KO Stim×10+2wks	Mouse3	80.5
Scram-KO Stim×10+2wks	Mouse3	89.7
Scram-KO Stim×10+2wks	Mouse3	106.5
Scram-KO Stim×10+2wks	Mouse3	75.5
Scram-KO Stim×10+2wks	Mouse3	81.9
Scram-KO Stim×10+2wks	Mouse3	69.5
Scram-KO Stim×10+2wks	Mouse3	96.8
Scram-KO Stim×10+2wks	Mouse3	92.9
Scram-KO Stim×10+2wks	Mouse3	89.1
Scram-KO Stim×10+2wks	Mouse3	100.5
Scram-KO Stim×10+2wks	Mouse3	70.7
Scram-KO Stim×10+2wks	Mouse3	81.3
Scram-KO Stim×10+2wks	Mouse3	62.3
Scram-KO Stim×10+2wks	Mouse3	89.9
Scram-KO Stim×10+2wks	Mouse3	82.6
Scram-KO Stim×10+2wks	Mouse3	59.7
Scram-KO Stim×10+2wks	Mouse3	97.7
Scram-KO Stim×10+2wks	Mouse3	101.4
Scram-KO Stim×10+2wks	Mouse3	48.3
Scram-KO Stim×10+2wks	Mouse3	68
Scram-KO Stim×10+2wks	Mouse3	67.9
Scram-KO Stim×10+2wks	Mouse3	70.8
Scram-KO Stim×10+2wks	Mouse3	53.5
Scram-KO Stim×10+2wks	Mouse3	56.6
Scram-KO Stim×10+2wks	Mouse3	63.4
Scram-KO Stim×10+2wks	Mouse3	68.2
Scram-KO Stim×10+2wks	Mouse3	56.6
Scram-KO Stim×10+2wks	Mouse3	71.5
Scram-KO Stim×10+2wks	Mouse3	65.4
Scram-KO Stim×10+2wks	Mouse3	67.2
Scram-KO Stim×10+2wks	Mouse3	44.4
Scram-KO Stim×10+2wks	Mouse3	55.1
Scram-KO Stim×10+2wks	Mouse3	53.1
Scram-KO Stim×10+2wks	Mouse3	79.5
Scram-KO Stim×10+2wks	Mouse3	66.3
Scram-KO Stim×10+2wks	Mouse3	59.5
Scram-KO Stim×10+2wks	Mouse3	58.7
Raw data — Panel 6e (Chromocenter ratio per neuron)
Group	Mouse	Chromocenter ratio (%)
CyclinB-KO No Stim	Mouse1	3.7
CyclinB-KO No Stim	Mouse1	4.1
CyclinB-KO No Stim	Mouse1	5
CyclinB-KO No Stim	Mouse1	4.4
CyclinB-KO No Stim	Mouse1	0.1
CyclinB-KO No Stim	Mouse1	2.8
CyclinB-KO No Stim	Mouse1	5.3
CyclinB-KO No Stim	Mouse1	1.7
CyclinB-KO No Stim	Mouse1	0.3
CyclinB-KO No Stim	Mouse1	0.4
CyclinB-KO No Stim	Mouse1	1.9
CyclinB-KO No Stim	Mouse1	3
CyclinB-KO No Stim	Mouse1	3.5
CyclinB-KO No Stim	Mouse1	1.4
CyclinB-KO No Stim	Mouse1	0.9
CyclinB-KO No Stim	Mouse1	1.9
CyclinB-KO No Stim	Mouse1	1.3
CyclinB-KO No Stim	Mouse1	0.8
CyclinB-KO No Stim	Mouse1	3.3
CyclinB-KO No Stim	Mouse1	1.6
CyclinB-KO No Stim	Mouse1	2.1
CyclinB-KO No Stim	Mouse1	6.4
CyclinB-KO No Stim	Mouse1	3.5
CyclinB-KO No Stim	Mouse1	3.5
CyclinB-KO No Stim	Mouse1	2.7
CyclinB-KO No Stim	Mouse1	3.9
CyclinB-KO No Stim	Mouse1	8
CyclinB-KO No Stim	Mouse1	3.3
CyclinB-KO No Stim	Mouse1	1.1
CyclinB-KO No Stim	Mouse1	4
CyclinB-KO No Stim	Mouse1	9.6
CyclinB-KO No Stim	Mouse1	5.3
CyclinB-KO No Stim	Mouse1	4.4
CyclinB-KO No Stim	Mouse1	0.5
CyclinB-KO No Stim	Mouse1	3.7
CyclinB-KO No Stim	Mouse1	3.3
CyclinB-KO No Stim	Mouse1	2.4
CyclinB-KO No Stim	Mouse1	0.8
CyclinB-KO No Stim	Mouse1	4.5
CyclinB-KO No Stim	Mouse1	3.3
CyclinB-KO No Stim	Mouse1	3.1
CyclinB-KO No Stim	Mouse1	3.4
CyclinB-KO No Stim	Mouse1	2.4
CyclinB-KO No Stim	Mouse1	3.9
CyclinB-KO No Stim	Mouse1	0.6
CyclinB-KO No Stim	Mouse1	4.3
CyclinB-KO No Stim	Mouse1	9.2
CyclinB-KO No Stim	Mouse1	6.4
CyclinB-KO No Stim	Mouse1	4.1
CyclinB-KO No Stim	Mouse1	4.4
CyclinB-KO No Stim	Mouse1	2.8
CyclinB-KO No Stim	Mouse1	5.4
CyclinB-KO No Stim	Mouse1	0.4
CyclinB-KO No Stim	Mouse1	0
CyclinB-KO No Stim	Mouse1	0.5
CyclinB-KO No Stim	Mouse1	2.5
CyclinB-KO No Stim	Mouse1	1.5
CyclinB-KO No Stim	Mouse1	1.1
CyclinB-KO No Stim	Mouse1	3.7
CyclinB-KO No Stim	Mouse1	3
CyclinB-KO No Stim	Mouse1	0.9
CyclinB-KO No Stim	Mouse1	0.5
CyclinB-KO No Stim	Mouse1	0.7
CyclinB-KO No Stim	Mouse1	0.3
CyclinB-KO No Stim	Mouse1	2.3
CyclinB-KO No Stim	Mouse1	0.9
CyclinB-KO No Stim	Mouse1	1.8
CyclinB-KO No Stim	Mouse1	4.4
CyclinB-KO No Stim	Mouse1	0.6
CyclinB-KO No Stim	Mouse1	0
CyclinB-KO No Stim	Mouse1	1.3
CyclinB-KO No Stim	Mouse2	2.5
CyclinB-KO No Stim	Mouse2	3.1
CyclinB-KO No Stim	Mouse2	1
CyclinB-KO No Stim	Mouse2	5.8
CyclinB-KO No Stim	Mouse2	5.2
CyclinB-KO No Stim	Mouse2	2.7
CyclinB-KO No Stim	Mouse2	4.7
CyclinB-KO No Stim	Mouse2	8.9
CyclinB-KO No Stim	Mouse2	5.8
CyclinB-KO No Stim	Mouse2	1.3
CyclinB-KO No Stim	Mouse2	6.8
CyclinB-KO No Stim	Mouse2	1.7
CyclinB-KO No Stim	Mouse2	7.7
CyclinB-KO No Stim	Mouse2	3.2
CyclinB-KO No Stim	Mouse2	1.4
CyclinB-KO No Stim	Mouse2	1.1
CyclinB-KO No Stim	Mouse2	1.6
CyclinB-KO No Stim	Mouse2	1.3
CyclinB-KO No Stim	Mouse2	4.1
CyclinB-KO No Stim	Mouse2	0.6
CyclinB-KO No Stim	Mouse2	6
CyclinB-KO No Stim	Mouse2	5.4
CyclinB-KO No Stim	Mouse2	2.9
CyclinB-KO No Stim	Mouse2	2
CyclinB-KO No Stim	Mouse2	3.4
CyclinB-KO No Stim	Mouse2	11.2
CyclinB-KO No Stim	Mouse2	5.9
CyclinB-KO No Stim	Mouse2	2.8
CyclinB-KO No Stim	Mouse2	1
CyclinB-KO No Stim	Mouse2	5.7
CyclinB-KO No Stim	Mouse2	8.9
CyclinB-KO No Stim	Mouse2	5.1
CyclinB-KO No Stim	Mouse2	6.6
CyclinB-KO No Stim	Mouse2	5
CyclinB-KO No Stim	Mouse2	5
CyclinB-KO No Stim	Mouse2	0.1
CyclinB-KO No Stim	Mouse2	2.1
CyclinB-KO No Stim	Mouse2	0.6
CyclinB-KO No Stim	Mouse2	4.8
CyclinB-KO No Stim	Mouse2	0
CyclinB-KO No Stim	Mouse2	0
CyclinB-KO No Stim	Mouse2	5.5
CyclinB-KO No Stim	Mouse2	3.5
CyclinB-KO No Stim	Mouse2	1.8
CyclinB-KO No Stim	Mouse2	1.3
CyclinB-KO No Stim	Mouse2	5.7
CyclinB-KO No Stim	Mouse2	6.4
CyclinB-KO No Stim	Mouse2	1.7
CyclinB-KO No Stim	Mouse2	2.3
CyclinB-KO No Stim	Mouse2	4.6
CyclinB-KO No Stim	Mouse2	4.8
CyclinB-KO No Stim	Mouse2	0.4
CyclinB-KO No Stim	Mouse2	3.7
CyclinB-KO No Stim	Mouse2	5.6
CyclinB-KO No Stim	Mouse2	3.6
CyclinB-KO No Stim	Mouse3	1.3
CyclinB-KO No Stim	Mouse3	2.1
CyclinB-KO No Stim	Mouse3	2.6
CyclinB-KO No Stim	Mouse3	0
CyclinB-KO No Stim	Mouse3	0.1
CyclinB-KO No Stim	Mouse3	4.1
CyclinB-KO No Stim	Mouse3	2.9
CyclinB-KO No Stim	Mouse3	1.3
CyclinB-KO No Stim	Mouse3	0
CyclinB-KO No Stim	Mouse3	0
CyclinB-KO No Stim	Mouse3	0.1
CyclinB-KO No Stim	Mouse3	1.4
CyclinB-KO No Stim	Mouse3	5.2
CyclinB-KO No Stim	Mouse3	4.2
CyclinB-KO No Stim	Mouse3	6.2
CyclinB-KO No Stim	Mouse3	0
CyclinB-KO No Stim	Mouse3	5.8
CyclinB-KO No Stim	Mouse3	1
CyclinB-KO No Stim	Mouse3	4.3
CyclinB-KO No Stim	Mouse3	2.7
CyclinB-KO No Stim	Mouse3	2.7
CyclinB-KO No Stim	Mouse3	3.9
CyclinB-KO No Stim	Mouse3	5.5
CyclinB-KO No Stim	Mouse3	5
CyclinB-KO No Stim	Mouse3	2.3
CyclinB-KO No Stim	Mouse3	2.4
CyclinB-KO No Stim	Mouse3	4.9
CyclinB-KO No Stim	Mouse3	0
CyclinB-KO No Stim	Mouse3	5.6
CyclinB-KO No Stim	Mouse3	2.7
CyclinB-KO No Stim	Mouse3	3.5
CyclinB-KO No Stim	Mouse3	0.5
CyclinB-KO No Stim	Mouse3	2.9
CyclinB-KO No Stim	Mouse3	1.7
CyclinB-KO No Stim	Mouse3	0
CyclinB-KO No Stim	Mouse3	0.3
CyclinB-KO No Stim	Mouse3	3.3
CyclinB-KO No Stim	Mouse3	1.9
CyclinB-KO No Stim	Mouse3	1.8
CyclinB-KO No Stim	Mouse3	0.6
CyclinB-KO No Stim	Mouse3	0.6
CyclinB-KO No Stim	Mouse3	1.1
CyclinB-KO No Stim	Mouse3	2.3
CyclinB-KO No Stim	Mouse3	0.7
CyclinB-KO No Stim	Mouse3	6.7
CyclinB-KO No Stim	Mouse3	5.6
CyclinB-KO No Stim	Mouse3	1.9
CyclinB-KO No Stim	Mouse3	3
CyclinB-KO No Stim	Mouse3	1.1
CyclinB-KO No Stim	Mouse3	0
CyclinB-KO No Stim	Mouse3	2.5
CyclinB-KO No Stim	Mouse3	2.9
CyclinB-KO No Stim	Mouse3	0.1
CyclinB-KO No Stim	Mouse3	1.7
CyclinB-KO No Stim	Mouse3	1.7
CyclinB-KO No Stim	Mouse3	2.5
CyclinB-KO No Stim	Mouse3	0
CyclinB-KO No Stim	Mouse3	2.7
CyclinB-KO No Stim	Mouse3	4.5
CyclinB-KO No Stim	Mouse3	0
CyclinB-KO No Stim	Mouse3	0
CyclinB-KO No Stim	Mouse3	0
CyclinB-KO No Stim	Mouse3	1.6
CyclinB-KO No Stim	Mouse3	0
CyclinB-KO No Stim	Mouse3	1.9
CyclinB-KO No Stim	Mouse3	0
CyclinB-KO No Stim	Mouse3	0
CyclinB-KO No Stim	Mouse3	3.2
CyclinB-KO No Stim	Mouse3	0
CyclinB-KO No Stim	Mouse3	0.2
CyclinB-KO No Stim	Mouse3	1.1
CyclinB-KO No Stim	Mouse3	0
CyclinB-KO No Stim	Mouse3	0
Scram-KO No Stim	Mouse1	3.7
Scram-KO No Stim	Mouse1	6.6
Scram-KO No Stim	Mouse1	4.6
Scram-KO No Stim	Mouse1	1.9
Scram-KO No Stim	Mouse1	3
Scram-KO No Stim	Mouse1	3
Scram-KO No Stim	Mouse1	2.4
Scram-KO No Stim	Mouse1	2.4
Scram-KO No Stim	Mouse1	2.9
Scram-KO No Stim	Mouse1	6.1
Scram-KO No Stim	Mouse1	5.2
Scram-KO No Stim	Mouse1	2
Scram-KO No Stim	Mouse1	2.5
Scram-KO No Stim	Mouse1	5.5
Scram-KO No Stim	Mouse1	1.9
Scram-KO No Stim	Mouse1	1
Scram-KO No Stim	Mouse1	2.6
Scram-KO No Stim	Mouse1	1.4
Scram-KO No Stim	Mouse1	4.1
Scram-KO No Stim	Mouse1	2.7
Scram-KO No Stim	Mouse1	0.7
Scram-KO No Stim	Mouse1	2.1
Scram-KO No Stim	Mouse1	4.2
Scram-KO No Stim	Mouse1	5.4
Scram-KO No Stim	Mouse1	2.4
Scram-KO No Stim	Mouse1	4
Scram-KO No Stim	Mouse1	37.6
Scram-KO No Stim	Mouse1	5.4
Scram-KO No Stim	Mouse1	0.4
Scram-KO No Stim	Mouse1	3.1
Scram-KO No Stim	Mouse1	2.9
Scram-KO No Stim	Mouse1	4
Scram-KO No Stim	Mouse1	1.6
Scram-KO No Stim	Mouse1	0.6
Scram-KO No Stim	Mouse1	1.9
Scram-KO No Stim	Mouse1	4.6
Scram-KO No Stim	Mouse1	5.5
Scram-KO No Stim	Mouse1	5.2
Scram-KO No Stim	Mouse1	6.2
Scram-KO No Stim	Mouse1	0.3
Scram-KO No Stim	Mouse1	4.8
Scram-KO No Stim	Mouse1	3.2
Scram-KO No Stim	Mouse1	3.1
Scram-KO No Stim	Mouse1	4.2
Scram-KO No Stim	Mouse1	1.3
Scram-KO No Stim	Mouse1	4.1
Scram-KO No Stim	Mouse1	0.2
Scram-KO No Stim	Mouse1	1.8
Scram-KO No Stim	Mouse1	1.4
Scram-KO No Stim	Mouse1	0.1
Scram-KO No Stim	Mouse1	1.2
Scram-KO No Stim	Mouse1	1
Scram-KO No Stim	Mouse1	0.7
Scram-KO No Stim	Mouse1	0.2
Scram-KO No Stim	Mouse1	0
Scram-KO No Stim	Mouse1	7.6
Scram-KO No Stim	Mouse1	4
Scram-KO No Stim	Mouse1	3.2
Scram-KO No Stim	Mouse1	1.3
Scram-KO No Stim	Mouse1	1.8
Scram-KO No Stim	Mouse1	1.5
Scram-KO No Stim	Mouse1	1.7
Scram-KO No Stim	Mouse1	0.1
Scram-KO No Stim	Mouse1	5.5
Scram-KO No Stim	Mouse1	0
Scram-KO No Stim	Mouse1	1.5
Scram-KO No Stim	Mouse2	2.7
Scram-KO No Stim	Mouse2	1.9
Scram-KO No Stim	Mouse2	3.9
Scram-KO No Stim	Mouse2	0.5
Scram-KO No Stim	Mouse2	2.7
Scram-KO No Stim	Mouse2	2.3
Scram-KO No Stim	Mouse2	0.9
Scram-KO No Stim	Mouse2	3.3
Scram-KO No Stim	Mouse2	5.8
Scram-KO No Stim	Mouse2	2.6
Scram-KO No Stim	Mouse2	5.9
Scram-KO No Stim	Mouse2	1.6
Scram-KO No Stim	Mouse2	4.7
Scram-KO No Stim	Mouse2	1.1
Scram-KO No Stim	Mouse2	0
Scram-KO No Stim	Mouse2	2.3
Scram-KO No Stim	Mouse2	3.4
Scram-KO No Stim	Mouse2	3.4
Scram-KO No Stim	Mouse2	5.6
Scram-KO No Stim	Mouse2	1.8
Scram-KO No Stim	Mouse2	6.2
Scram-KO No Stim	Mouse2	3.3
Scram-KO No Stim	Mouse2	0.2
Scram-KO No Stim	Mouse2	2.4
Scram-KO No Stim	Mouse2	0
Scram-KO No Stim	Mouse2	0.2
Scram-KO No Stim	Mouse2	5.6
Scram-KO No Stim	Mouse2	4.5
Scram-KO No Stim	Mouse2	0.1
Scram-KO No Stim	Mouse2	2.4
Scram-KO No Stim	Mouse2	5.3
Scram-KO No Stim	Mouse2	3.5
Scram-KO No Stim	Mouse2	0.8
Scram-KO No Stim	Mouse2	1.9
Scram-KO No Stim	Mouse2	2.2
Scram-KO No Stim	Mouse2	3.8
Scram-KO No Stim	Mouse2	1.9
Scram-KO No Stim	Mouse2	0.4
Scram-KO No Stim	Mouse2	3.3
Scram-KO No Stim	Mouse2	2.8
Scram-KO No Stim	Mouse2	0.2
Scram-KO No Stim	Mouse3	2
Scram-KO No Stim	Mouse3	1.4
Scram-KO No Stim	Mouse3	2.4
Scram-KO No Stim	Mouse3	0.6
Scram-KO No Stim	Mouse3	2
Scram-KO No Stim	Mouse3	3.7
Scram-KO No Stim	Mouse3	2.8
Scram-KO No Stim	Mouse3	3.3
Scram-KO No Stim	Mouse3	2.4
Scram-KO No Stim	Mouse3	4.1
Scram-KO No Stim	Mouse3	3.4
Scram-KO No Stim	Mouse3	0.4
Scram-KO No Stim	Mouse3	0.7
Scram-KO No Stim	Mouse3	4.5
Scram-KO No Stim	Mouse3	1.3
Scram-KO No Stim	Mouse3	1
Scram-KO No Stim	Mouse3	1.1
Scram-KO No Stim	Mouse3	2.1
Scram-KO No Stim	Mouse3	1.8
Scram-KO No Stim	Mouse3	1.1
Scram-KO No Stim	Mouse3	2.3
Scram-KO No Stim	Mouse3	2.5
Scram-KO No Stim	Mouse3	0
Scram-KO No Stim	Mouse3	2.8
Scram-KO No Stim	Mouse3	0.1
Scram-KO No Stim	Mouse3	9.5
Scram-KO No Stim	Mouse3	2.4
Scram-KO No Stim	Mouse3	1.5
Scram-KO No Stim	Mouse3	7.3
Scram-KO No Stim	Mouse3	1.9
Scram-KO No Stim	Mouse3	4.1
Scram-KO No Stim	Mouse3	1.6
Scram-KO No Stim	Mouse3	1.3
Scram-KO No Stim	Mouse3	11.8
Scram-KO No Stim	Mouse3	2.6
Scram-KO No Stim	Mouse3	3.6
Scram-KO No Stim	Mouse3	3.1
Scram-KO No Stim	Mouse3	3
Scram-KO No Stim	Mouse3	2.7
Scram-KO No Stim	Mouse3	3.8
[truncated: 1,118 more rows]
[truncated: 2 more columns]

## Sheet: Fig 7
Figure 7 — Cyclin B/Cdk1 activity mediates long-term ΔFosB expression and pseudo-immaturity of neurons.
Raw data — Panel 7a (ΔFosB time course; per-slice values)
Group	ΔFosB (normalized)
No Stim	9.01
No Stim	9.655
No Stim	8.531
No Stim	10.722
No Stim	8.038
No Stim	11.349
No Stim	10.141
No Stim	8.786
No Stim	9.409
No Stim	11.39
Stim×3+1day	23.275
Stim×3+1day	37.591
Stim×3+1day	26.013
Stim×3+1day	21.875
Stim×3+1day	28.857
Stim×3+1day	24.661
Stim×3+1day	15.457
Stim×3+1day	16.238
Stim×3+1day	28.003
Stim×3+14days	16.464
Stim×3+14days	9.864
Stim×3+14days	15.36
Stim×3+14days	9.456
Stim×3+14days	7.727
Stim×3+14days	9.205
Stim×3+14days	8.534
Stim×3+40days	11.042
Stim×3+40days	12.845
Stim×3+40days	8.204
Stim×3+40days	10.001
Stim×3+40days	12.174
Stim×3+40days	6.996
Stim×3+40days	8.345
Stim×3+40days	6.901
Stim×3+40days	7.237
Stim×3+40days	6.212
Stim×10+1day	30.648
Stim×10+1day	24.122
Stim×10+1day	21.642
Stim×10+1day	24.471
Stim×10+1day	25.976
Stim×10+1day	26.256
Stim×10+1day	21.645
Stim×10+14days	25.737
Stim×10+14days	13.655
Stim×10+14days	14.511
Stim×10+14days	20.413
Stim×10+14days	21.475
Stim×10+14days	21.025
Stim×10+14days	20.237
Stim×10+14days	23.324
Stim×10+14days	23.129
Stim×10+40days	17.015
Stim×10+40days	20.867
Stim×10+40days	13.693
Stim×10+40days	16.064
Stim×10+40days	21.615
Stim×10+40days	13.268
Stim×10+40days	15.514
Stim×10+40days	15.515
Stim×10+40days	15.613
Stim×10+40days	13.683
Note: Values normalized to the mean of No Stim group; n = 10/11/10/11/11/9/10 slices for No Stim, Stim×3+1d, Stim×3+14d, Stim×3+40d, Stim×10+1d, Stim×10+14d, Stim×10+40d.
Raw data — Panel 7b (ΔFosB ↔ Calbindin per-cell scatter; same cells as Panel 7a)
Group	ΔFosB (normalized)	Calbindin (A.U.)
NoStim	8.18	62.062
NoStim	10.019	52.763
NoStim	10.914	72.774
NoStim	17.604	62.054
NoStim	11.409	49.562
NoStim	13.329	76.729
NoStim	9.571	50.35
NoStim	8.876	47.827
NoStim	13.415	50.004
NoStim	8.164	62.979
NoStim	15.124	62.058
NoStim	19.606	73.913
NoStim	10.394	66.384
NoStim	11.781	86.494
NoStim	16.966	58.05
NoStim	21.591	51.962
NoStim	9.089	62.847
NoStim	7.966	67.261
NoStim	6.97	88.818
NoStim	7.931	68.815
NoStim	14.316	51.273
NoStim	8.534	65.538
NoStim	13.549	53.406
NoStim	7.753	55.453
NoStim	7.621	79.848
NoStim	17.919	54.364
NoStim	7.207	68.59
NoStim	9.422	64.007
NoStim	14.664	83.828
NoStim	9.298	60.126
NoStim	12.609	55.301
NoStim	9.821	53.718
NoStim	18.338	58.68
NoStim	11.45	57.55
NoStim	10.418	59.594
NoStim	9.755	61.808
NoStim	10.548	63.421
NoStim	7.944	100.333
NoStim	7.367	42.404
NoStim	7.851	64.436
NoStim	9.735	77.318
NoStim	10.369	60.051
NoStim	15.029	61.094
NoStim	10.26	53.956
NoStim	11.791	63.041
NoStim	7.674	79.55
NoStim	6.954	48.839
NoStim	13.724	61.719
NoStim	8.762	76.79
NoStim	12.68	61.776
NoStim	8.901	55.314
NoStim	16.073	60.698
NoStim	7.391	79.777
NoStim	13.606	80.198
NoStim	6.882	50.009
NoStim	8.427	51.469
NoStim	9.108	52.636
NoStim	5.006	52.282
NoStim	9.709	79.283
NoStim	13.245	64.8
NoStim	8.858	61.833
NoStim	8.324	76.286
NoStim	6.647	75.56
NoStim	10.875	70.259
NoStim	13.576	62.662
NoStim	12.904	69.545
NoStim	13.151	59.939
NoStim	13.025	50.773
NoStim	7.017	50.445
NoStim	7.841	65.095
NoStim	10.262	52.712
NoStim	9.185	54.183
NoStim	9.948	63.998
NoStim	23.038	50.693
NoStim	40.579	61.389
NoStim	36.617	57.303
NoStim	8.114	44.304
NoStim	10.925	53.481
NoStim	8.36	78.839
NoStim	22.587	60.276
NoStim	12.795	54.203
Stimx3+24h	26.659	41.566
Stimx3+24h	40.643	51.223
Stimx3+24h	44.427	42.613
Stimx3+24h	23.919	33.361
Stimx3+24h	29.844	29.625
Stimx3+24h	36.367	20.746
Stimx3+24h	40.473	64.764
Stimx3+24h	48.348	48.458
Stimx3+24h	38.111	58.049
Stimx3+24h	24.283	39.195
Stimx3+24h	17.947	28.029
Stimx3+24h	46.036	32.161
Stimx3+24h	55.906	28.331
Stimx3+24h	39.113	28.612
Stimx3+24h	45.605	47.65
Stimx3+24h	54.489	44.159
Stimx3+24h	36.149	50.751
Stimx3+24h	44.657	35.814
Stimx3+24h	33.27	38.906
Stimx3+24h	30.313	41.661
Stimx3+24h	30.057	29.62
Stimx3+24h	41.555	26.205
Stimx3+24h	44.405	35.806
Stimx3+24h	34.703	34.226
Stimx3+24h	30.539	49.247
Stimx3+24h	28.426	39.728
Stimx3+24h	18.239	67.845
Stimx3+24h	37.802	28.073
Stimx3+24h	43.488	40.038
Stimx3+24h	34.622	28.633
Stimx3+24h	35.258	35.284
Stimx3+24h	30.082	31.57
Stimx3+24h	47.499	35.364
Stimx3+24h	25.9	58.685
Stimx3+24h	28.666	20.907
Stimx3+24h	37.777	69.508
Stimx3+24h	23.615	39.267
Stimx3+24h	24.669	28.92
Stimx3+24h	35.385	29.657
Stimx3+24h	11.707	39.448
Stimx3+24h	22.229	43.813
Stimx3+24h	41.411	32.247
Stimx3+24h	41.111	45.811
Stimx3+24h	34.755	35.524
Stimx3+24h	47.373	23.749
Stimx3+24h	29.257	37.752
Stimx3+24h	18.19	37.784
Stimx3+24h	28.933	27.802
Stimx3+24h	18.83	25.593
Stimx3+24h	23.148	24.706
Stimx3+24h	17.811	54.459
Stimx3+24h	47.506	30.709
Stimx3+24h	20.507	30.873
Stimx3+24h	32.486	40.292
Stimx3+24h	24.794	47.659
Stimx3+24h	18.236	32.344
Stimx3+24h	12.361	54.218
Stimx3+24h	28.17	42.935
Stimx3+24h	27.607	39.151
Stimx3+24h	19.153	28.249
Stimx3+24h	22.098	30.975
Stimx3+24h	47.037	43.267
Stimx3+24h	45.463	59.551
Stimx3+24h	23.48	42.077
Stimx3+24h	40.014	72.657
Stimx3+24h	43.086	29.181
Stimx3+24h	30.601	23.423
Stimx3+24h	37.351	26.722
Stimx3+24h	28.746	38.775
Stimx3+24h	27.667	29.548
Stimx3+24h	17.746	42.837
Stimx3+24h	7.894	24.632
Stimx3+24h	45.027	39.773
Stimx3+24h	24.822	45.03
Stimx3+24h	37.305	31.518
Stimx3+24h	42.951	30.729
Stimx3+24h	26.73	24.901
Stimx3+24h	39.419	28.4
Stimx3+24h	38.201	73.374
Stimx3+24h	26.842	29.596
Stimx3+24h	17.259	56.772
Stimx3+24h	17.895	38.752
Stimx3+24h	26.106	51.181
Stimx3+24h	14.845	66.196
Stimx3+24h	37.903	28.523
Stimx3+2wks	23.159	43.834
Stimx3+2wks	10.853	39.687
Stimx3+2wks	24.014	39.128
Stimx3+2wks	16.31	50.117
Stimx3+2wks	13.635	50.366
Stimx3+2wks	9.247	46.635
Stimx3+2wks	17.256	39.98
Stimx3+2wks	14.417	40.157
Stimx3+2wks	20.652	34.041
Stimx3+2wks	24.156	32.662
Stimx3+2wks	34.429	46.656
Stimx3+2wks	18.146	37.302
Stimx3+2wks	9.842	55.231
Stimx3+2wks	12.718	40.471
Stimx3+2wks	10.934	42.167
Stimx3+2wks	6.417	67.574
Stimx3+2wks	27.535	57.896
Stimx3+2wks	21.69	45.415
Stimx3+2wks	24.384	47.495
Stimx3+2wks	22.046	47.189
Stimx3+2wks	10.447	48.86
Stimx3+2wks	6.005	51.103
Stimx3+2wks	10.471	50.088
Stimx3+2wks	13.616	47.566
Stimx3+2wks	9.239	42.286
Stimx3+2wks	23.447	39.642
Stimx3+2wks	9.345	47.62
Stimx3+2wks	14.26	37.511
Stimx3+2wks	23.947	42.543
Stimx3+2wks	14.937	38.864
Stimx3+2wks	18.864	43.019
Stimx3+2wks	23.462	40.314
Stimx3+2wks	12.922	39.285
Stimx3+2wks	24.117	43.477
Stimx3+2wks	22.146	42.589
Stimx3+2wks	11.603	49.571
Stimx3+2wks	16.482	42.114
Stimx3+2wks	19.933	51.321
Stimx3+2wks	18.657	70.873
Stimx3+2wks	17.291	82.297
Stimx3+2wks	9.727	48.186
Stimx3+2wks	11.306	50.161
Stimx3+2wks	16.532	49.794
Stimx3+2wks	6.856	82.093
Stimx3+2wks	16.418	47.796
Stimx3+2wks	12.223	46.305
Stimx3+2wks	10.674	46.986
Stimx3+2wks	16.748	47.285
Stimx3+2wks	18.332	42.501
Stimx3+2wks	17.422	48.135
Stimx3+2wks	8.637	56.834
Stimx3+2wks	10.833	40.344
Stimx3+2wks	7.938	50.44
Stimx3+2wks	19.61	43.241
Stimx3+2wks	11.688	44.397
Stimx3+2wks	17.253	45.994
Stimx3+2wks	7.578	49.554
Stimx3+2wks	14.48	45.269
Stimx3+2wks	16.117	36.714
Stimx3+2wks	20.537	48.678
Stimx3+2wks	12.443	41.622
Stimx3+2wks	9.33	49.833
Stimx3+2wks	21.503	46.117
Stimx3+2wks	17.99	51.826
Stimx3+2wks	15.581	43.911
Stimx3+2wks	20.913	40.475
Stimx3+2wks	13.397	52.574
Stimx3+2wks	14.659	49.064
Stimx3+2wks	16.101	49.868
Stimx3+2wks	9.901	79.613
Stimx3+2wks	13.01	37.66
Stimx3+2wks	6.717	56.675
Stimx3+2wks	6.714	52.173
Stimx3+2wks	10.24	53.52
Stimx3+2wks	20.267	41.314
Stimx3+2wks	14.301	40.67
Stimx3+2wks	8.541	50.969
Stimx3+2wks	7.788	55.058
Stimx3+2wks	16.185	49.842
Stimx3+2wks	15.462	45.166
Stimx3+2wks	20.767	43.722
Stimx3+2wks	3.671	80.874
Stimx3+2wks	4.859	66.679
Stimx3+2wks	8.445	49.156
Stimx3+2wks	7.969	65.085
Stimx3+2wks	20.458	42.697
Stimx3+2wks	13.021	45.044
Stimx3+2wks	14.619	74.727
Stimx3+2wks	16.591	35.739
Stimx3+40d	17.03	64.5
Stimx3+40d	7.155	71.074
Stimx3+40d	25.168	88.888
Stimx3+40d	8.56	78.421
Stimx3+40d	7.954	77.52
Stimx3+40d	9.849	72.031
Stimx3+40d	7.774	66.039
Stimx3+40d	7.701	47.727
Stimx3+40d	8.701	64.016
Stimx3+40d	8.491	55.195
Stimx3+40d	12.194	56.137
Stimx3+40d	8.731	65.529
Stimx3+40d	8.923	54.659
Stimx3+40d	8.314	47.882
Stimx3+40d	7.266	67.531
Stimx3+40d	10.542	59.317
Stimx3+40d	7.696	64.209
Stimx3+40d	11.147	49.332
Stimx3+40d	8.312	70.376
Stimx3+40d	8.038	60.71
Stimx3+40d	8.601	58.037
Stimx3+40d	6.898	68.152
Stimx3+40d	8.173	46.647
Stimx3+40d	6.469	46.787
Stimx3+40d	7.14	51.818
Stimx3+40d	7.564	54.183
Stimx3+40d	6.642	43.035
Stimx3+40d	8.437	38.943
Stimx3+40d	7.682	65.871
Stimx3+40d	4.258	41.264
Stimx3+40d	6.906	54.19
Stimx3+40d	6.962	71.113
Stimx3+40d	8.001	54.793
Stimx3+40d	5.759	44.351
Stimx3+40d	5.829	48.483
Stimx3+40d	8.423	44.488
Stimx3+40d	6.977	64.276
Stimx3+40d	5.296	78.051
Stimx3+40d	16.994	44.466
Stimx3+40d	16.949	45.121
Stimx3+40d	4.031	71.245
Stimx3+40d	10.819	72.044
Stimx3+40d	6.154	56.857
Stimx3+40d	7.426	49.25
Stimx3+40d	7.835	62.607
Stimx3+40d	5.099	56.145
Stimx3+40d	9.777	65.32
Stimx3+40d	5.197	42.034
Stimx3+40d	7.422	45.055
Stimx3+40d	13.409	61.17
Stimx3+40d	15.341	52.984
Stimx3+40d	12.178	48.095
Stimx3+40d	16.372	62.099
Stimx3+40d	13.662	49.546
Stimx3+40d	7.923	59.952
Stimx3+40d	6.742	63.846
Stimx3+40d	6.501	55.816
Stimx3+40d	11.123	53.682
Stimx3+40d	6.561	48.71
Stimx3+40d	9.722	56.09
Stimx3+40d	7.239	54.642
Stimx3+40d	9.433	56.205
Stimx3+40d	8.63	78.193
Stimx3+40d	11.398	51.58
Stimx3+40d	6.245	56.384
Stimx3+40d	9.67	71.987
Stimx3+40d	6.031	78.353
Stimx3+40d	7.749	55.309
Stimx3+40d	8.08	91.315
Stimx3+40d	8.258	59.24
Stimx3+40d	6.56	55.331
Stimx3+40d	7.538	90.687
Stimx3+40d	9.748	54.692
Stimx3+40d	7.83	41.032
Stimx3+40d	6.19	64.337
Stimx3+40d	6.801	55.82
Stimx3+40d	13.382	66.893
Stimx3+40d	6.962	64.326
Stimx3+40d	8.351	64.575
Stimx3+40d	8.668	75.179
Stimx3+40d	10.467	46.701
Stimx3+40d	6.861	61.325
Stimx10+24h	37.917	41.162
Stimx10+24h	30.328	28.409
Stimx10+24h	29.14	31.522
Stimx10+24h	27.146	27.905
Stimx10+24h	51.23	16.809
Stimx10+24h	29.773	43.072
Stimx10+24h	31.738	31.476
Stimx10+24h	26.136	38.799
Stimx10+24h	39.982	46.503
Stimx10+24h	35.774	25.08
Stimx10+24h	31.015	20.156
Stimx10+24h	34.097	14.885
Stimx10+24h	32.087	32.742
Stimx10+24h	27.486	36.369
Stimx10+24h	23.216	27.965
Stimx10+24h	27.908	29.126
Stimx10+24h	31.971	39.044
Stimx10+24h	22.678	27.084
Stimx10+24h	37.465	44.594
Stimx10+24h	29.91	29.234
Stimx10+24h	39.366	20.329
Stimx10+24h	55.079	31.545
Stimx10+24h	34.738	26.608
Stimx10+24h	26.194	40.456
Stimx10+24h	37.236	39.435
Stimx10+24h	30.35	52.216
Stimx10+24h	24.757	58.252
Stimx10+24h	34.655	51.444
Stimx10+24h	34.604	25.99
Stimx10+24h	37.308	20.05
Stimx10+24h	29.184	52.639
Stimx10+24h	42.014	27.085
Stimx10+24h	52.73	16.603
Stimx10+24h	56.731	14.536
Stimx10+24h	31.29	37.098
Stimx10+24h	42.962	24.821
Stimx10+24h	39.928	23.75
Stimx10+24h	25.642	26.75
Stimx10+24h	40.563	37.803
Stimx10+24h	30.085	15.84
Stimx10+24h	35.92	18.028
Stimx10+24h	19.795	16.349
Stimx10+24h	29.491	33.229
Stimx10+24h	45.591	12.681
Stimx10+24h	30.386	18.246
Stimx10+24h	28.062	27.295
Stimx10+24h	27.065	19.908
Stimx10+24h	50.113	22.986
Stimx10+24h	33.668	47.954
Stimx10+24h	23.272	41.929
Stimx10+24h	30.571	52.552
Stimx10+24h	24.839	33.396
Stimx10+24h	42.685	35.024
Stimx10+24h	30.27	35.264
Stimx10+24h	33.561	35.111
Stimx10+24h	37.945	38.036
Stimx10+24h	31.547	34.533
Stimx10+24h	23.396	39.617
Stimx10+24h	28.8	29.736
Stimx10+24h	37.555	33.764
Stimx10+24h	42.073	35.269
Stimx10+24h	35.847	39.534
Stimx10+24h	33.974	34.108
Stimx10+24h	31.845	29.424
Stimx10+24h	21.838	31.209
Stimx10+24h	16.661	47.901
Stimx10+24h	27.028	53.675
Stimx10+24h	50.812	32.115
Stimx10+24h	36.135	37.252
Stimx10+24h	37.77	32.715
Stimx10+24h	28.251	40.109
Stimx10+24h	14.409	63.719
Stimx10+24h	39.777	38.759
Stimx10+24h	23	55.745
Stimx10+24h	20.12	47.843
Stimx10+24h	37.933	30.84
Stimx10+24h	34.792	43.874
Stimx10+24h	23.731	31.021
Stimx10+24h	25.952	36.789
Stimx10+24h	30.348	32.295
Stimx10+24h	20.598	40.99
Stimx10+24h	25.491	36.464
Stimx10+24h	30.143	33.791
Stimx10+24h	27.712	36.208
Stimx10+24h	42.028	30.644
Stimx10+24h	14.116	50.976
Stimx10+24h	39.601	33.448
Stimx10+24h	7.601	25.828
Stimx10+24h	34.276	22.25
Stimx10+24h	51.244	30.031
Stimx10+24h	36.617	26.871
Stimx10+24h	34.952	33.293
Stimx10+24h	39.79	33.907
Stimx10+24h	15.02	39.203
Stimx10+24h	19.594	35.803
Stimx10+24h	18.154	26.591
Stimx10+24h	38.027	35.326
Stimx10+24h	49.376	35.163
Stimx10+24h	40.688	31.139
Stimx10+2wks	19.029	37.425
Stimx10+2wks	17.968	40.936
Stimx10+2wks	6.666	31.137
Stimx10+2wks	13.212	46.42
Stimx10+2wks	30.302	41.677
Stimx10+2wks	24.504	37.442
Stimx10+2wks	16.594	38.412
Stimx10+2wks	7.39	44.779
Stimx10+2wks	7.62	65.104
Stimx10+2wks	25.48	33.76
Stimx10+2wks	13.539	41.606
Stimx10+2wks	26.036	36.946
Stimx10+2wks	27.89	36.666
Stimx10+2wks	23.274	36.167
Stimx10+2wks	24.006	35.211
Stimx10+2wks	14.264	39.397
Stimx10+2wks	16.559	29.805
Stimx10+2wks	13.215	40.657
Stimx10+2wks	17.559	34.563
Stimx10+2wks	23.466	35.713
Stimx10+2wks	8.932	71.646
Stimx10+2wks	17.821	47.233
Stimx10+2wks	6.403	50.307
Stimx10+2wks	10.264	73.202
Stimx10+2wks	22.236	35.637
Stimx10+2wks	33.609	36.579
Stimx10+2wks	24.071	37.6
Stimx10+2wks	17.312	37.304
Stimx10+2wks	24.611	45.389
Stimx10+2wks	9.54	70.648
Stimx10+2wks	14.448	36.227
Stimx10+2wks	24.403	40.918
Stimx10+2wks	20.918	38.038
Stimx10+2wks	22.844	41.287
Stimx10+2wks	11.66	52.078
Stimx10+2wks	8.789	26.534
Stimx10+2wks	14.36	41.318
Stimx10+2wks	15.896	38.865
Stimx10+2wks	9.129	45.209
Stimx10+2wks	9.951	83.057
Stimx10+2wks	17.698	39.316
Stimx10+2wks	16.372	43.748
Stimx10+2wks	32.513	34.443
Stimx10+2wks	14.355	44.753
Stimx10+2wks	23.284	41.495
Stimx10+2wks	25.666	44.463
Stimx10+2wks	31.685	39.714
Stimx10+2wks	27.08	37.64
Stimx10+2wks	16.505	48.845
Stimx10+2wks	22.494	47.405
Stimx10+2wks	27.352	39.631
Stimx10+2wks	24.485	45.83
Stimx10+2wks	25.767	37.465
Stimx10+2wks	24.818	39.67
Stimx10+2wks	24.343	41.422
Stimx10+2wks	25.169	39.967
Stimx10+2wks	21.735	40.938
Stimx10+2wks	13.632	41.314
Stimx10+2wks	24.12	41.862
Stimx10+2wks	21.224	45.566
Stimx10+2wks	12.908	46.375
Stimx10+2wks	22.185	42.855
Stimx10+2wks	16.918	43.687
Stimx10+2wks	11.355	75.545
Stimx10+2wks	25.056	41.693
Stimx10+2wks	22.703	38.208
Stimx10+2wks	26.329	48.01
Stimx10+2wks	26.625	33.204
Stimx10+2wks	27.07	37.727
Stimx10+2wks	29.448	41.134
Stimx10+2wks	21.806	43.167
Stimx10+2wks	9.668	41.143
Stimx10+2wks	16.96	42.997
Stimx10+2wks	13.572	41.961
Stimx10+2wks	6.566	34.543
Stimx10+2wks	32.792	40.906
Stimx10+2wks	14.004	64.269
Stimx10+2wks	13.868	50.823
Stimx10+2wks	9.012	76.02
Stimx10+2wks	8.559	65.696
Stimx10+2wks	11.228	80.999
Stimx10+2wks	21.554	48.837
Stimx10+2wks	28.532	41.781
Stimx10+2wks	13.393	47.801
Stimx10+2wks	14.399	46.69
Stimx10+40d	22.551	38.284
Stimx10+40d	23.581	50.442
Stimx10+40d	22.424	43.237
Stimx10+40d	19.515	54.659
Stimx10+40d	16.766	68.6
Stimx10+40d	20.067	58.68
Stimx10+40d	23.522	45.176
Stimx10+40d	24.586	35.762
Stimx10+40d	22.018	72.348
Stimx10+40d	19.594	62.1
Stimx10+40d	27.901	47.972
Stimx10+40d	5.771	38.907
Stimx10+40d	26.82	41.548
Stimx10+40d	20.01	45.722
Stimx10+40d	9.285	34.499
Stimx10+40d	15.036	57.665
Stimx10+40d	17.268	54.071
Stimx10+40d	25.153	42.455
Stimx10+40d	20.455	41.605
Stimx10+40d	15.896	38.941
Stimx10+40d	20.405	47.035
Stimx10+40d	23.392	50.77
Stimx10+40d	5.42	56.934
Stimx10+40d	13.386	65.303
Stimx10+40d	17.98	42.481
Stimx10+40d	31.597	39.552
Stimx10+40d	23.237	45.295
Stimx10+40d	43.147	40.707
Stimx10+40d	20.255	43.75
Stimx10+40d	48.336	68.426
Stimx10+40d	12.471	64.849
Stimx10+40d	28.007	36.869
Stimx10+40d	11.15	61.687
Stimx10+40d	9.2	38.794
Stimx10+40d	28.782	38.033
Stimx10+40d	17.648	49.425
Stimx10+40d	26.139	75.136
Stimx10+40d	4.273	41.961
Stimx10+40d	32.895	43.275
Stimx10+40d	32.051	40.673
Stimx10+40d	22.103	47.053
Stimx10+40d	25.989	40.45
Stimx10+40d	14.197	41.712
Stimx10+40d	24.473	35.718
Stimx10+40d	19.088	45.856
Stimx10+40d	34.603	45.581
Stimx10+40d	10.506	81.563
Stimx10+40d	16.669	47.787
Stimx10+40d	7.62	47.054
Stimx10+40d	11.701	85.08
Stimx10+40d	14.93	61.342
Stimx10+40d	25.468	49.695
Stimx10+40d	12.367	70.694
Stimx10+40d	29.315	53.948
Stimx10+40d	15.816	53.116
Stimx10+40d	22.48	53.326
Stimx10+40d	20.535	43.536
Stimx10+40d	13.303	49.805
Stimx10+40d	29.767	44.279
Stimx10+40d	25.315	51.52
Stimx10+40d	15.087	82.047
Stimx10+40d	18.784	44.179
Stimx10+40d	16.171	51.261
Stimx10+40d	27.307	48.686
Stimx10+40d	13.631	66.074
Stimx10+40d	28.066	50.982
Stimx10+40d	30.508	50.652
Stimx10+40d	23.207	42.579
Stimx10+40d	25.983	54.271
Stimx10+40d	23.936	52.709
Stimx10+40d	21.142	53.503
Stimx10+40d	18.957	54.078
Stimx10+40d	13.59	61.281
Stimx10+40d	25.365	46.875
Stimx10+40d	8.777	87.448
Stimx10+40d	22.964	45.613
Stimx10+40d	39.24	46.392
Stimx10+40d	20.748	88.547
Stimx10+40d	9.339	55.233
Stimx10+40d	13.241	55.765
Stimx10+40d	16.603	52.511
Stimx10+40d	23.988	46.798
Stimx10+40d	10.318	74.013
Stimx10+40d	18.224	41.175
Stimx10+40d	5.22	50.046
Stimx10+40d	27.827	51.765
Stimx10+40d	23.908	54.358
Stimx10+40d	25.145	52.561
Stimx10+40d	31.243	46.683
Stimx10+40d	17.413	54.91
Stimx10+40d	19.425	57.811
Stimx10+40d	36.707	49.814
Stimx10+40d	22.38	51.987
Stimx10+40d	11.232	53.549
Stimx10+40d	19.425	57.811
Stimx10+40d	36.707	49.814
Stimx10+40d	22.38	51.987
Note: Per-cell ΔFosB and Calbindin immunoreactivity from same dataset as Panel 7a. Group names follow original lab notation; correspond to No Stim, Stim×3+24hrs/+14days/+40days, Stim×10+24hrs/+14days/+40days etc.
Raw data — Panel 7c (ΔFosB per-neuron in Scram-KO vs CyclinB-KO mice)
Group	Mouse	ΔFosB (A.U.)
Scram-KO No Stim	Mouse1	17.285
Scram-KO No Stim	Mouse1	22.7527
Scram-KO No Stim	Mouse1	16.7167
Scram-KO No Stim	Mouse1	18.915
Scram-KO No Stim	Mouse1	20.2485
Scram-KO No Stim	Mouse1	22.2295
Scram-KO No Stim	Mouse1	14.1768
Scram-KO No Stim	Mouse1	16.5384
Scram-KO No Stim	Mouse1	25.9559
Scram-KO No Stim	Mouse1	17.4644
Scram-KO No Stim	Mouse1	18.8614
Scram-KO No Stim	Mouse1	25.3609
Scram-KO No Stim	Mouse1	18.642
Scram-KO No Stim	Mouse1	18.8291
Scram-KO No Stim	Mouse1	17.916
Scram-KO No Stim	Mouse1	29.1175
Scram-KO No Stim	Mouse1	18.9111
Scram-KO No Stim	Mouse1	17.8809
Scram-KO No Stim	Mouse1	15.2407
Scram-KO No Stim	Mouse1	18.2844
Scram-KO No Stim	Mouse1	8.58368
Scram-KO No Stim	Mouse1	16.4941
Scram-KO No Stim	Mouse1	19.4804
Scram-KO No Stim	Mouse1	19.8928
Scram-KO No Stim	Mouse1	5.50315
Scram-KO No Stim	Mouse1	21.8515
Scram-KO No Stim	Mouse1	25.2895
Scram-KO No Stim	Mouse1	13.9177
Scram-KO No Stim	Mouse1	17.6133
Scram-KO No Stim	Mouse1	28.5443
Scram-KO No Stim	Mouse1	19.9711
Scram-KO No Stim	Mouse1	18.5513
Scram-KO No Stim	Mouse1	34.0132
Scram-KO No Stim	Mouse1	23.8428
Scram-KO No Stim	Mouse1	30.5574
Scram-KO No Stim	Mouse1	29.0673
Scram-KO No Stim	Mouse1	22.6198
Scram-KO No Stim	Mouse1	17.2495
Scram-KO No Stim	Mouse2	17.9276
Scram-KO No Stim	Mouse2	37.6864
Scram-KO No Stim	Mouse2	33.2635
Scram-KO No Stim	Mouse2	36.3617
Scram-KO No Stim	Mouse2	29.5402
Scram-KO No Stim	Mouse2	28.5353
Scram-KO No Stim	Mouse2	40.5401
Scram-KO No Stim	Mouse2	31.5781
Scram-KO No Stim	Mouse2	33.7787
Scram-KO No Stim	Mouse2	37.3139
Scram-KO No Stim	Mouse2	34.7376
Scram-KO No Stim	Mouse2	31.6538
Scram-KO No Stim	Mouse2	29.169
Scram-KO No Stim	Mouse2	34.5945
Scram-KO No Stim	Mouse2	37.3861
Scram-KO No Stim	Mouse2	33.7507
Scram-KO No Stim	Mouse2	37.3725
Scram-KO No Stim	Mouse2	34.3944
Scram-KO No Stim	Mouse2	39.843
Scram-KO No Stim	Mouse2	47.121
Scram-KO No Stim	Mouse2	34.2615
Scram-KO No Stim	Mouse2	25.2787
Scram-KO No Stim	Mouse2	37.4099
Scram-KO No Stim	Mouse2	29.3507
Scram-KO No Stim	Mouse2	45.9464
Scram-KO No Stim	Mouse2	76.8016
Scram-KO No Stim	Mouse2	10.3152
Scram-KO No Stim	Mouse2	15.302
Scram-KO No Stim	Mouse2	50.5
Scram-KO No Stim	Mouse2	26.5763
Scram-KO No Stim	Mouse2	47.9436
Scram-KO No Stim	Mouse2	28.5224
Scram-KO No Stim	Mouse2	44.4523
Scram-KO No Stim	Mouse2	49.3643
Scram-KO No Stim	Mouse2	27.9532
Scram-KO No Stim	Mouse2	34.7497
Scram-KO No Stim	Mouse2	28.6765
Scram-KO No Stim	Mouse2	36.0089
Scram-KO No Stim	Mouse2	31.2693
Scram-KO No Stim	Mouse2	30.7397
Scram-KO No Stim	Mouse2	34.3946
Scram-KO No Stim	Mouse2	23.3106
Scram-KO No Stim	Mouse3	51.426
Scram-KO No Stim	Mouse3	49.2582
Scram-KO No Stim	Mouse3	67.2329
Scram-KO No Stim	Mouse3	52.0831
Scram-KO No Stim	Mouse3	44.8846
Scram-KO No Stim	Mouse3	55.2809
Scram-KO No Stim	Mouse3	47.7248
Scram-KO No Stim	Mouse3	49.0939
Scram-KO No Stim	Mouse3	52.9547
Scram-KO No Stim	Mouse3	66.7834
Scram-KO No Stim	Mouse3	42.762
Scram-KO No Stim	Mouse3	50.7755
Scram-KO No Stim	Mouse3	59.5634
Scram-KO No Stim	Mouse3	40.1755
Scram-KO No Stim	Mouse3	53.4107
Scram-KO No Stim	Mouse3	47.4141
Scram-KO No Stim	Mouse3	42.1148
Scram-KO No Stim	Mouse3	61.3643
Scram-KO No Stim	Mouse3	40.6178
Scram-KO No Stim	Mouse3	52.4442
Scram-KO No Stim	Mouse3	39.6452
Scram-KO No Stim	Mouse3	41.4839
Scram-KO No Stim	Mouse3	45.6092
Scram-KO No Stim	Mouse3	38.0494
Scram-KO No Stim	Mouse3	61.9869
Scram-KO No Stim	Mouse3	45.6258
Scram-KO No Stim	Mouse3	40.2768
Scram-KO No Stim	Mouse3	29.4339
Scram-KO No Stim	Mouse3	51.1487
Scram-KO No Stim	Mouse4	25.3713
Scram-KO No Stim	Mouse4	27.1571
Scram-KO No Stim	Mouse4	25.8217
Scram-KO No Stim	Mouse4	22.8386
Scram-KO No Stim	Mouse4	9.84217
Scram-KO No Stim	Mouse4	24.4498
Scram-KO No Stim	Mouse4	46.9143
Scram-KO No Stim	Mouse4	22.1458
Scram-KO No Stim	Mouse4	25.8055
Scram-KO No Stim	Mouse4	22.2653
Scram-KO No Stim	Mouse4	21.5857
Scram-KO No Stim	Mouse4	26.0394
Scram-KO No Stim	Mouse4	19.9604
Scram-KO No Stim	Mouse4	22.0827
Scram-KO No Stim	Mouse4	23.3508
Scram-KO No Stim	Mouse4	19.959
Scram-KO No Stim	Mouse4	22.134
Scram-KO No Stim	Mouse4	19.0284
Scram-KO No Stim	Mouse4	23.5647
Scram-KO No Stim	Mouse4	15.9001
Scram-KO No Stim	Mouse4	17.8796
Scram-KO No Stim	Mouse4	19.2979
Scram-KO No Stim	Mouse4	17.3375
Scram-KO No Stim	Mouse4	22.3083
Scram-KO No Stim	Mouse4	20.9147
Scram-KO No Stim	Mouse4	19.0057
Scram-KO No Stim	Mouse4	21.2509
Scram-KO No Stim	Mouse4	31.5828
Scram-KO No Stim	Mouse4	23.1672
A: CcnbKO_NoStim	Mouse1	27.6924
A: CcnbKO_NoStim	Mouse1	26.4217
A: CcnbKO_NoStim	Mouse1	28.1073
A: CcnbKO_NoStim	Mouse1	44.3258
A: CcnbKO_NoStim	Mouse1	17.6243
A: CcnbKO_NoStim	Mouse1	18.3517
A: CcnbKO_NoStim	Mouse1	25.9349
A: CcnbKO_NoStim	Mouse1	29.1661
A: CcnbKO_NoStim	Mouse1	26.7821
A: CcnbKO_NoStim	Mouse1	23.0855
A: CcnbKO_NoStim	Mouse1	25.2075
A: CcnbKO_NoStim	Mouse1	22.735
A: CcnbKO_NoStim	Mouse1	20.3282
A: CcnbKO_NoStim	Mouse1	28.6888
A: CcnbKO_NoStim	Mouse1	30.0793
A: CcnbKO_NoStim	Mouse1	31.118
A: CcnbKO_NoStim	Mouse1	27.4618
A: CcnbKO_NoStim	Mouse1	32.5667
A: CcnbKO_NoStim	Mouse1	24.5712
A: CcnbKO_NoStim	Mouse1	25.2977
A: CcnbKO_NoStim	Mouse1	31.4302
A: CcnbKO_NoStim	Mouse1	30.7527
A: CcnbKO_NoStim	Mouse1	25.8459
A: CcnbKO_NoStim	Mouse1	50.0084
A: CcnbKO_NoStim	Mouse1	38.0374
A: CcnbKO_NoStim	Mouse1	29.7569
A: CcnbKO_NoStim	Mouse1	29.1513
A: CcnbKO_NoStim	Mouse1	43.7138
A: CcnbKO_NoStim	Mouse1	30.1672
A: CcnbKO_NoStim	Mouse1	34.4497
A: CcnbKO_NoStim	Mouse1	25.1962
A: CcnbKO_NoStim	Mouse1	25.9016
A: CcnbKO_NoStim	Mouse1	23.8571
A: CcnbKO_NoStim	Mouse1	20.5922
A: CcnbKO_NoStim	Mouse1	24.0051
A: CcnbKO_NoStim	Mouse1	21.9225
A: CcnbKO_NoStim	Mouse1	25.4406
A: CcnbKO_NoStim	Mouse2	31.2727
A: CcnbKO_NoStim	Mouse2	29.9535
A: CcnbKO_NoStim	Mouse2	34.6263
A: CcnbKO_NoStim	Mouse2	35.9953
A: CcnbKO_NoStim	Mouse2	30.0882
A: CcnbKO_NoStim	Mouse2	28.9508
A: CcnbKO_NoStim	Mouse2	29.2109
A: CcnbKO_NoStim	Mouse2	35.8745
A: CcnbKO_NoStim	Mouse2	29.8467
A: CcnbKO_NoStim	Mouse2	18.8668
A: CcnbKO_NoStim	Mouse2	32.5198
A: CcnbKO_NoStim	Mouse2	12.6207
A: CcnbKO_NoStim	Mouse2	35.0415
A: CcnbKO_NoStim	Mouse2	31.2071
A: CcnbKO_NoStim	Mouse2	44.8744
A: CcnbKO_NoStim	Mouse2	32.0046
A: CcnbKO_NoStim	Mouse2	26.9179
A: CcnbKO_NoStim	Mouse2	34.5333
A: CcnbKO_NoStim	Mouse2	34.6831
A: CcnbKO_NoStim	Mouse2	34.2657
A: CcnbKO_NoStim	Mouse2	37.0524
A: CcnbKO_NoStim	Mouse2	16.9716
A: CcnbKO_NoStim	Mouse2	27.6364
A: CcnbKO_NoStim	Mouse2	27.5056
A: CcnbKO_NoStim	Mouse2	29.6621
A: CcnbKO_NoStim	Mouse3	32.2765
A: CcnbKO_NoStim	Mouse3	32.7382
A: CcnbKO_NoStim	Mouse3	25.5568
A: CcnbKO_NoStim	Mouse3	49.2328
A: CcnbKO_NoStim	Mouse3	36.3074
A: CcnbKO_NoStim	Mouse3	57.7766
A: CcnbKO_NoStim	Mouse3	32.2659
A: CcnbKO_NoStim	Mouse3	30.8944
A: CcnbKO_NoStim	Mouse3	34.2278
A: CcnbKO_NoStim	Mouse3	26.6073
A: CcnbKO_NoStim	Mouse3	22.0658
A: CcnbKO_NoStim	Mouse3	31.4804
A: CcnbKO_NoStim	Mouse3	23.87
A: CcnbKO_NoStim	Mouse3	33.9971
A: CcnbKO_NoStim	Mouse3	49.4647
A: CcnbKO_NoStim	Mouse3	35.72
A: CcnbKO_NoStim	Mouse3	35.8936
A: CcnbKO_NoStim	Mouse3	30.8888
A: CcnbKO_NoStim	Mouse3	33.3154
A: CcnbKO_NoStim	Mouse3	27.6636
A: CcnbKO_NoStim	Mouse3	22.9179
A: CcnbKO_NoStim	Mouse3	31.5243
A: CcnbKO_NoStim	Mouse3	30.3072
A: CcnbKO_NoStim	Mouse3	29.2039
A: CcnbKO_NoStim	Mouse3	29.8068
A: CcnbKO_NoStim	Mouse3	27.507
A: CcnbKO_NoStim	Mouse3	52.5765
A: CcnbKO_NoStim	Mouse3	21.6468
A: CcnbKO_NoStim	Mouse3	28.4415
A: CcnbKO_NoStim	Mouse3	33.2845
A: CcnbKO_NoStim	Mouse3	25.1751
A: CcnbKO_NoStim	Mouse3	32.776
A: CcnbKO_NoStim	Mouse3	42.4774
A: CcnbKO_NoStim	Mouse3	27.6112
A: CcnbKO_NoStim	Mouse3	27.2355
A: CcnbKO_NoStim	Mouse3	19.0353
A: CcnbKO_NoStim	Mouse3	27.5382
A: CcnbKO_NoStim	Mouse3	25.2079
A: CcnbKO_NoStim	Mouse4	30.5033
A: CcnbKO_NoStim	Mouse4	35.5341
A: CcnbKO_NoStim	Mouse4	33.9136
A: CcnbKO_NoStim	Mouse4	40.7021
A: CcnbKO_NoStim	Mouse4	27.4456
A: CcnbKO_NoStim	Mouse4	39.2138
A: CcnbKO_NoStim	Mouse4	30.7491
A: CcnbKO_NoStim	Mouse4	34.2948
A: CcnbKO_NoStim	Mouse4	32.8739
A: CcnbKO_NoStim	Mouse4	33.7918
A: CcnbKO_NoStim	Mouse4	31.0456
A: CcnbKO_NoStim	Mouse4	32.7482
A: CcnbKO_NoStim	Mouse4	34.0462
A: CcnbKO_NoStim	Mouse4	39.5415
A: CcnbKO_NoStim	Mouse4	50.8794
A: CcnbKO_NoStim	Mouse4	34.3529
A: CcnbKO_NoStim	Mouse4	31.9683
A: CcnbKO_NoStim	Mouse4	40.3879
A: CcnbKO_NoStim	Mouse4	33.5011
A: CcnbKO_NoStim	Mouse4	31.1426
A: CcnbKO_NoStim	Mouse4	34.8362
A: CcnbKO_NoStim	Mouse4	29.2155
A: CcnbKO_NoStim	Mouse4	30.1335
A: CcnbKO_NoStim	Mouse4	30.6233
A: CcnbKO_NoStim	Mouse4	29.9328
A: CcnbKO_NoStim	Mouse4	28.95
A: CcnbKO_NoStim	Mouse4	28.8139
A: CcnbKO_NoStim	Mouse4	29.9777
nan	Mouse1	178.505
nan	Mouse1	218.163
F: Scram_Stimx10+24hrs	Mouse1	107.381
F: Scram_Stimx10+24hrs	Mouse1	229.245
F: Scram_Stimx10+24hrs	Mouse1	232.327
F: Scram_Stimx10+24hrs	Mouse1	123.168
F: Scram_Stimx10+24hrs	Mouse1	99.777
F: Scram_Stimx10+24hrs	Mouse1	109.469
F: Scram_Stimx10+24hrs	Mouse1	134.61
F: Scram_Stimx10+24hrs	Mouse1	108.183
F: Scram_Stimx10+24hrs	Mouse1	75.4438
F: Scram_Stimx10+24hrs	Mouse1	87.148
F: Scram_Stimx10+24hrs	Mouse1	59.97
F: Scram_Stimx10+24hrs	Mouse1	198.054
F: Scram_Stimx10+24hrs	Mouse1	103.291
F: Scram_Stimx10+24hrs	Mouse1	200.313
F: Scram_Stimx10+24hrs	Mouse1	93.3642
F: Scram_Stimx10+24hrs	Mouse1	168.536
F: Scram_Stimx10+24hrs	Mouse1	52.4692
F: Scram_Stimx10+24hrs	Mouse1	90.5101
F: Scram_Stimx10+24hrs	Mouse1	61.3384
F: Scram_Stimx10+24hrs	Mouse1	115.804
F: Scram_Stimx10+24hrs	Mouse1	81.9803
F: Scram_Stimx10+24hrs	Mouse1	92.1719
F: Scram_Stimx10+24hrs	Mouse1	104.688
F: Scram_Stimx10+24hrs	Mouse1	78.1882
F: Scram_Stimx10+24hrs	Mouse1	85.5904
F: Scram_Stimx10+24hrs	Mouse1	89.995
F: Scram_Stimx10+24hrs	Mouse1	132.455
F: Scram_Stimx10+24hrs	Mouse1	169.341
F: Scram_Stimx10+24hrs	Mouse1	130.2
F: Scram_Stimx10+24hrs	Mouse1	87.7835
F: Scram_Stimx10+24hrs	Mouse1	105.582
F: Scram_Stimx10+24hrs	Mouse1	161.8
F: Scram_Stimx10+24hrs	Mouse1	71.2753
F: Scram_Stimx10+24hrs	Mouse1	42.123
F: Scram_Stimx10+24hrs	Mouse2	99.0156
F: Scram_Stimx10+24hrs	Mouse2	48.9639
F: Scram_Stimx10+24hrs	Mouse2	100.837
F: Scram_Stimx10+24hrs	Mouse2	61.2364
F: Scram_Stimx10+24hrs	Mouse2	88.4366
F: Scram_Stimx10+24hrs	Mouse2	107.108
F: Scram_Stimx10+24hrs	Mouse2	79.7927
F: Scram_Stimx10+24hrs	Mouse2	92.7458
F: Scram_Stimx10+24hrs	Mouse2	93.465
F: Scram_Stimx10+24hrs	Mouse2	173.743
F: Scram_Stimx10+24hrs	Mouse2	132.783
F: Scram_Stimx10+24hrs	Mouse2	96.8504
F: Scram_Stimx10+24hrs	Mouse2	114.891
F: Scram_Stimx10+24hrs	Mouse2	168.139
F: Scram_Stimx10+24hrs	Mouse2	74.0203
F: Scram_Stimx10+24hrs	Mouse2	77.6936
F: Scram_Stimx10+24hrs	Mouse2	124.311
F: Scram_Stimx10+24hrs	Mouse2	155.636
F: Scram_Stimx10+24hrs	Mouse2	138.727
F: Scram_Stimx10+24hrs	Mouse2	178.001
F: Scram_Stimx10+24hrs	Mouse2	190.359
F: Scram_Stimx10+24hrs	Mouse2	153.242
F: Scram_Stimx10+24hrs	Mouse2	120.316
F: Scram_Stimx10+24hrs	Mouse2	202.338
F: Scram_Stimx10+24hrs	Mouse2	77.6657
F: Scram_Stimx10+24hrs	Mouse2	144.038
F: Scram_Stimx10+24hrs	Mouse2	182.134
F: Scram_Stimx10+24hrs	Mouse2	211.438
F: Scram_Stimx10+24hrs	Mouse2	151.969
F: Scram_Stimx10+24hrs	Mouse2	209.719
F: Scram_Stimx10+24hrs	Mouse2	68.0172
F: Scram_Stimx10+24hrs	Mouse2	221.576
F: Scram_Stimx10+24hrs	Mouse2	128.791
F: Scram_Stimx10+24hrs	Mouse2	150.144
F: Scram_Stimx10+24hrs	Mouse2	137.522
F: Scram_Stimx10+24hrs	Mouse2	100.597
F: Scram_Stimx10+24hrs	Mouse3	125.969
F: Scram_Stimx10+24hrs	Mouse3	136.782
F: Scram_Stimx10+24hrs	Mouse3	155.342
F: Scram_Stimx10+24hrs	Mouse3	201.751
F: Scram_Stimx10+24hrs	Mouse3	187.562
F: Scram_Stimx10+24hrs	Mouse3	142.608
F: Scram_Stimx10+24hrs	Mouse3	104.401
F: Scram_Stimx10+24hrs	Mouse3	127.209
F: Scram_Stimx10+24hrs	Mouse3	87.3681
F: Scram_Stimx10+24hrs	Mouse3	203.723
F: Scram_Stimx10+24hrs	Mouse3	19.6765
F: Scram_Stimx10+24hrs	Mouse3	116.018
F: Scram_Stimx10+24hrs	Mouse3	156.553
F: Scram_Stimx10+24hrs	Mouse3	153.142
F: Scram_Stimx10+24hrs	Mouse3	131.077
F: Scram_Stimx10+24hrs	Mouse3	75.395
F: Scram_Stimx10+24hrs	Mouse3	74.0298
F: Scram_Stimx10+24hrs	Mouse3	149.86
F: Scram_Stimx10+24hrs	Mouse3	184.635
F: Scram_Stimx10+24hrs	Mouse3	123.226
F: Scram_Stimx10+24hrs	Mouse3	48.9796
F: Scram_Stimx10+24hrs	Mouse3	197.956
F: Scram_Stimx10+24hrs	Mouse3	85.1264
F: Scram_Stimx10+24hrs	Mouse3	172.366
F: Scram_Stimx10+24hrs	Mouse3	133.554
F: Scram_Stimx10+24hrs	Mouse3	119.742
F: Scram_Stimx10+24hrs	Mouse3	149.995
F: Scram_Stimx10+24hrs	Mouse3	75.5597
F: Scram_Stimx10+24hrs	Mouse3	146.734
F: Scram_Stimx10+24hrs	Mouse3	181.657
F: Scram_Stimx10+24hrs	Mouse3	62.707
F: Scram_Stimx10+24hrs	Mouse3	136.491
F: Scram_Stimx10+24hrs	Mouse3	136.017
F: Scram_Stimx10+24hrs	Mouse3	126.643
F: Scram_Stimx10+24hrs	Mouse3	151.54
F: Scram_Stimx10+24hrs	Mouse3	127.4
F: Scram_Stimx10+24hrs	Mouse3	188.246
F: Scram_Stimx10+24hrs	Mouse3	81.2264
F: Scram_Stimx10+24hrs	Mouse3	55.822
F: Scram_Stimx10+24hrs	Mouse3	44.3412
F: Scram_Stimx10+24hrs	Mouse3	63.5073
F: Scram_Stimx10+24hrs	Mouse4	77.127
F: Scram_Stimx10+24hrs	Mouse4	88.9226
F: Scram_Stimx10+24hrs	Mouse4	108.138
F: Scram_Stimx10+24hrs	Mouse4	163.935
F: Scram_Stimx10+24hrs	Mouse4	112.72
F: Scram_Stimx10+24hrs	Mouse4	159.426
F: Scram_Stimx10+24hrs	Mouse4	162.07
F: Scram_Stimx10+24hrs	Mouse4	83.8953
F: Scram_Stimx10+24hrs	Mouse4	135.379
F: Scram_Stimx10+24hrs	Mouse4	158.255
F: Scram_Stimx10+24hrs	Mouse4	124.472
F: Scram_Stimx10+24hrs	Mouse4	172.922
F: Scram_Stimx10+24hrs	Mouse4	101.801
F: Scram_Stimx10+24hrs	Mouse4	187.716
F: Scram_Stimx10+24hrs	Mouse4	149.995
F: Scram_Stimx10+24hrs	Mouse4	168.931
F: Scram_Stimx10+24hrs	Mouse4	117.616
F: Scram_Stimx10+24hrs	Mouse4	139.813
F: Scram_Stimx10+24hrs	Mouse4	193.868
F: Scram_Stimx10+24hrs	Mouse4	79.0026
F: Scram_Stimx10+24hrs	Mouse4	74.4386
F: Scram_Stimx10+24hrs	Mouse4	93.4501
F: Scram_Stimx10+24hrs	Mouse4	84.0558
F: Scram_Stimx10+24hrs	Mouse4	70.8191
F: Scram_Stimx10+24hrs	Mouse4	83.5045
F: Scram_Stimx10+24hrs	Mouse4	120.514
F: Scram_Stimx10+24hrs	Mouse4	197.873
F: Scram_Stimx10+24hrs	Mouse4	72.7704
F: Scram_Stimx10+24hrs	Mouse4	21.8285
F: Scram_Stimx10+24hrs	Mouse4	96.0736
F: Scram_Stimx10+24hrs	Mouse4	103.252
F: Scram_Stimx10+24hrs	Mouse4	169.268
F: Scram_Stimx10+24hrs	Mouse4	65.3647
F: Scram_Stimx10+24hrs	Mouse4	173.212
F: Scram_Stimx10+24hrs	Mouse4	101.128
F: Scram_Stimx10+24hrs	Mouse4	68.2419
F: Scram_Stimx10+24hrs	Mouse4	119.849
F: Scram_Stimx10+24hrs	Mouse4	74.793
F: Scram_Stimx10+24hrs	Mouse4	52.0502
F: Scram_Stimx10+24hrs	Mouse4	138.479
F: Scram_Stimx10+24hrs	Mouse4	98.9833
F: Scram_Stimx10+24hrs	Mouse4	146.146
E: CcnbKO_Stimx10+24hrs	Mouse1	96.9447
E: CcnbKO_Stimx10+24hrs	Mouse1	91.5805
E: CcnbKO_Stimx10+24hrs	Mouse1	50.7383
E: CcnbKO_Stimx10+24hrs	Mouse1	110.745
E: CcnbKO_Stimx10+24hrs	Mouse1	142.225
E: CcnbKO_Stimx10+24hrs	Mouse1	137.978
E: CcnbKO_Stimx10+24hrs	Mouse1	88.5925
E: CcnbKO_Stimx10+24hrs	Mouse1	122.719
E: CcnbKO_Stimx10+24hrs	Mouse1	57.9681
E: CcnbKO_Stimx10+24hrs	Mouse1	143.211
E: CcnbKO_Stimx10+24hrs	Mouse1	176.338
E: CcnbKO_Stimx10+24hrs	Mouse1	114.006
E: CcnbKO_Stimx10+24hrs	Mouse1	67.9082
E: CcnbKO_Stimx10+24hrs	Mouse1	114.233
E: CcnbKO_Stimx10+24hrs	Mouse1	25.5409
E: CcnbKO_Stimx10+24hrs	Mouse1	97.8181
E: CcnbKO_Stimx10+24hrs	Mouse1	75.7508
E: CcnbKO_Stimx10+24hrs	Mouse1	111.881
E: CcnbKO_Stimx10+24hrs	Mouse1	135.646
E: CcnbKO_Stimx10+24hrs	Mouse1	58.7955
E: CcnbKO_Stimx10+24hrs	Mouse1	108.606
E: CcnbKO_Stimx10+24hrs	Mouse1	149.995
E: CcnbKO_Stimx10+24hrs	Mouse1	99.5277
E: CcnbKO_Stimx10+24hrs	Mouse1	142.894
E: CcnbKO_Stimx10+24hrs	Mouse1	150.308
E: CcnbKO_Stimx10+24hrs	Mouse1	129.623
E: CcnbKO_Stimx10+24hrs	Mouse1	121.062
E: CcnbKO_Stimx10+24hrs	Mouse1	95.7302
E: CcnbKO_Stimx10+24hrs	Mouse1	137.905
E: CcnbKO_Stimx10+24hrs	Mouse1	132.327
E: CcnbKO_Stimx10+24hrs	Mouse1	148.698
E: CcnbKO_Stimx10+24hrs	Mouse1	158.638
E: CcnbKO_Stimx10+24hrs	Mouse1	101.474
E: CcnbKO_Stimx10+24hrs	Mouse1	117.873
E: CcnbKO_Stimx10+24hrs	Mouse1	156.555
E: CcnbKO_Stimx10+24hrs	Mouse1	137.631
E: CcnbKO_Stimx10+24hrs	Mouse1	94.8687
E: CcnbKO_Stimx10+24hrs	Mouse1	114.254
E: CcnbKO_Stimx10+24hrs	Mouse1	124.01
E: CcnbKO_Stimx10+24hrs	Mouse1	134.773
E: CcnbKO_Stimx10+24hrs	Mouse1	42.5581
E: CcnbKO_Stimx10+24hrs	Mouse1	151.037
E: CcnbKO_Stimx10+24hrs	Mouse1	112.855
E: CcnbKO_Stimx10+24hrs	Mouse1	106.113
E: CcnbKO_Stimx10+24hrs	Mouse1	144.811
E: CcnbKO_Stimx10+24hrs	Mouse1	6.15676
E: CcnbKO_Stimx10+24hrs	Mouse1	172.633
E: CcnbKO_Stimx10+24hrs	Mouse1	133.622
E: CcnbKO_Stimx10+24hrs	Mouse1	148.485
E: CcnbKO_Stimx10+24hrs	Mouse1	81.0741
E: CcnbKO_Stimx10+24hrs	Mouse2	95.0102
E: CcnbKO_Stimx10+24hrs	Mouse2	67.3616
E: CcnbKO_Stimx10+24hrs	Mouse2	110.731
E: CcnbKO_Stimx10+24hrs	Mouse2	111.712
E: CcnbKO_Stimx10+24hrs	Mouse2	145.933
E: CcnbKO_Stimx10+24hrs	Mouse2	162.744
E: CcnbKO_Stimx10+24hrs	Mouse2	116.85
E: CcnbKO_Stimx10+24hrs	Mouse2	117.39
E: CcnbKO_Stimx10+24hrs	Mouse2	141.002
E: CcnbKO_Stimx10+24hrs	Mouse2	125.082
E: CcnbKO_Stimx10+24hrs	Mouse2	85.7041
E: CcnbKO_Stimx10+24hrs	Mouse2	71.5517
E: CcnbKO_Stimx10+24hrs	Mouse2	129.906
E: CcnbKO_Stimx10+24hrs	Mouse2	166.67
E: CcnbKO_Stimx10+24hrs	Mouse2	171.156
E: CcnbKO_Stimx10+24hrs	Mouse2	140.577
E: CcnbKO_Stimx10+24hrs	Mouse2	91.7547
E: CcnbKO_Stimx10+24hrs	Mouse2	80.8244
E: CcnbKO_Stimx10+24hrs	Mouse2	158.257
E: CcnbKO_Stimx10+24hrs	Mouse2	80.0523
E: CcnbKO_Stimx10+24hrs	Mouse2	91.1846
E: CcnbKO_Stimx10+24hrs	Mouse2	136.807
E: CcnbKO_Stimx10+24hrs	Mouse2	81.7668
E: CcnbKO_Stimx10+24hrs	Mouse2	114.317
E: CcnbKO_Stimx10+24hrs	Mouse2	95.2417
E: CcnbKO_Stimx10+24hrs	Mouse2	70.0836
E: CcnbKO_Stimx10+24hrs	Mouse2	138.249
E: CcnbKO_Stimx10+24hrs	Mouse2	191.499
E: CcnbKO_Stimx10+24hrs	Mouse2	181.899
E: CcnbKO_Stimx10+24hrs	Mouse2	145.851
E: CcnbKO_Stimx10+24hrs	Mouse2	136.347
E: CcnbKO_Stimx10+24hrs	Mouse2	79.0353
E: CcnbKO_Stimx10+24hrs	Mouse2	146.997
E: CcnbKO_Stimx10+24hrs	Mouse2	123.696
E: CcnbKO_Stimx10+24hrs	Mouse2	161.875
E: CcnbKO_Stimx10+24hrs	Mouse2	99.0787
E: CcnbKO_Stimx10+24hrs	Mouse2	125.173
E: CcnbKO_Stimx10+24hrs	Mouse2	111.806
E: CcnbKO_Stimx10+24hrs	Mouse2	115.331
E: CcnbKO_Stimx10+24hrs	Mouse2	109.957
E: CcnbKO_Stimx10+24hrs	Mouse2	146.55
E: CcnbKO_Stimx10+24hrs	Mouse2	121.659
E: CcnbKO_Stimx10+24hrs	Mouse2	206.912
E: CcnbKO_Stimx10+24hrs	Mouse2	167.368
E: CcnbKO_Stimx10+24hrs	Mouse3	102.094
E: CcnbKO_Stimx10+24hrs	Mouse3	109.508
E: CcnbKO_Stimx10+24hrs	Mouse3	70.6011
E: CcnbKO_Stimx10+24hrs	Mouse3	34.0659
E: CcnbKO_Stimx10+24hrs	Mouse3	70.3615
E: CcnbKO_Stimx10+24hrs	Mouse3	69.811
E: CcnbKO_Stimx10+24hrs	Mouse3	68.2946
E: CcnbKO_Stimx10+24hrs	Mouse3	56.2196
E: CcnbKO_Stimx10+24hrs	Mouse3	142.355
E: CcnbKO_Stimx10+24hrs	Mouse3	100.588
E: CcnbKO_Stimx10+24hrs	Mouse3	86.8261
E: CcnbKO_Stimx10+24hrs	Mouse3	143.102
E: CcnbKO_Stimx10+24hrs	Mouse3	67.1636
E: CcnbKO_Stimx10+24hrs	Mouse3	136.131
E: CcnbKO_Stimx10+24hrs	Mouse3	129.535
E: CcnbKO_Stimx10+24hrs	Mouse3	67.221
E: CcnbKO_Stimx10+24hrs	Mouse3	108.773
E: CcnbKO_Stimx10+24hrs	Mouse3	105.587
E: CcnbKO_Stimx10+24hrs	Mouse3	83.1674
E: CcnbKO_Stimx10+24hrs	Mouse3	99.8135
E: CcnbKO_Stimx10+24hrs	Mouse3	136.998
E: CcnbKO_Stimx10+24hrs	Mouse3	61.6752
E: CcnbKO_Stimx10+24hrs	Mouse3	91.4351
E: CcnbKO_Stimx10+24hrs	Mouse3	116.028
E: CcnbKO_Stimx10+24hrs	Mouse3	78.8891
E: CcnbKO_Stimx10+24hrs	Mouse3	64.8011
E: CcnbKO_Stimx10+24hrs	Mouse3	46.5054
E: CcnbKO_Stimx10+24hrs	Mouse3	157.374
E: CcnbKO_Stimx10+24hrs	Mouse3	95.4429
E: CcnbKO_Stimx10+24hrs	Mouse3	66.2014
E: CcnbKO_Stimx10+24hrs	Mouse3	60.3452
E: CcnbKO_Stimx10+24hrs	Mouse3	74.3869
E: CcnbKO_Stimx10+24hrs	Mouse3	80.8188
E: CcnbKO_Stimx10+24hrs	Mouse3	65.5262
E: CcnbKO_Stimx10+24hrs	Mouse3	101.336
E: CcnbKO_Stimx10+24hrs	Mouse3	113.336
E: CcnbKO_Stimx10+24hrs	Mouse3	122.446
E: CcnbKO_Stimx10+24hrs	Mouse3	123.08
E: CcnbKO_Stimx10+24hrs	Mouse4	97.3008
E: CcnbKO_Stimx10+24hrs	Mouse4	114.338
E: CcnbKO_Stimx10+24hrs	Mouse4	130.499
E: CcnbKO_Stimx10+24hrs	Mouse4	86.9609
E: CcnbKO_Stimx10+24hrs	Mouse4	152.396
E: CcnbKO_Stimx10+24hrs	Mouse4	149.536
E: CcnbKO_Stimx10+24hrs	Mouse4	161.576
E: CcnbKO_Stimx10+24hrs	Mouse4	106.716
E: CcnbKO_Stimx10+24hrs	Mouse4	86.6484
E: CcnbKO_Stimx10+24hrs	Mouse4	136.885
E: CcnbKO_Stimx10+24hrs	Mouse4	38.4135
E: CcnbKO_Stimx10+24hrs	Mouse4	128.619
E: CcnbKO_Stimx10+24hrs	Mouse4	145.212
E: CcnbKO_Stimx10+24hrs	Mouse4	88.533
E: CcnbKO_Stimx10+24hrs	Mouse4	88.4022
E: CcnbKO_Stimx10+24hrs	Mouse4	155.15
E: CcnbKO_Stimx10+24hrs	Mouse4	133.109
E: CcnbKO_Stimx10+24hrs	Mouse4	123.518
E: CcnbKO_Stimx10+24hrs	Mouse4	77.9743
E: CcnbKO_Stimx10+24hrs	Mouse4	87.2303
E: CcnbKO_Stimx10+24hrs	Mouse4	139.591
E: CcnbKO_Stimx10+24hrs	Mouse4	132.803
E: CcnbKO_Stimx10+24hrs	Mouse4	151.52
E: CcnbKO_Stimx10+24hrs	Mouse4	115.606
E: CcnbKO_Stimx10+24hrs	Mouse4	58.4551
E: CcnbKO_Stimx10+24hrs	Mouse4	147.884
E: CcnbKO_Stimx10+24hrs	Mouse4	52.91
E: CcnbKO_Stimx10+24hrs	Mouse4	51.5311
E: CcnbKO_Stimx10+24hrs	Mouse4	72.3342
E: CcnbKO_Stimx10+24hrs	Mouse4	114.987
E: CcnbKO_Stimx10+24hrs	Mouse4	145.842
E: CcnbKO_Stimx10+24hrs	Mouse4	122.951
D: Scram_Stimx10+2wks	Mouse1	73.6331
D: Scram_Stimx10+2wks	Mouse1	10.8128
D: Scram_Stimx10+2wks	Mouse1	91.5248
D: Scram_Stimx10+2wks	Mouse1	58.4782
D: Scram_Stimx10+2wks	Mouse1	61.5592
D: Scram_Stimx10+2wks	Mouse1	54.2639
D: Scram_Stimx10+2wks	Mouse1	87.0275
D: Scram_Stimx10+2wks	Mouse1	63.8582
D: Scram_Stimx10+2wks	Mouse1	85.9454
D: Scram_Stimx10+2wks	Mouse1	80.6299
D: Scram_Stimx10+2wks	Mouse1	48.6874
D: Scram_Stimx10+2wks	Mouse1	72.5675
D: Scram_Stimx10+2wks	Mouse1	64.074
D: Scram_Stimx10+2wks	Mouse1	20.6033
D: Scram_Stimx10+2wks	Mouse1	43.2976
D: Scram_Stimx10+2wks	Mouse1	59.9342
D: Scram_Stimx10+2wks	Mouse1	97.9191
D: Scram_Stimx10+2wks	Mouse1	96.2241
D: Scram_Stimx10+2wks	Mouse1	64.0978
D: Scram_Stimx10+2wks	Mouse1	86.2561
D: Scram_Stimx10+2wks	Mouse1	17.2379
D: Scram_Stimx10+2wks	Mouse1	82.1614
D: Scram_Stimx10+2wks	Mouse1	85.8558
D: Scram_Stimx10+2wks	Mouse1	83.833
D: Scram_Stimx10+2wks	Mouse1	107.744
D: Scram_Stimx10+2wks	Mouse1	89.6157
D: Scram_Stimx10+2wks	Mouse1	86.7856
D: Scram_Stimx10+2wks	Mouse1	74.0644
D: Scram_Stimx10+2wks	Mouse1	80.6093
D: Scram_Stimx10+2wks	Mouse1	75.0816
D: Scram_Stimx10+2wks	Mouse1	82.1038
D: Scram_Stimx10+2wks	Mouse1	72.4472
D: Scram_Stimx10+2wks	Mouse1	111.599
D: Scram_Stimx10+2wks	Mouse1	124.204
D: Scram_Stimx10+2wks	Mouse1	37.3368
D: Scram_Stimx10+2wks	Mouse1	101.493
D: Scram_Stimx10+2wks	Mouse1	73.8564
D: Scram_Stimx10+2wks	Mouse1	71.7427
D: Scram_Stimx10+2wks	Mouse2	90.3832
D: Scram_Stimx10+2wks	Mouse2	90.8387
D: Scram_Stimx10+2wks	Mouse2	75.5822
D: Scram_Stimx10+2wks	Mouse2	71.0705
D: Scram_Stimx10+2wks	Mouse2	61.0461
D: Scram_Stimx10+2wks	Mouse2	83.6365
D: Scram_Stimx10+2wks	Mouse2	88.5485
D: Scram_Stimx10+2wks	Mouse2	63.9893
D: Scram_Stimx10+2wks	Mouse2	68.8035
D: Scram_Stimx10+2wks	Mouse2	82.1953
D: Scram_Stimx10+2wks	Mouse2	72.4187
D: Scram_Stimx10+2wks	Mouse2	42.1539
D: Scram_Stimx10+2wks	Mouse2	86.2063
D: Scram_Stimx10+2wks	Mouse2	88.6952
D: Scram_Stimx10+2wks	Mouse2	49.6463
D: Scram_Stimx10+2wks	Mouse2	92.8539
D: Scram_Stimx10+2wks	Mouse2	57.837
D: Scram_Stimx10+2wks	Mouse2	78.8776
D: Scram_Stimx10+2wks	Mouse2	69.6273
D: Scram_Stimx10+2wks	Mouse2	81.9152
D: Scram_Stimx10+2wks	Mouse2	79.2932
D: Scram_Stimx10+2wks	Mouse2	52.9452
D: Scram_Stimx10+2wks	Mouse2	86.6372
D: Scram_Stimx10+2wks	Mouse2	77.7194
D: Scram_Stimx10+2wks	Mouse2	55.676
D: Scram_Stimx10+2wks	Mouse2	106.304
D: Scram_Stimx10+2wks	Mouse2	50.1969
D: Scram_Stimx10+2wks	Mouse2	43.3059
D: Scram_Stimx10+2wks	Mouse2	106.671
D: Scram_Stimx10+2wks	Mouse2	45.8134
D: Scram_Stimx10+2wks	Mouse2	33.242
D: Scram_Stimx10+2wks	Mouse2	51.8471
D: Scram_Stimx10+2wks	Mouse2	83.5178
D: Scram_Stimx10+2wks	Mouse2	57.1696
D: Scram_Stimx10+2wks	Mouse2	61.6623
D: Scram_Stimx10+2wks	Mouse2	66.2338
D: Scram_Stimx10+2wks	Mouse2	42.5524
D: Scram_Stimx10+2wks	Mouse2	26.4349
D: Scram_Stimx10+2wks	Mouse2	62.1663
D: Scram_Stimx10+2wks	Mouse2	105.783
D: Scram_Stimx10+2wks	Mouse2	64.6794
D: Scram_Stimx10+2wks	Mouse2	48.89
D: Scram_Stimx10+2wks	Mouse2	41.6051
D: Scram_Stimx10+2wks	Mouse3	52.7781
D: Scram_Stimx10+2wks	Mouse3	113.106
D: Scram_Stimx10+2wks	Mouse3	86.6376
D: Scram_Stimx10+2wks	Mouse3	83.359
D: Scram_Stimx10+2wks	Mouse3	51.7416
D: Scram_Stimx10+2wks	Mouse3	143.512
D: Scram_Stimx10+2wks	Mouse3	97.7993
D: Scram_Stimx10+2wks	Mouse3	75.6386
D: Scram_Stimx10+2wks	Mouse3	71.2147
D: Scram_Stimx10+2wks	Mouse3	90.1388
D: Scram_Stimx10+2wks	Mouse3	92.2116
D: Scram_Stimx10+2wks	Mouse3	84.7095
D: Scram_Stimx10+2wks	Mouse3	127.305
D: Scram_Stimx10+2wks	Mouse3	108.676
D: Scram_Stimx10+2wks	Mouse3	115.37
D: Scram_Stimx10+2wks	Mouse3	93.6511
D: Scram_Stimx10+2wks	Mouse3	84.3789
D: Scram_Stimx10+2wks	Mouse3	105.244
D: Scram_Stimx10+2wks	Mouse3	88.475
D: Scram_Stimx10+2wks	Mouse3	77.1996
D: Scram_Stimx10+2wks	Mouse3	91.5111
D: Scram_Stimx10+2wks	Mouse3	130.436
D: Scram_Stimx10+2wks	Mouse3	83.1063
D: Scram_Stimx10+2wks	Mouse3	44.6262
D: Scram_Stimx10+2wks	Mouse3	86.965
D: Scram_Stimx10+2wks	Mouse3	102.992
D: Scram_Stimx10+2wks	Mouse3	74.6821
D: Scram_Stimx10+2wks	Mouse3	47.5924
D: Scram_Stimx10+2wks	Mouse3	61.7139
D: Scram_Stimx10+2wks	Mouse3	41.6392
D: Scram_Stimx10+2wks	Mouse3	49.6862
D: Scram_Stimx10+2wks	Mouse3	72.8146
D: Scram_Stimx10+2wks	Mouse3	58.4401
D: Scram_Stimx10+2wks	Mouse3	61.6905
D: Scram_Stimx10+2wks	Mouse3	65.3883
D: Scram_Stimx10+2wks	Mouse3	61.8211
D: Scram_Stimx10+2wks	Mouse4	81.0992
D: Scram_Stimx10+2wks	Mouse4	120.894
D: Scram_Stimx10+2wks	Mouse4	122.045
D: Scram_Stimx10+2wks	Mouse4	116.948
D: Scram_Stimx10+2wks	Mouse4	89.7779
D: Scram_Stimx10+2wks	Mouse4	116.097
D: Scram_Stimx10+2wks	Mouse4	40.274
D: Scram_Stimx10+2wks	Mouse4	157.967
D: Scram_Stimx10+2wks	Mouse4	87.7014
D: Scram_Stimx10+2wks	Mouse4	86.2311
D: Scram_Stimx10+2wks	Mouse4	99.0399
D: Scram_Stimx10+2wks	Mouse4	106.252
D: Scram_Stimx10+2wks	Mouse4	100.604
D: Scram_Stimx10+2wks	Mouse4	96.2587
D: Scram_Stimx10+2wks	Mouse4	86.7007
D: Scram_Stimx10+2wks	Mouse4	67.6161
D: Scram_Stimx10+2wks	Mouse4	82.8273
D: Scram_Stimx10+2wks	Mouse4	79.2181
D: Scram_Stimx10+2wks	Mouse4	79.6214
D: Scram_Stimx10+2wks	Mouse4	98.0573
D: Scram_Stimx10+2wks	Mouse4	64.8415
D: Scram_Stimx10+2wks	Mouse4	76.1596
D: Scram_Stimx10+2wks	Mouse4	80.3527
D: Scram_Stimx10+2wks	Mouse4	74.3875
D: Scram_Stimx10+2wks	Mouse4	55.4255
D: Scram_Stimx10+2wks	Mouse4	98.8595
D: Scram_Stimx10+2wks	Mouse4	97.3772
D: Scram_Stimx10+2wks	Mouse4	67.8276
D: Scram_Stimx10+2wks	Mouse4	93.7404
D: Scram_Stimx10+2wks	Mouse4	128.399
D: Scram_Stimx10+2wks	Mouse4	81.853
C: CcnbKO_Stimx10+2wks	Mouse1	48.6197
C: CcnbKO_Stimx10+2wks	Mouse1	67.7311
C: CcnbKO_Stimx10+2wks	Mouse1	50.5462
C: CcnbKO_Stimx10+2wks	Mouse1	57.1433
C: CcnbKO_Stimx10+2wks	Mouse1	58.9929
C: CcnbKO_Stimx10+2wks	Mouse1	60.4465
C: CcnbKO_Stimx10+2wks	Mouse1	50.4223
C: CcnbKO_Stimx10+2wks	Mouse1	59.4044
C: CcnbKO_Stimx10+2wks	Mouse1	49.1157
C: CcnbKO_Stimx10+2wks	Mouse1	66.1303
C: CcnbKO_Stimx10+2wks	Mouse1	55.2655
C: CcnbKO_Stimx10+2wks	Mouse1	81.4518
C: CcnbKO_Stimx10+2wks	Mouse1	55.4003
C: CcnbKO_Stimx10+2wks	Mouse1	42.8407
C: CcnbKO_Stimx10+2wks	Mouse1	75.0055
C: CcnbKO_Stimx10+2wks	Mouse1	69.8058
C: CcnbKO_Stimx10+2wks	Mouse1	48.4148
C: CcnbKO_Stimx10+2wks	Mouse1	29.5774
C: CcnbKO_Stimx10+2wks	Mouse1	36.405
C: CcnbKO_Stimx10+2wks	Mouse1	73.4688
C: CcnbKO_Stimx10+2wks	Mouse1	38.4593
C: CcnbKO_Stimx10+2wks	Mouse1	40.3626
C: CcnbKO_Stimx10+2wks	Mouse1	31.5207
C: CcnbKO_Stimx10+2wks	Mouse1	32.7244
C: CcnbKO_Stimx10+2wks	Mouse1	36.5998
C: CcnbKO_Stimx10+2wks	Mouse1	69.4472
C: CcnbKO_Stimx10+2wks	Mouse1	72.2149
C: CcnbKO_Stimx10+2wks	Mouse1	26.3262
C: CcnbKO_Stimx10+2wks	Mouse1	83.9462
C: CcnbKO_Stimx10+2wks	Mouse1	57.0274
C: CcnbKO_Stimx10+2wks	Mouse1	41.1471
C: CcnbKO_Stimx10+2wks	Mouse1	35.3736
C: CcnbKO_Stimx10+2wks	Mouse1	52.952
C: CcnbKO_Stimx10+2wks	Mouse1	27.0033
C: CcnbKO_Stimx10+2wks	Mouse1	31.775
C: CcnbKO_Stimx10+2wks	Mouse1	41.5117
C: CcnbKO_Stimx10+2wks	Mouse2	62.8592
C: CcnbKO_Stimx10+2wks	Mouse2	71.7025
C: CcnbKO_Stimx10+2wks	Mouse2	59.3375
C: CcnbKO_Stimx10+2wks	Mouse2	45.11
C: CcnbKO_Stimx10+2wks	Mouse2	66.0769
C: CcnbKO_Stimx10+2wks	Mouse2	42.2257
C: CcnbKO_Stimx10+2wks	Mouse2	73.4511
C: CcnbKO_Stimx10+2wks	Mouse2	78.4926
C: CcnbKO_Stimx10+2wks	Mouse2	74.9656
C: CcnbKO_Stimx10+2wks	Mouse2	44.5525
C: CcnbKO_Stimx10+2wks	Mouse2	71.3201
C: CcnbKO_Stimx10+2wks	Mouse2	71.9241
C: CcnbKO_Stimx10+2wks	Mouse2	69.2266
C: CcnbKO_Stimx10+2wks	Mouse2	46.3624
C: CcnbKO_Stimx10+2wks	Mouse2	106.151
C: CcnbKO_Stimx10+2wks	Mouse2	36.7914
C: CcnbKO_Stimx10+2wks	Mouse2	74.9801
C: CcnbKO_Stimx10+2wks	Mouse2	68.7994
C: CcnbKO_Stimx10+2wks	Mouse2	44.6318
C: CcnbKO_Stimx10+2wks	Mouse2	55.1614
C: CcnbKO_Stimx10+2wks	Mouse2	51.8899
C: CcnbKO_Stimx10+2wks	Mouse2	72.3806
C: CcnbKO_Stimx10+2wks	Mouse2	89.0423
C: CcnbKO_Stimx10+2wks	Mouse2	56.2561
C: CcnbKO_Stimx10+2wks	Mouse2	73.3794
C: CcnbKO_Stimx10+2wks	Mouse2	56.972
C: CcnbKO_Stimx10+2wks	Mouse2	37.9598
C: CcnbKO_Stimx10+2wks	Mouse2	86.538
C: CcnbKO_Stimx10+2wks	Mouse2	35.198
C: CcnbKO_Stimx10+2wks	Mouse2	37.1659
C: CcnbKO_Stimx10+2wks	Mouse2	40.2228
C: CcnbKO_Stimx10+2wks	Mouse2	34.5636
C: CcnbKO_Stimx10+2wks	Mouse2	62.5072
C: CcnbKO_Stimx10+2wks	Mouse2	68.1319
C: CcnbKO_Stimx10+2wks	Mouse2	40.6644
C: CcnbKO_Stimx10+2wks	Mouse2	38.4344
C: CcnbKO_Stimx10+2wks	Mouse2	29.7996
C: CcnbKO_Stimx10+2wks	Mouse3	39.311
C: CcnbKO_Stimx10+2wks	Mouse3	43.3392
C: CcnbKO_Stimx10+2wks	Mouse3	62.7894
C: CcnbKO_Stimx10+2wks	Mouse3	100.969
C: CcnbKO_Stimx10+2wks	Mouse3	54.6844
C: CcnbKO_Stimx10+2wks	Mouse3	56.7537
C: CcnbKO_Stimx10+2wks	Mouse3	67.9408
C: CcnbKO_Stimx10+2wks	Mouse3	70.0101
C: CcnbKO_Stimx10+2wks	Mouse3	97.8433
C: CcnbKO_Stimx10+2wks	Mouse3	52.2351
C: CcnbKO_Stimx10+2wks	Mouse3	104.132
C: CcnbKO_Stimx10+2wks	Mouse3	44.9833
C: CcnbKO_Stimx10+2wks	Mouse3	56.1512
C: CcnbKO_Stimx10+2wks	Mouse3	85.5931
C: CcnbKO_Stimx10+2wks	Mouse3	74.0951
C: CcnbKO_Stimx10+2wks	Mouse3	87.7133
C: CcnbKO_Stimx10+2wks	Mouse3	74.8788
C: CcnbKO_Stimx10+2wks	Mouse3	43.1843
C: CcnbKO_Stimx10+2wks	Mouse3	77.1789
C: CcnbKO_Stimx10+2wks	Mouse3	63.5833
C: CcnbKO_Stimx10+2wks	Mouse3	41.9228
C: CcnbKO_Stimx10+2wks	Mouse3	46.9791
C: CcnbKO_Stimx10+2wks	Mouse3	66.5444
C: CcnbKO_Stimx10+2wks	Mouse3	80.702
C: CcnbKO_Stimx10+2wks	Mouse3	59.36
C: CcnbKO_Stimx10+2wks	Mouse3	48.8336
C: CcnbKO_Stimx10+2wks	Mouse3	82.9294
C: CcnbKO_Stimx10+2wks	Mouse3	51.9018
C: CcnbKO_Stimx10+2wks	Mouse3	83.6201
C: CcnbKO_Stimx10+2wks	Mouse3	63.0755
C: CcnbKO_Stimx10+2wks	Mouse3	10.1617
C: CcnbKO_Stimx10+2wks	Mouse3	99.1957
C: CcnbKO_Stimx10+2wks	Mouse3	72.6657
C: CcnbKO_Stimx10+2wks	Mouse3	74.033
C: CcnbKO_Stimx10+2wks	Mouse3	31.474
C: CcnbKO_Stimx10+2wks	Mouse3	35.9134
C: CcnbKO_Stimx10+2wks	Mouse3	50.6718
C: CcnbKO_Stimx10+2wks	Mouse4	77.0704
C: CcnbKO_Stimx10+2wks	Mouse4	70.9671
C: CcnbKO_Stimx10+2wks	Mouse4	65.6981
C: CcnbKO_Stimx10+2wks	Mouse4	63.414
C: CcnbKO_Stimx10+2wks	Mouse4	64.3963
C: CcnbKO_Stimx10+2wks	Mouse4	60.7854
C: CcnbKO_Stimx10+2wks	Mouse4	75.2005
C: CcnbKO_Stimx10+2wks	Mouse4	52.6445
C: CcnbKO_Stimx10+2wks	Mouse4	44.4133
C: CcnbKO_Stimx10+2wks	Mouse4	54.1706
C: CcnbKO_Stimx10+2wks	Mouse4	55.9211
C: CcnbKO_Stimx10+2wks	Mouse4	60.8578
C: CcnbKO_Stimx10+2wks	Mouse4	54.8857
C: CcnbKO_Stimx10+2wks	Mouse4	63.44
C: CcnbKO_Stimx10+2wks	Mouse4	42.0916
C: CcnbKO_Stimx10+2wks	Mouse4	50.7487
C: CcnbKO_Stimx10+2wks	Mouse4	57.9878
C: CcnbKO_Stimx10+2wks	Mouse4	53.4351
C: CcnbKO_Stimx10+2wks	Mouse4	55.6183
C: CcnbKO_Stimx10+2wks	Mouse4	61.0104
C: CcnbKO_Stimx10+2wks	Mouse4	64.8488
C: CcnbKO_Stimx10+2wks	Mouse4	51.4329
Raw data — Panel 7f — Calbindin & Chromocenter ratio (drug treatment, per-neuron)
Group	Mouse	Calbindin (A.U.)	Chromocenter ratio (%)
No Stim	Mouse1	105.723	0.0140474
No Stim	Mouse1	98.6996	0.0212014
No Stim	Mouse1	97.2698	0.0165198
No Stim	Mouse1	89.1593	0.00524109
No Stim	Mouse1	134.456	0.0195349
No Stim	Mouse1	86.5037	0.0175277
No Stim	Mouse1	161.14	0.00495663
No Stim	Mouse1	106.658	0.0152355
No Stim	Mouse1	103.535	0.017179
No Stim	Mouse1	167.697	0
No Stim	Mouse1	84.4379	0
No Stim	Mouse1	130.953	0.0242057
No Stim	Mouse1	151.386	0.00798258
No Stim	Mouse1	98.1891	0.0291878
No Stim	Mouse1	108.605	0.0110988
No Stim	Mouse1	170.496	0.0136876
No Stim	Mouse1	77.2225	0.0323944
No Stim	Mouse1	92.769	0.0321782
No Stim	Mouse1	136.718	0.00573888
No Stim	Mouse1	105.705	0.00920502
No Stim	Mouse1	167.409	0
No Stim	Mouse1	89.7387	0.018018
No Stim	Mouse1	82.6108	0.0116959
No Stim	Mouse1	169.769	0.0144737
No Stim	Mouse1	78.8917	0.0215054
No Stim	Mouse1	125.933	0.00542888
No Stim	Mouse1	76.0304	0.00867303
No Stim	Mouse1	153.642	0.0135854
No Stim	Mouse1	81.2874	0.00692641
No Stim	Mouse1	111.752	0.01341
No Stim	Mouse1	124.013	0.0224185
No Stim	Mouse1	85.5167	0.00649351
No Stim	Mouse1	97.6631	0.0173745
No Stim	Mouse1	137.346	0.00715215
No Stim	Mouse1	138.252	0.0228199
No Stim	Mouse1	109.9	0.0217195
No Stim	Mouse1	107.763	0.0213415
No Stim	Mouse1	85.6087	0.0045045
No Stim	Mouse2	101.484	0.0221976
No Stim	Mouse2	98.4211	0.0384615
No Stim	Mouse2	98.4296	0.0463054
No Stim	Mouse2	115.515	0.040293
No Stim	Mouse2	85.0616	0.0479452
No Stim	Mouse2	141.974	0.00205761
No Stim	Mouse2	79.5721	0.0308924
No Stim	Mouse2	114.329	0.00880088
No Stim	Mouse2	82.1019	0.00519751
No Stim	Mouse2	89.9545	0.00699913
No Stim	Mouse2	122.173	0.0301348
No Stim	Mouse2	149.65	0.014652
No Stim	Mouse2	103.609	0.0125578
No Stim	Mouse2	120.919	0.0128806
No Stim	Mouse2	85.4202	0.0103976
No Stim	Mouse2	133.688	0.0120482
No Stim	Mouse2	89.3547	0.0270073
No Stim	Mouse2	126.934	0.0102536
No Stim	Mouse2	75.5339	0.0207135
No Stim	Mouse2	102.445	0.0184758
No Stim	Mouse2	87.9943	0.0455408
No Stim	Mouse2	105.697	0.0218487
No Stim	Mouse2	73.6835	0.0126263
No Stim	Mouse2	106.954	0.00271555
No Stim	Mouse2	98.2221	0.0149402
No Stim	Mouse2	93.299	0.0148912
No Stim	Mouse2	92.0928	0.00545951
No Stim	Mouse3	90.3916	0.0115789
No Stim	Mouse3	89.1825	0.0196078
No Stim	Mouse3	93.2792	0.0149254
No Stim	Mouse3	127.536	0.0232313
No Stim	Mouse3	74.2955	0.0215311
No Stim	Mouse3	81.422	0.0527449
No Stim	Mouse3	88.8071	0.0105882
No Stim	Mouse3	94.7943	0.0102354
No Stim	Mouse3	129	0.00983607
No Stim	Mouse3	73.9635	0.0521376
No Stim	Mouse3	96.8939	0.0117925
No Stim	Mouse3	119.38	0.0119142
No Stim	Mouse3	87.2894	0.0377517
No Stim	Mouse3	109.155	0.0317195
No Stim	Mouse3	118.38	0.0212143
No Stim	Mouse3	152.253	0.0111916
No Stim	Mouse3	137.51	0.014652
No Stim	Mouse3	90.6531	0.013986
No Stim	Mouse3	114.719	0.00588235
No Stim	Mouse3	113.029	0.0140533
No Stim	Mouse3	82.8276	0.00225904
No Stim	Mouse3	94.3714	0.00790167
No Stim	Mouse4	99.532	0.0492611
No Stim	Mouse4	95.7144	0.0538793
No Stim	Mouse4	100.694	0.0398148
No Stim	Mouse4	69.4632	0.0654971
No Stim	Mouse4	104.84	0.0216606
No Stim	Mouse4	92.3659	0.100719
No Stim	Mouse4	109.005	0.027001
No Stim	Mouse4	89.1073	0.0081716
No Stim	Mouse4	94.3305	0.0285714
No Stim	Mouse4	98.454	0.00820419
No Stim	Mouse4	93.4254	0.0517073
No Stim	Mouse4	89.3865	0.0409617
No Stim	Mouse4	156.514	0.00737327
No Stim	Mouse4	71.34	0.00777778
No Stim	Mouse4	150.758	0.0232751
No Stim	Mouse4	145.108	0.031746
No Stim	Mouse4	64.9991	0.0440487
No Stim	Mouse4	109.259	0.0492524
No Stim	Mouse4	88.9197	0.0191205
No Stim	Mouse4	98.9388	0.0349854
No Stim	Mouse4	120.668	0.0503716
No Stim	Mouse4	123.101	0.0209556
No Stim	Mouse4	140.137	0.0269523
No Stim	Mouse4	112.826	0.0247934
No Stim	Mouse4	70.0728	0
No Stim	Mouse4	110.477	0.0265152
Stimx3+Saline	Mouse1	106.878	0.0561576
Stimx3+Saline	Mouse1	99.2653	0.0161893
Stimx3+Saline	Mouse1	95.0977	0.0130293
Stimx3+Saline	Mouse1	139.525	0.00520156
Stimx3+Saline	Mouse1	143.362	0.0289017
Stimx3+Saline	Mouse1	150.448	0.0167598
Stimx3+Saline	Mouse1	85	0.0825036
Stimx3+Saline	Mouse1	132.541	0.0414798
Stimx3+Saline	Mouse1	94.718	0.0161464
Stimx3+Saline	Mouse1	155.748	0.0295238
Stimx3+Saline	Mouse1	92.9126	0.024839
Stimx3+Saline	Mouse1	82.8382	0.0162866
Stimx3+Saline	Mouse1	92.0585	0.017341
Stimx3+Saline	Mouse1	119.274	0.0157143
Stimx3+Saline	Mouse1	85.1912	0.0313725
Stimx3+Saline	Mouse1	72.2602	0.0608604
Stimx3+Saline	Mouse1	69.2978	0.0142617
Stimx3+Saline	Mouse1	93.871	0.0205696
Stimx3+Saline	Mouse1	110.309	0.0305907
Stimx3+Saline	Mouse1	86.7905	0.00738217
Stimx3+Saline	Mouse1	111.395	0.0204778
Stimx3+Saline	Mouse1	107.264	0.00803958
Stimx3+Saline	Mouse1	86.8841	0
Stimx3+Saline	Mouse1	88.106	0.0103189
Stimx3+Saline	Mouse1	115.742	0.0191805
Stimx3+Saline	Mouse1	126.316	0.00132188
Stimx3+Saline	Mouse1	91.1325	0.0244648
Stimx3+Saline	Mouse1	118.916	0.0103359
Stimx3+Saline	Mouse1	99.337	0.0100932
Stimx3+Saline	Mouse1	87.8313	0.0144284
Stimx3+Saline	Mouse1	107.605	0.00734619
Stimx3+Saline	Mouse2	125.761	0.0359281
Stimx3+Saline	Mouse2	120.731	0.0500397
Stimx3+Saline	Mouse2	115.09	0.0211193
Stimx3+Saline	Mouse2	147.171	0
Stimx3+Saline	Mouse2	119.882	0.0390041
Stimx3+Saline	Mouse2	120.475	0.03125
Stimx3+Saline	Mouse2	74.4709	0.0217143
Stimx3+Saline	Mouse2	152.587	0.0192735
Stimx3+Saline	Mouse2	108.065	0.0244755
Stimx3+Saline	Mouse2	129.208	0.0140845
Stimx3+Saline	Mouse2	162.952	0.0175246
Stimx3+Saline	Mouse2	148.351	0.0320248
Stimx3+Saline	Mouse2	107.994	0.0326409
Stimx3+Saline	Mouse2	67.5122	0.0450045
Stimx3+Saline	Mouse2	81.16	0.0202966
Stimx3+Saline	Mouse2	103.658	0.00783085
Stimx3+Saline	Mouse2	77.7072	0.0136986
Stimx3+Saline	Mouse2	132.163	0.00843882
Stimx3+Saline	Mouse2	89.6291	0.0492958
Stimx3+Saline	Mouse2	105.858	0
Stimx3+Saline	Mouse2	77.0806	0.00697134
Stimx3+Saline	Mouse2	71.3723	0.0066778
Stimx3+Saline	Mouse2	70.3801	0.0208173
Stimx3+Saline	Mouse2	86.6839	0.0289855
Stimx3+Saline	Mouse2	69.7175	0.0308333
Stimx3+Saline	Mouse2	99.3296	0.00205973
Stimx3+Saline	Mouse2	95.1569	0
Stimx3+Saline	Mouse2	99.2382	0.00251414
Stimx3+Saline	Mouse2	99.1036	0.026393
Stimx3+Saline	Mouse2	119.442	0.013382
Stimx3+Saline	Mouse2	68.3172	0.0248112
Stimx3+Saline	Mouse3	115.551	0.0250597
Stimx3+Saline	Mouse3	127.164	0.0472441
Stimx3+Saline	Mouse3	99.496	0.0368239
Stimx3+Saline	Mouse3	152.127	0.021815
Stimx3+Saline	Mouse3	92.3621	0.0470588
Stimx3+Saline	Mouse3	158.194	0.00784656
Stimx3+Saline	Mouse3	102.125	0.0229508
Stimx3+Saline	Mouse3	125.811	0.00998185
Stimx3+Saline	Mouse3	153.128	0.00396563
Stimx3+Saline	Mouse3	109.111	0.0271691
Stimx3+Saline	Mouse3	84.9347	0.0204678
Stimx3+Saline	Mouse3	101.515	0.0309524
Stimx3+Saline	Mouse3	90.0789	0.0174312
Stimx3+Saline	Mouse3	125.138	0.0100167
Stimx3+Saline	Mouse3	100.636	0.0143052
Stimx3+Saline	Mouse3	94.1389	0.0233298
Stimx3+Saline	Mouse3	138.095	0.00396301
Stimx3+Saline	Mouse3	99.5607	0.0273504
Stimx3+Saline	Mouse3	109.789	0.0423645
Stimx3+Saline	Mouse3	89.8356	0.0270552
Stimx3+Saline	Mouse3	70.604	0.0405522
Stimx3+Saline	Mouse3	84.8499	0.0271669
Stimx3+Saline	Mouse3	98.3488	0.0331126
Stimx3+Saline	Mouse3	111.329	0.0154712
Stimx3+Saline	Mouse3	122.551	0.0151086
Stimx3+Saline	Mouse3	98.9367	0.0162991
Stimx3+Saline	Mouse3	77.7951	0.0308544
Stimx3+Saline	Mouse3	84.9706	0.0256604
Stimx3+Saline	Mouse3	80.1391	0.00688073
Stimx3+Saline	Mouse3	75.7781	0.00276243
Stimx3+Saline	Mouse4	141.378	0.0276008
Stimx3+Saline	Mouse4	130.417	0.0327724
Stimx3+Saline	Mouse4	140.965	0
Stimx3+Saline	Mouse4	118.544	0
Stimx3+Saline	Mouse4	82.4943	0.0362812
Stimx3+Saline	Mouse4	114.67	0.00496278
Stimx3+Saline	Mouse4	129.929	0.0207394
Stimx3+Saline	Mouse4	159.941	0.0017452
Stimx3+Saline	Mouse4	114.744	0.0337491
Stimx3+Saline	Mouse4	99.0174	0.015625
Stimx3+Saline	Mouse4	84.8059	0.0157635
Stimx3+Saline	Mouse4	124.933	0.0207581
Stimx3+Saline	Mouse4	121.975	0.017311
Stimx3+Saline	Mouse4	103.145	0.0398671
Stimx3+Saline	Mouse4	89.4634	0.0276423
Stimx3+Saline	Mouse4	114.195	0.03
Stimx3+Saline	Mouse4	95.6038	0.020854
Stimx3+Saline	Mouse4	111.067	0.0224359
Stimx3+Saline	Mouse4	83.7555	0.0165094
Stimx3+Saline	Mouse4	107.175	0
Stimx3+Saline	Mouse4	126.206	0.00679612
Stimx3+Saline	Mouse4	101.96	0.0235294
Stimx3+Saline	Mouse4	95.6838	0.0327724
Stimx3+Saline	Mouse4	82.355	0.0318047
Stimx3+Saline	Mouse4	121.568	0.0260931
Stimx3+Saline	Mouse4	131.781	0.00141443
Stimx3+Saline	Mouse4	105.256	0.00211305
Stimx3+Saline	Mouse4	93.3851	0.00817996
Stimx3+Wee1i	Mouse1	64.1484	0.0567729
Stimx3+Wee1i	Mouse1	102.079	0.0330275
Stimx3+Wee1i	Mouse1	66.8797	0
Stimx3+Wee1i	Mouse1	46.1702	0.035461
Stimx3+Wee1i	Mouse1	71.2691	0.017321
Stimx3+Wee1i	Mouse1	52.6311	0.0701187
Stimx3+Wee1i	Mouse1	97.7256	0.0167442
Stimx3+Wee1i	Mouse1	67.3414	0.03
Stimx3+Wee1i	Mouse1	33.2218	0.312727
Stimx3+Wee1i	Mouse1	62.3614	0.0236842
Stimx3+Wee1i	Mouse1	58.4304	0.037788
Stimx3+Wee1i	Mouse1	102.7	0.0394511
Stimx3+Wee1i	Mouse1	49.2406	0.0204403
Stimx3+Wee1i	Mouse1	50.8809	0.00898876
Stimx3+Wee1i	Mouse1	50.5567	0.025974
Stimx3+Wee1i	Mouse1	54.3909	0.0410367
Stimx3+Wee1i	Mouse1	55.2743	0.0534459
Stimx3+Wee1i	Mouse1	58.5157	0.0390879
Stimx3+Wee1i	Mouse1	78.6798	0.0232019
Stimx3+Wee1i	Mouse1	47.5245	0.00432277
Stimx3+Wee1i	Mouse1	62.5412	0.00492005
Stimx3+Wee1i	Mouse1	48.4261	0.0196413
Stimx3+Wee1i	Mouse1	55.1213	0.0283019
Stimx3+Wee1i	Mouse1	69.5173	0.04617
Stimx3+Wee1i	Mouse1	73.1811	0.0246063
Stimx3+Wee1i	Mouse1	65.9574	0.0163755
Stimx3+Wee1i	Mouse1	97.1257	0.0124777
Stimx3+Wee1i	Mouse1	61.536	0.0388571
Stimx3+Wee1i	Mouse1	51.232	0.0189349
Stimx3+Wee1i	Mouse1	37.6737	0.0130522
Stimx3+Wee1i	Mouse1	38.7115	0.010355
Stimx3+Wee1i	Mouse1	44.9989	0.0218579
Stimx3+Wee1i	Mouse1	44.8779	0.0657277
Stimx3+Wee1i	Mouse1	47.1958	0.0298954
Stimx3+Wee1i	Mouse1	36.5653	0.0323415
Stimx3+Wee1i	Mouse1	43.7439	0.0558252
Stimx3+Wee1i	Mouse1	40.6055	0.0231561
Stimx3+Wee1i	Mouse1	59.1697	0.0257388
Stimx3+Wee1i	Mouse1	52.9634	0.071934
Stimx3+Wee1i	Mouse1	39.7323	0.0341686
Stimx3+Wee1i	Mouse1	49.8504	0.0494297
Stimx3+Wee1i	Mouse2	33.5018	0.0655542
Stimx3+Wee1i	Mouse2	90.2575	0.00343348
Stimx3+Wee1i	Mouse2	51.9933	0.0522788
Stimx3+Wee1i	Mouse2	61.4928	0.0423554
Stimx3+Wee1i	Mouse2	42.8926	0
Stimx3+Wee1i	Mouse2	51.2174	0.0217391
Stimx3+Wee1i	Mouse2	57.3899	0.0408416
Stimx3+Wee1i	Mouse2	50.78	0.0414286
Stimx3+Wee1i	Mouse2	58.9665	0.0322181
Stimx3+Wee1i	Mouse2	57.1178	0.0615711
Stimx3+Wee1i	Mouse2	64.7838	0.027027
Stimx3+Wee1i	Mouse2	53.9722	0.037037
Stimx3+Wee1i	Mouse2	49.5761	0.0522648
Stimx3+Wee1i	Mouse2	57.3053	0.0565789
Stimx3+Wee1i	Mouse2	56.2503	0.00613497
Stimx3+Wee1i	Mouse2	91.6038	0.0467128
Stimx3+Wee1i	Mouse2	60.6872	0.043379
Stimx3+Wee1i	Mouse2	74.7663	0.303323
Stimx3+Wee1i	Mouse2	92.7995	0
Stimx3+Wee1i	Mouse2	120.098	0.00490463
Stimx3+Wee1i	Mouse2	66.9435	0
Stimx3+Wee1i	Mouse2	47.729	0.0233645
Stimx3+Wee1i	Mouse2	91.7248	0.0058382
Stimx3+Wee1i	Mouse2	72.2245	0
Stimx3+Wee1i	Mouse2	46.7179	0.0412044
Stimx3+Wee1i	Mouse2	41.7626	0.0504451
Stimx3+Wee1i	Mouse2	60.8745	0
Stimx3+Wee1i	Mouse2	57.7681	0.0409234
Stimx3+Wee1i	Mouse2	42.9121	0.0737834
Stimx3+Wee1i	Mouse2	41.1488	0.0485116
Stimx3+Wee1i	Mouse2	55.0375	0.00750268
Stimx3+Wee1i	Mouse2	37.7927	0.0366552
Stimx3+Wee1i	Mouse2	47.1996	0.0213556
Stimx3+Wee1i	Mouse2	31.4095	0.0291411
Stimx3+Wee1i	Mouse2	93.6467	0.032967
Stimx3+Wee1i	Mouse2	47.2955	0.0289735
Stimx3+Wee1i	Mouse2	52.6312	0.0378007
Stimx3+Wee1i	Mouse2	86.7342	0.000892061
Stimx3+Wee1i	Mouse2	49.9948	0.0454076
Stimx3+Wee1i	Mouse2	59.0405	0
Stimx3+Wee1i	Mouse2	43.2115	0.0300136
Stimx3+Wee1i	Mouse2	49.4566	0.0336879
Stimx3+Wee1i	Mouse2	36.4209	0.042641
Stimx3+Wee1i	Mouse2	51.8352	0.0212235
Stimx3+Wee1i	Mouse2	77.3473	0.0203644
Stimx3+Wee1i	Mouse3	74.1453	0.00754717
Stimx3+Wee1i	Mouse3	48.3886	0.0472155
Stimx3+Wee1i	Mouse3	72.6131	0.0262911
Stimx3+Wee1i	Mouse3	38.1864	0.0401786
Stimx3+Wee1i	Mouse3	58.739	0.00877193
Stimx3+Wee1i	Mouse3	45.2065	0.0325407
Stimx3+Wee1i	Mouse3	45.4917	0.0405503
Stimx3+Wee1i	Mouse3	56.1524	0.0161663
Stimx3+Wee1i	Mouse3	64.3152	0.0392857
Stimx3+Wee1i	Mouse3	55.3789	0.0872396
Stimx3+Wee1i	Mouse3	49.8306	0.0714286
Stimx3+Wee1i	Mouse3	56.41	0
Stimx3+Wee1i	Mouse3	60.2757	0.0186916
Stimx3+Wee1i	Mouse3	46.6832	0.036036
Stimx3+Wee1i	Mouse3	47.3433	0.047235
Stimx3+Wee1i	Mouse3	48.4797	0.0388751
Stimx3+Wee1i	Mouse3	61.008	0.024
Stimx3+Wee1i	Mouse3	42.2567	0.0462131
Stimx3+Wee1i	Mouse3	56.7675	0
Stimx3+Wee1i	Mouse3	49.1071	0.0397351
Stimx3+Wee1i	Mouse3	38.7873	0.0637019
Stimx3+Wee1i	Mouse3	39.4004	0.0132743
Stimx3+Wee1i	Mouse3	64.738	0.0414703
Stimx3+Wee1i	Mouse3	43.5425	0.0606796
Stimx3+Wee1i	Mouse3	49.0923	0
Stimx3+Wee1i	Mouse3	41.5	0.00746269
Stimx3+Wee1i	Mouse3	47.9614	0.0268231
Stimx3+Wee1i	Mouse3	49.8165	0.0518732
Stimx3+Wee1i	Mouse3	55.3888	0.0175
Stimx3+Wee1i	Mouse3	43.9705	0.0402145
Stimx3+Wee1i	Mouse3	42.7675	0.0506329
Stimx3+Wee1i	Mouse3	49.928	0.00744417
Stimx3+Wee1i	Mouse3	53.6574	0.0207612
Stimx3+Wee1i	Mouse3	56.6084	0
Stimx3+Wee1i	Mouse3	50.0947	0.0543807
Stimx3+Wee1i	Mouse3	50.4006	0.0454087
Stimx3+Wee1i	Mouse3	38.3666	0.0421348
Stimx3+Wee1i	Mouse4	37.4018	0.0349026
Stimx3+Wee1i	Mouse4	37.973	0.0637255
Stimx3+Wee1i	Mouse4	45.0214	0.0630202
Stimx3+Wee1i	Mouse4	112.983	0.0187394
Stimx3+Wee1i	Mouse4	48.7195	0.0252874
Stimx3+Wee1i	Mouse4	52.4668	0.048369
Stimx3+Wee1i	Mouse4	50.9361	0.0425963
Stimx3+Wee1i	Mouse4	43.1022	0.000982318
Stimx3+Wee1i	Mouse4	62.6128	0.0213415
Stimx3+Wee1i	Mouse4	57.2974	0.0673401
Stimx3+Wee1i	Mouse4	48.2013	0.0333333
Stimx3+Wee1i	Mouse4	46.119	0.0640523
Stimx3+Wee1i	Mouse4	64.728	0.0858325
Stimx3+Wee1i	Mouse4	48.8434	0.0620592
Stimx3+Wee1i	Mouse4	40.1098	0.104651
Stimx3+Wee1i	Mouse4	44.6609	0.0461361
Stimx3+Wee1i	Mouse4	116.471	0.0436187
Stimx3+Wee1i	Mouse4	110.452	0
Stimx3+Wee1i	Mouse4	45.4305	0.0386313
Stimx3+Wee1i	Mouse4	42.3915	0.0426357
Stimx3+Wee1i	Mouse4	43.616	0.0955166
Stimx3+Wee1i	Mouse4	50.2366	0.097561
Stimx3+Wee1i	Mouse4	89.6263	0.018107
Stimx3+Wee1i	Mouse4	46.9795	0.019573
Stimx3+Wee1i	Mouse4	131.193	0.0384307
Stimx3+Wee1i	Mouse4	30.1325	0.0147203
Stimx3+Wee1i	Mouse4	100.443	0.0173913
Stimx3+Wee1i	Mouse4	37.5225	0.0696721
Stimx3+Wee1i	Mouse4	56.6874	0.0607815
Stimx3+Wee1i	Mouse4	43.4582	0.0392157
Stimx3+Wee1i	Mouse4	43.0063	0.0250784
Stimx3+Wee1i	Mouse4	77.3633	0.046789
Stimx10+Saline	Mouse1	72.0956	0.0107411
Stimx10+Saline	Mouse1	92.0945	0.0120275
Stimx10+Saline	Mouse1	147.91	0
Stimx10+Saline	Mouse1	57.3786	0.0323625
Stimx10+Saline	Mouse1	90.4058	0.0341615
Stimx10+Saline	Mouse1	64.7176	0.0582242
Stimx10+Saline	Mouse1	104.88	0.0283114
Stimx10+Saline	Mouse1	65.289	0.021544
Stimx10+Saline	Mouse1	68.8619	0.0132053
Stimx10+Saline	Mouse1	66.3428	0.00786164
Stimx10+Saline	Mouse1	77.1743	0.0387275
Stimx10+Saline	Mouse1	91.3707	0.012024
Stimx10+Saline	Mouse1	118.53	0.0249042
Stimx10+Saline	Mouse1	72.9907	0.0485537
Stimx10+Saline	Mouse1	67.6368	0
Stimx10+Saline	Mouse1	85.6799	0.0107914
Stimx10+Saline	Mouse1	91.2114	0.0268456
Stimx10+Saline	Mouse1	76.2518	0
Stimx10+Saline	Mouse1	85.0554	0.0415335
Stimx10+Saline	Mouse1	98.3216	0.00948767
Stimx10+Saline	Mouse1	83.7843	0.0181554
Stimx10+Saline	Mouse1	78.6389	0
Stimx10+Saline	Mouse1	67.0213	0.00853789
Stimx10+Saline	Mouse1	69.5964	0.0356083
Stimx10+Saline	Mouse1	56.8753	0.245243
Stimx10+Saline	Mouse1	93.9524	0.00892857
Stimx10+Saline	Mouse1	66.3501	0.0200861
Stimx10+Saline	Mouse1	138.736	0.0307557
Stimx10+Saline	Mouse1	71.5478	0.0806794
Stimx10+Saline	Mouse1	63.9732	0.0254777
Stimx10+Saline	Mouse1	51.3917	0.0538173
Stimx10+Saline	Mouse1	73.3486	0.0381264
Stimx10+Saline	Mouse1	66.6075	0.0250896
Stimx10+Saline	Mouse1	96.8276	0.00866142
Stimx10+Saline	Mouse1	91.0692	0.0325271
Stimx10+Saline	Mouse2	103.282	0.0308099
Stimx10+Saline	Mouse2	85.9019	0.0262258
Stimx10+Saline	Mouse2	130.913	0.0169014
Stimx10+Saline	Mouse2	94.8031	0.0310881
Stimx10+Saline	Mouse2	90.3111	0.0205128
Stimx10+Saline	Mouse2	70.9462	0.0639535
Stimx10+Saline	Mouse2	71.1345	0
Stimx10+Saline	Mouse2	84.7431	0.0301442
Stimx10+Saline	Mouse2	51.6281	0.0344828
Stimx10+Saline	Mouse2	99.5239	0.0624093
Stimx10+Saline	Mouse2	82.4094	0.0389908
Stimx10+Saline	Mouse2	78.0765	0.0347705
Stimx10+Saline	Mouse2	66.4417	0.044843
Stimx10+Saline	Mouse2	76.1988	0.00384246
Stimx10+Saline	Mouse2	72.0632	0.0379267
Stimx10+Saline	Mouse2	79.6517	0.0167364
Stimx10+Saline	Mouse2	71.7364	0.0510708
Stimx10+Saline	Mouse2	70.1104	0.00204499
Stimx10+Saline	Mouse2	88.9734	0.0127524
Stimx10+Saline	Mouse2	79.0052	0.0877797
Stimx10+Saline	Mouse2	77.5335	0.0375335
[truncated: 957 more rows]
[truncated: 3 more columns]

## Sheet: ExtFig 1
Extended Data Figure 1 — Sustained high-frequency neuronal firing induces dematuration in dentate gyrus.
Raw data — EDF 1b — Calbindin immunoreactivity (stim-duration variants, GCL layer)
Group	Calbindin (A.U.)
A · No Stim	132
A · No Stim	117.8
A · No Stim	121.8
A · No Stim	162.7
A · No Stim	125.4
A · No Stim	148
A · No Stim	95.1
A · No Stim	103.1
A · No Stim	106.4
A · No Stim	138
B_30sec	26.5
B_30sec	76.8
B_30sec	92.8
B_30sec	98.3
B_30sec	104.2
B_30sec	133.9
B_30sec	167.2
C_3min	76
C_3min	48.1
C_3min	48.8
C_3min	43.1
C_3min	39.3
C_3min	118.1
D_15min	70.9
D_15min	38.8
D_15min	43.7
D_15min	67.3
D_15min	63
D_15min	53.3
D_15min	85.2
D_15min	107.9
D_15min	101
Note: Per-section GCL Calbindin values across stim-pattern variants (A/B/C are different stimulation parameters). Panel mapping: pending verification.
Raw data — EDF 1c — Calbindin background-subtraction (artifact control)
Sample	Raw signal (A.U.)	Background (A.U.)	Subtracted (A.U.)
#12-L1	94.5	73.3	21.2
#12-L2	68.4	51.8	16.6
#18-L1	105.1	73.1	32
#18-L2	98.4	60.1	38.3
#18-L3	85.8	59.6	26.2
#18-L4	87	52.9	34.1
#19-R1	93.2	71.2	22
#19-R2	75.7	53.8	21.9
#20-L1	97.5	70.1	27.4
#20-L2	84.6	45.5	39.1
#21-L1	71.1	53.6	17.5
#21-L2	80.8	63.2	17.6
#21-L3	70.9	47.8	23.1
#22-L1	99.4	61.3	38.1
#22-L2	95.1	75.8	19.3
#22-L3	98.1	71.1	27
#23-L1	82.5	52.6	29.9
#23-L2	93.6	59.8	33.8
#23-R1	76.3	59.7	16.6
#23-R2	81.3	58	23.3
#D1-L1	59.8	43.8	16
#D1-L2	81.5	69.7	11.8
#D1-L3	77.4	63.4	14
#D1-R1	75	70.5	4.5
#D1-R2	69.1	55.4	13.7
#D1-R3	81.3	76.9	4.4
Note: Verification of background-subtraction artifact for Calbindin quantification. Panel mapping: pending verification.
Statistics — Panel 1b (Calbindin immunoreactivity, GCL layer; stim-duration variants)
Test: One-way ANOVA + Bonferroni-corrected pairwise comparisons
ANOVA: F(3, 31) = 9.75, P = 1.35 × 10⁻⁴
Post hoc P values (vs. No Stim, Bonferroni):
	Comparison	P (Bonferroni)
	30 sec vs No Stim	> 0.99
	3 min vs No Stim	3.50 × 10⁻⁴
	15 min vs No Stim	3.74 × 10⁻³
Note: n = 10, 8, 8, 9 sections from 4 mice/group for No Stim, 30 sec, 3 min, 15 min.
Statistics — Panel 1c (Calbindin immunoreactivity; control conditions 1–5)
Test: One-way ANOVA + Tukey HSD post-hoc
ANOVA: F(4, 21) = 5.38, P = 0.0038
Post hoc P values for condition 5 (Implant+/ChR2+/OptStim+) vs each control:
	Comparison	P (Tukey)
	5 vs 1 (Implant−/ChR2−/OptStim−)	0.033
	5 vs 2 (Implant+/ChR2−/OptStim−)	0.043
	5 vs 3 (Implant+/ChR2+/OptStim−)	0.0046
	5 vs 4 (Implant+/ChR2−/OptStim+)	0.015
All other comparisons among conditions 1–4 not significant (P > 0.84).
Note: n = 4, 6, 6, 4, 6 sections from 4 mice/group for conditions 1–5.

## Sheet: ExtFig 2
Extended Data Figure 2 — REPOPS for 10 days does not induce apoptosis.
Raw data — Panel 2a (apoptosis-related gene FPKM, mouse DG)
Gene	Group	Mouse	FPKM
Trp53	No Stim	Mouse1	7.82307
Trp53	No Stim	Mouse2	8.10611
Trp53	No Stim	Mouse3	8.24623
Trp53	No Stim	Mouse4	8.01328
Trp53	No Stim	Mouse5	8.05721
Trp53	No Stim	Mouse6	7.45128
Trp53	Stim×3+24hrs	Mouse1	8.33832
Trp53	Stim×3+24hrs	Mouse2	9.1732
Trp53	Stim×3+24hrs	Mouse3	7.73586
Trp53	Stim×3+24hrs	Mouse4	7.11311
Trp53	Stim×3+24hrs	Mouse5	7.56138
Trp53	Stim×3+24hrs	Mouse6	6.31918
Trp53	Stim×3+2wks	Mouse1	6.13322
Trp53	Stim×3+2wks	Mouse2	8.20924
Trp53	Stim×3+2wks	Mouse3	8.57543
Trp53	Stim×3+2wks	Mouse4	8.42635
Trp53	Stim×3+2wks	Mouse5	9.102
Trp53	Stim×3+2wks	Mouse6	8.41152
Trp53	Stim×10+24hrs	Mouse1	9.25388
Trp53	Stim×10+24hrs	Mouse2	7.86765
Trp53	Stim×10+24hrs	Mouse3	7.44434
Trp53	Stim×10+24hrs	Mouse4	8.29648
Trp53	Stim×10+24hrs	Mouse5	8.76361
Trp53	Stim×10+24hrs	Mouse6	10.101
Trp53	Stim×10+2wks	Mouse1	8.14843
Trp53	Stim×10+2wks	Mouse2	7.84753
Trp53	Stim×10+2wks	Mouse3	7.16031
Trp53	Stim×10+2wks	Mouse4	7.34795
Trp53	Stim×10+2wks	Mouse5	8.70486
Trp53	Stim×10+2wks	Mouse6	7.73893
Bbc3	No Stim	Mouse1	2.65403
Bbc3	No Stim	Mouse2	2.84704
Bbc3	No Stim	Mouse3	2.81342
Bbc3	No Stim	Mouse4	2.70254
Bbc3	No Stim	Mouse5	3.28268
Bbc3	No Stim	Mouse6	2.52927
Bbc3	Stim×3+24hrs	Mouse1	2.54748
Bbc3	Stim×3+24hrs	Mouse2	4.50887
Bbc3	Stim×3+24hrs	Mouse3	1.33883
Bbc3	Stim×3+24hrs	Mouse4	2.03605
Bbc3	Stim×3+24hrs	Mouse5	3.00828
Bbc3	Stim×3+24hrs	Mouse6	2.29977
Bbc3	Stim×3+2wks	Mouse1	2.12771
Bbc3	Stim×3+2wks	Mouse2	3.13431
Bbc3	Stim×3+2wks	Mouse3	2.93687
Bbc3	Stim×3+2wks	Mouse4	3.40691
Bbc3	Stim×3+2wks	Mouse5	2.66727
Bbc3	Stim×3+2wks	Mouse6	3.1352
Bbc3	Stim×10+24hrs	Mouse1	4.37405
Bbc3	Stim×10+24hrs	Mouse2	3.31274
Bbc3	Stim×10+24hrs	Mouse3	2.29072
Bbc3	Stim×10+24hrs	Mouse4	3.8922
Bbc3	Stim×10+24hrs	Mouse5	3.31385
Bbc3	Stim×10+24hrs	Mouse6	3.51246
Bbc3	Stim×10+2wks	Mouse1	2.6908
Bbc3	Stim×10+2wks	Mouse2	1.96217
Bbc3	Stim×10+2wks	Mouse3	3.32294
Bbc3	Stim×10+2wks	Mouse4	3.85633
Bbc3	Stim×10+2wks	Mouse5	4.57947
Bbc3	Stim×10+2wks	Mouse6	1.18826
Gadd45a	No Stim	Mouse1	0.947359
Gadd45a	No Stim	Mouse2	0.773193
Gadd45a	No Stim	Mouse3	0.756988
Gadd45a	No Stim	Mouse4	0.57291
Gadd45a	No Stim	Mouse5	1.03506
Gadd45a	No Stim	Mouse6	1.08691
Gadd45a	Stim×3+24hrs	Mouse1	1.85404
Gadd45a	Stim×3+24hrs	Mouse2	2.41034
Gadd45a	Stim×3+24hrs	Mouse3	2.60997
Gadd45a	Stim×3+24hrs	Mouse4	1.62468
Gadd45a	Stim×3+24hrs	Mouse5	0.757435
Gadd45a	Stim×3+24hrs	Mouse6	1.58469
Gadd45a	Stim×3+2wks	Mouse1	1.18014
Gadd45a	Stim×3+2wks	Mouse2	1.65967
Gadd45a	Stim×3+2wks	Mouse3	1.3532
Gadd45a	Stim×3+2wks	Mouse4	1.17692
Gadd45a	Stim×3+2wks	Mouse5	1.31269
Gadd45a	Stim×3+2wks	Mouse6	1.26164
Gadd45a	Stim×10+24hrs	Mouse1	2.96403
Gadd45a	Stim×10+24hrs	Mouse2	2.23331
Gadd45a	Stim×10+24hrs	Mouse3	2.9566
Gadd45a	Stim×10+24hrs	Mouse4	2.81904
Gadd45a	Stim×10+24hrs	Mouse5	3.12651
Gadd45a	Stim×10+24hrs	Mouse6	1.66714
Gadd45a	Stim×10+2wks	Mouse1	2.38492
Gadd45a	Stim×10+2wks	Mouse2	1.94532
Gadd45a	Stim×10+2wks	Mouse3	1.43053
Gadd45a	Stim×10+2wks	Mouse4	2.6339
Gadd45a	Stim×10+2wks	Mouse5	2.5519
Gadd45a	Stim×10+2wks	Mouse6	3.86297
Pmaip1	No Stim	Mouse1	0.17762
Pmaip1	No Stim	Mouse2	0.198105
Pmaip1	No Stim	Mouse3	0.196378
Pmaip1	No Stim	Mouse4	0.182922
Pmaip1	No Stim	Mouse5	0.13366
Pmaip1	No Stim	Mouse6	0.338965
Pmaip1	Stim×3+24hrs	Mouse1	0.55968
Pmaip1	Stim×3+24hrs	Mouse2	0.373002
Pmaip1	Stim×3+24hrs	Mouse3	0.507808
Pmaip1	Stim×3+24hrs	Mouse4	0.279248
Pmaip1	Stim×3+24hrs	Mouse5	0.349322
Pmaip1	Stim×3+24hrs	Mouse6	0.271457
Pmaip1	Stim×3+2wks	Mouse1	0.158416
Pmaip1	Stim×3+2wks	Mouse2	0.354709
Pmaip1	Stim×3+2wks	Mouse3	0.361423
Pmaip1	Stim×3+2wks	Mouse4	0.364974
Pmaip1	Stim×3+2wks	Mouse5	0.286425
Pmaip1	Stim×3+2wks	Mouse6	0.244722
Pmaip1	Stim×10+24hrs	Mouse1	0.723698
Pmaip1	Stim×10+24hrs	Mouse2	0.397816
Pmaip1	Stim×10+24hrs	Mouse3	0.527481
Pmaip1	Stim×10+24hrs	Mouse4	1.25692
Pmaip1	Stim×10+24hrs	Mouse5	0.785045
Pmaip1	Stim×10+24hrs	Mouse6	0.485876
Pmaip1	Stim×10+2wks	Mouse1	0.274976
Pmaip1	Stim×10+2wks	Mouse2	0.260162
Pmaip1	Stim×10+2wks	Mouse3	0.366526
Pmaip1	Stim×10+2wks	Mouse4	0.312885
Pmaip1	Stim×10+2wks	Mouse5	0.328843
Pmaip1	Stim×10+2wks	Mouse6	0.381637
Ddit3	No Stim	Mouse1	9.08825
Ddit3	No Stim	Mouse2	8.5065
Ddit3	No Stim	Mouse3	8.84002
Ddit3	No Stim	Mouse4	9.11557
Ddit3	No Stim	Mouse5	10.0102
Ddit3	No Stim	Mouse6	9.49196
Ddit3	Stim×3+24hrs	Mouse1	8.15017
Ddit3	Stim×3+24hrs	Mouse2	7.91461
Ddit3	Stim×3+24hrs	Mouse3	6.60742
Ddit3	Stim×3+24hrs	Mouse4	8.21549
Ddit3	Stim×3+24hrs	Mouse5	11.2739
Ddit3	Stim×3+24hrs	Mouse6	8.89422
Ddit3	Stim×3+2wks	Mouse1	8.76212
Ddit3	Stim×3+2wks	Mouse2	9.05696
Ddit3	Stim×3+2wks	Mouse3	9.83678
Ddit3	Stim×3+2wks	Mouse4	10.1947
Ddit3	Stim×3+2wks	Mouse5	9.64074
Ddit3	Stim×3+2wks	Mouse6	9.85729
Ddit3	Stim×10+24hrs	Mouse1	12.5871
Ddit3	Stim×10+24hrs	Mouse2	9.34082
Ddit3	Stim×10+24hrs	Mouse3	7.44738
Ddit3	Stim×10+24hrs	Mouse4	9.19805
Ddit3	Stim×10+24hrs	Mouse5	7.77525
Ddit3	Stim×10+24hrs	Mouse6	9.34855
Ddit3	Stim×10+2wks	Mouse1	10.34
Ddit3	Stim×10+2wks	Mouse2	9.50639
Ddit3	Stim×10+2wks	Mouse3	8.12821
Ddit3	Stim×10+2wks	Mouse4	9.24095
Ddit3	Stim×10+2wks	Mouse5	8.5792
Ddit3	Stim×10+2wks	Mouse6	10.6544
Atf3	No Stim	Mouse1	0.387667
Atf3	No Stim	Mouse2	0.611981
Atf3	No Stim	Mouse3	0.380984
Atf3	No Stim	Mouse4	0.436775
Atf3	No Stim	Mouse5	0.56421
Atf3	No Stim	Mouse6	0.480562
Atf3	Stim×3+24hrs	Mouse1	0.354977
Atf3	Stim×3+24hrs	Mouse2	1.02583
Atf3	Stim×3+24hrs	Mouse3	0.959917
Atf3	Stim×3+24hrs	Mouse4	0.562594
Atf3	Stim×3+24hrs	Mouse5	0.938361
Atf3	Stim×3+24hrs	Mouse6	0.14023
Atf3	Stim×3+2wks	Mouse1	0.132982
Atf3	Stim×3+2wks	Mouse2	0.50149
Atf3	Stim×3+2wks	Mouse3	0.14563
Atf3	Stim×3+2wks	Mouse4	0.441183
Atf3	Stim×3+2wks	Mouse5	0.256469
Atf3	Stim×3+2wks	Mouse6	0.379258
Atf3	Stim×10+24hrs	Mouse1	0.729008
Atf3	Stim×10+24hrs	Mouse2	0.149608
Atf3	Stim×10+24hrs	Mouse3	2.69218
Atf3	Stim×10+24hrs	Mouse4	1.17235
Atf3	Stim×10+24hrs	Mouse5	1.05441
Atf3	Stim×10+24hrs	Mouse6	0.15355
Atf3	Stim×10+2wks	Mouse1	0.158282
Atf3	Stim×10+2wks	Mouse2	0.698856
Atf3	Stim×10+2wks	Mouse3	0.295373
Atf3	Stim×10+2wks	Mouse4	0.766322
Atf3	Stim×10+2wks	Mouse5	1.78994
Atf3	Stim×10+2wks	Mouse6	1.44455
Atf4	No Stim	Mouse1	40.1811
Atf4	No Stim	Mouse2	32.8417
Atf4	No Stim	Mouse3	39.5889
Atf4	No Stim	Mouse4	38.093
Atf4	No Stim	Mouse5	35.6112
Atf4	No Stim	Mouse6	40.9598
Atf4	Stim×3+24hrs	Mouse1	44.5064
Atf4	Stim×3+24hrs	Mouse2	36.0165
Atf4	Stim×3+24hrs	Mouse3	43.8819
Atf4	Stim×3+24hrs	Mouse4	36.6183
Atf4	Stim×3+24hrs	Mouse5	32.8032
Atf4	Stim×3+24hrs	Mouse6	43.9762
Atf4	Stim×3+2wks	Mouse1	38.6939
Atf4	Stim×3+2wks	Mouse2	33.9867
Atf4	Stim×3+2wks	Mouse3	39.2785
Atf4	Stim×3+2wks	Mouse4	36.163
Atf4	Stim×3+2wks	Mouse5	34.9383
Atf4	Stim×3+2wks	Mouse6	36.4666
Atf4	Stim×10+24hrs	Mouse1	41.9045
Atf4	Stim×10+24hrs	Mouse2	41.2795
Atf4	Stim×10+24hrs	Mouse3	50.443
Atf4	Stim×10+24hrs	Mouse4	31.7004
Atf4	Stim×10+24hrs	Mouse5	48.9639
Atf4	Stim×10+24hrs	Mouse6	48.9167
Atf4	Stim×10+2wks	Mouse1	31.1741
Atf4	Stim×10+2wks	Mouse2	43.9281
Atf4	Stim×10+2wks	Mouse3	37.6952
Atf4	Stim×10+2wks	Mouse4	33.5345
Atf4	Stim×10+2wks	Mouse5	35.0949
Atf4	Stim×10+2wks	Mouse6	74.1581
Bax	No Stim	Mouse1	22.7836
Bax	No Stim	Mouse2	22.7189
Bax	No Stim	Mouse3	19.7919
Bax	No Stim	Mouse4	20.7945
Bax	No Stim	Mouse5	18.0195
Bax	No Stim	Mouse6	19.9569
Bax	Stim×3+24hrs	Mouse1	21.2239
Bax	Stim×3+24hrs	Mouse2	23.1362
Bax	Stim×3+24hrs	Mouse3	22.8038
Bax	Stim×3+24hrs	Mouse4	20.1637
Bax	Stim×3+24hrs	Mouse5	20.5214
Bax	Stim×3+24hrs	Mouse6	18.7493
Bax	Stim×3+2wks	Mouse1	17.5383
Bax	Stim×3+2wks	Mouse2	18.2737
Bax	Stim×3+2wks	Mouse3	18.3234
Bax	Stim×3+2wks	Mouse4	21.1786
Bax	Stim×3+2wks	Mouse5	20.5862
Bax	Stim×3+2wks	Mouse6	17.9377
Bax	Stim×10+24hrs	Mouse1	23.054
Bax	Stim×10+24hrs	Mouse2	22.2095
Bax	Stim×10+24hrs	Mouse3	21.9629
Bax	Stim×10+24hrs	Mouse4	20.2066
Bax	Stim×10+24hrs	Mouse5	23.7802
Bax	Stim×10+24hrs	Mouse6	24.8554
Bax	Stim×10+2wks	Mouse1	18.7755
Bax	Stim×10+2wks	Mouse2	19.5583
Bax	Stim×10+2wks	Mouse3	16.847
Bax	Stim×10+2wks	Mouse4	19.8985
Bax	Stim×10+2wks	Mouse5	20.1391
Bax	Stim×10+2wks	Mouse6	19.7614
Bak1	No Stim	Mouse1	3.94406
Bak1	No Stim	Mouse2	3.38784
Bak1	No Stim	Mouse3	4.22318
Bak1	No Stim	Mouse4	4.44574
Bak1	No Stim	Mouse5	3.99943
Bak1	No Stim	Mouse6	3.8445
Bak1	Stim×3+24hrs	Mouse1	3.62733
Bak1	Stim×3+24hrs	Mouse2	2.8256
Bak1	Stim×3+24hrs	Mouse3	3.61527
Bak1	Stim×3+24hrs	Mouse4	3.88701
Bak1	Stim×3+24hrs	Mouse5	3.40505
Bak1	Stim×3+24hrs	Mouse6	2.68513
Bak1	Stim×3+2wks	Mouse1	3.25512
Bak1	Stim×3+2wks	Mouse2	3.51434
Bak1	Stim×3+2wks	Mouse3	3.37786
Bak1	Stim×3+2wks	Mouse4	3.60459
Bak1	Stim×3+2wks	Mouse5	3.64518
Bak1	Stim×3+2wks	Mouse6	3.24422
Bak1	Stim×10+24hrs	Mouse1	3.30456
Bak1	Stim×10+24hrs	Mouse2	3.14315
Bak1	Stim×10+24hrs	Mouse3	3.33318
Bak1	Stim×10+24hrs	Mouse4	3.61023
Bak1	Stim×10+24hrs	Mouse5	3.01595
Bak1	Stim×10+24hrs	Mouse6	3.56157
Bak1	Stim×10+2wks	Mouse1	3.56717
Bak1	Stim×10+2wks	Mouse2	3.36931
Bak1	Stim×10+2wks	Mouse3	3.32838
Bak1	Stim×10+2wks	Mouse4	3.44026
Bak1	Stim×10+2wks	Mouse5	4.01522
Bak1	Stim×10+2wks	Mouse6	3.65646
Casp3	No Stim	Mouse1	3.77032
Casp3	No Stim	Mouse2	3.03175
Casp3	No Stim	Mouse3	3.06189
Casp3	No Stim	Mouse4	3.53411
Casp3	No Stim	Mouse5	3.35901
Casp3	No Stim	Mouse6	3.12126
Casp3	Stim×3+24hrs	Mouse1	3.96009
Casp3	Stim×3+24hrs	Mouse2	3.08851
Casp3	Stim×3+24hrs	Mouse3	2.69659
Casp3	Stim×3+24hrs	Mouse4	3.90439
Casp3	Stim×3+24hrs	Mouse5	2.74766
Casp3	Stim×3+24hrs	Mouse6	2.59046
Casp3	Stim×3+2wks	Mouse1	3.78553
Casp3	Stim×3+2wks	Mouse2	3.88215
Casp3	Stim×3+2wks	Mouse3	3.62003
Casp3	Stim×3+2wks	Mouse4	4.25868
Casp3	Stim×3+2wks	Mouse5	4.30085
Casp3	Stim×3+2wks	Mouse6	3.86671
Casp3	Stim×10+24hrs	Mouse1	2.97426
Casp3	Stim×10+24hrs	Mouse2	3.4708
Casp3	Stim×10+24hrs	Mouse3	3.06627
Casp3	Stim×10+24hrs	Mouse4	3.86982
Casp3	Stim×10+24hrs	Mouse5	4.92001
Casp3	Stim×10+24hrs	Mouse6	4.2141
Casp3	Stim×10+2wks	Mouse1	3.99445
Casp3	Stim×10+2wks	Mouse2	4.27346
Casp3	Stim×10+2wks	Mouse3	3.27981
Casp3	Stim×10+2wks	Mouse4	4.0425
Casp3	Stim×10+2wks	Mouse5	4.80461
Casp3	Stim×10+2wks	Mouse6	4.67448
Casp7	No Stim	Mouse1	0.652218
Casp7	No Stim	Mouse2	0.80578
Casp7	No Stim	Mouse3	0.640975
Casp7	No Stim	Mouse4	0.597055
Casp7	No Stim	Mouse5	0.819796
Casp7	No Stim	Mouse6	0.744677
Casp7	Stim×3+24hrs	Mouse1	0.59722
Casp7	Stim×3+24hrs	Mouse2	0.862936
Casp7	Stim×3+24hrs	Mouse3	0.658742
Casp7	Stim×3+24hrs	Mouse4	0.811301
Casp7	Stim×3+24hrs	Mouse5	0.626843
Casp7	Stim×3+24hrs	Mouse6	0.448259
Casp7	Stim×3+2wks	Mouse1	0.514581
Casp7	Stim×3+2wks	Mouse2	0.717158
Casp7	Stim×3+2wks	Mouse3	0.449186
Casp7	Stim×3+2wks	Mouse4	0.577309
Casp7	Stim×3+2wks	Mouse5	0.560934
Casp7	Stim×3+2wks	Mouse6	0.808224
Casp7	Stim×10+24hrs	Mouse1	0.635961
Casp7	Stim×10+24hrs	Mouse2	0.593299
Casp7	Stim×10+24hrs	Mouse3	0.437045
Casp7	Stim×10+24hrs	Mouse4	0.67061
Casp7	Stim×10+24hrs	Mouse5	0.398235
Casp7	Stim×10+24hrs	Mouse6	0.355212
Casp7	Stim×10+2wks	Mouse1	0.599168
Casp7	Stim×10+2wks	Mouse2	0.316553
Casp7	Stim×10+2wks	Mouse3	0.414117
Casp7	Stim×10+2wks	Mouse4	0.540663
Casp7	Stim×10+2wks	Mouse5	0.41065
Casp7	Stim×10+2wks	Mouse6	0.41159
Casp8	No Stim	Mouse1	0.549943
Casp8	No Stim	Mouse2	0.672435
Casp8	No Stim	Mouse3	0.540463
Casp8	No Stim	Mouse4	0.745823
Casp8	No Stim	Mouse5	0.516748
Casp8	No Stim	Mouse6	0.483718
Casp8	Stim×3+24hrs	Mouse1	0.713116
Casp8	Stim×3+24hrs	Mouse2	0.586607
Casp8	Stim×3+24hrs	Mouse3	0.603888
Casp8	Stim×3+24hrs	Mouse4	0.567252
Casp8	Stim×3+24hrs	Mouse5	0.546673
Casp8	Stim×3+24hrs	Mouse6	0.536374
Casp8	Stim×3+2wks	Mouse1	0.308823
Casp8	Stim×3+2wks	Mouse2	0.65081
Casp8	Stim×3+2wks	Mouse3	0.497347
Casp8	Stim×3+2wks	Mouse4	0.435269
Casp8	Stim×3+2wks	Mouse5	0.472973
Casp8	Stim×3+2wks	Mouse6	0.552627
Casp8	Stim×10+24hrs	Mouse1	0.829889
Casp8	Stim×10+24hrs	Mouse2	0.832088
Casp8	Stim×10+24hrs	Mouse3	0.435514
Casp8	Stim×10+24hrs	Mouse4	0.656613
Casp8	Stim×10+24hrs	Mouse5	0.485026
Casp8	Stim×10+24hrs	Mouse6	0.471956
Casp8	Stim×10+2wks	Mouse1	0.585602
Casp8	Stim×10+2wks	Mouse2	0.514056
Casp8	Stim×10+2wks	Mouse3	0.319434
Casp8	Stim×10+2wks	Mouse4	0.531862
Casp8	Stim×10+2wks	Mouse5	0.500147
Casp8	Stim×10+2wks	Mouse6	0.700217
Casp9	No Stim	Mouse1	7.22399
Casp9	No Stim	Mouse2	6.45921
Casp9	No Stim	Mouse3	6.36426
Casp9	No Stim	Mouse4	6.53
Casp9	No Stim	Mouse5	6.13471
Casp9	No Stim	Mouse6	6.92828
Casp9	Stim×3+24hrs	Mouse1	5.1748
Casp9	Stim×3+24hrs	Mouse2	6.05728
Casp9	Stim×3+24hrs	Mouse3	6.05543
Casp9	Stim×3+24hrs	Mouse4	5.82461
Casp9	Stim×3+24hrs	Mouse5	5.35702
Casp9	Stim×3+24hrs	Mouse6	6.70883
Casp9	Stim×3+2wks	Mouse1	6.13292
Casp9	Stim×3+2wks	Mouse2	6.35384
Casp9	Stim×3+2wks	Mouse3	6.80234
Casp9	Stim×3+2wks	Mouse4	6.93129
Casp9	Stim×3+2wks	Mouse5	6.14793
Casp9	Stim×3+2wks	Mouse6	6.4069
Casp9	Stim×10+24hrs	Mouse1	6.58184
Casp9	Stim×10+24hrs	Mouse2	7.12173
Casp9	Stim×10+24hrs	Mouse3	5.31394
Casp9	Stim×10+24hrs	Mouse4	6.36922
Casp9	Stim×10+24hrs	Mouse5	5.58908
Casp9	Stim×10+24hrs	Mouse6	6.18659
Casp9	Stim×10+2wks	Mouse1	6.90534
Casp9	Stim×10+2wks	Mouse2	7.15847
Casp9	Stim×10+2wks	Mouse3	6.77989
Casp9	Stim×10+2wks	Mouse4	7.53562
Casp9	Stim×10+2wks	Mouse5	6.00831
Casp9	Stim×10+2wks	Mouse6	5.1837
Casp6	No Stim	Mouse1	1.33645
Casp6	No Stim	Mouse2	1.22861
Casp6	No Stim	Mouse3	1.35321
Casp6	No Stim	Mouse4	1.14927
Casp6	No Stim	Mouse5	0.975215
Casp6	No Stim	Mouse6	1.16788
Casp6	Stim×3+24hrs	Mouse1	1.33283
Casp6	Stim×3+24hrs	Mouse2	1.52275
Casp6	Stim×3+24hrs	Mouse3	1.13211
Casp6	Stim×3+24hrs	Mouse4	2.1466
Casp6	Stim×3+24hrs	Mouse5	1.31185
Casp6	Stim×3+24hrs	Mouse6	1.25692
Casp6	Stim×3+2wks	Mouse1	1.40867
Casp6	Stim×3+2wks	Mouse2	1.0897
Casp6	Stim×3+2wks	Mouse3	1.21962
Casp6	Stim×3+2wks	Mouse4	1.13175
Casp6	Stim×3+2wks	Mouse5	1.32355
Casp6	Stim×3+2wks	Mouse6	0.858436
Casp6	Stim×10+24hrs	Mouse1	1.61341
Casp6	Stim×10+24hrs	Mouse2	1.33517
Casp6	Stim×10+24hrs	Mouse3	1.2508
Casp6	Stim×10+24hrs	Mouse4	1.46477
Casp6	Stim×10+24hrs	Mouse5	1.13973
Casp6	Stim×10+24hrs	Mouse6	1.35546
Casp6	Stim×10+2wks	Mouse1	1.46889
Casp6	Stim×10+2wks	Mouse2	1.82519
Casp6	Stim×10+2wks	Mouse3	1.20342
Casp6	Stim×10+2wks	Mouse4	1.27573
Casp6	Stim×10+2wks	Mouse5	1.45221
Casp6	Stim×10+2wks	Mouse6	0.980905
Raw data — Panel 2b TUNEL+ cell counts (per-mouse / per-section)
Group	TUNEL+ count
NoStim	0
NoStim	0
NoStim	0
NoStim	0
NoStim	0
NoStim	0
Stimx10+24hrs	0
Stimx10+24hrs	0
Stimx10+24hrs	0
Stimx10+24hrs	0
Stimx10+24hrs	0
Stimx10+24hrs	0.393853
Stimx10+2wks	0
Stimx10+2wks	0
Stimx10+2wks	0
Stimx10+2wks	0
Stimx10+2wks	0
Stimx10+2wks	0
KainicAcid_48hrs	0.740741
KainicAcid_48hrs	0.208424
KainicAcid_48hrs	0.578264
KainicAcid_48hrs	0.0797508
KainicAcid_48hrs	0.815456
KainicAcid_48hrs	0
Statistics — Panel 2a (apoptosis-related gene FPKM; mouse DG)
Test: One-way ANOVA + Tukey's HSD post-hoc per gene (two-sided)
Post hoc P values for significant comparisons (vs. No Stim unless specified):
	Gene	Comparison	P (Tukey)
	Gadd45a	Stim×10+24hrs vs No Stim	2.78 × 10⁻⁴
	Gadd45a	Stim×10+2wks vs No Stim	6.89 × 10⁻⁴
	Pmaip1	Stim×10+24hrs vs No Stim	1.01 × 10⁻³
	Pmaip1	Stim×10+24hrs vs Stim×10+2wks	0.0087
	Casp7	Stim×10+24hrs vs No Stim	0.022
	Casp7	Stim×10+2wks vs No Stim	0.0028
	Bax	Stim×10+24hrs vs Stim×10+2wks	0.0042
	Bak1	Stim×10+24hrs vs No Stim	0.0038
Trp53, Ddit3, Casp3: all comparisons not significant.
Note: n = 6 mice/group. Genes assayed: upstream regulators (Gadd45a, Pmaip1, Trp53, Ddit3) and execution markers (Casp3, Casp7, Bax, Bak1).
Statistics — Panel 2b (TUNEL-positive cells in granule cell layer)
Test: One-way ANOVA + Bonferroni-corrected pairwise t-tests
ANOVA: F(3, 20) = 6.00, P = 4.37 × 10⁻³
Post hoc P values vs. Kainic Acid (Bonferroni):
	Comparison	P (Bonferroni)
	No Stim vs Kainic Acid	0.01
	Stim×10+24hrs vs Kainic Acid	0.04
	Stim×10+2wks vs Kainic Acid	0.01
All other comparisons not significant.
Note: 6 mice/group. Kainic acid 20 mg/kg, 48 hr after i.p. injection. Mean ± s.e.m.

[truncated: 12 more sheets: ExtFig 5, ExtFig 6, ExtFig 7, ExtFig 8, ExtFig 10, ExtFig 11, ExtFig 12, ExtFig 13, ExtFig 14, ExtFig 15, ExtFig 17, Behavioural Statistics]
